# Supplementary material for: Salmonella induces prominent gene expression in the rat colon
Source: BMC Microbiol. 2007 Sep 12;7:84. doi: 10.1186/1471-2180-7-84 (PMC2048963; doi:10.1186/1471-2180-7-84)
Supplement: Additional file 4 — Time course infection study. Complete dataset of the time course infection study. [file 1471-2180-7-84-S4.xls]

## Sheet: Time course infection study
Additional file 4
Time course infection study
				Fold Change infected vs non-infected rats
Agilent Probe name	Sequence ID	Gene Symbol	Gene name	Day 1	Day 3	Day 6
A_42_P453055	NM_031752	Lu	Rattus norvegicus Lutheran blood group (Auberger b antigen included) (Lu), mRNA [NM_031752]	-1.01064	-1.00365	-1.07134
A_42_P453737	AW918040		AW918040 EST349344 Rat gene index, normalized rat, norvegicus, Bento Soares Rattus norvegicus cDNA clone RGIEL51 5' end, mRNA sequence [AW918040]	1.11808	-1.03639	1.03441
A_42_P453894	XM_340892	RGD1306682_predicted	PREDICTED: Rattus norvegicus similar to RIKEN cDNA 1810046J19 (predicted) (LOC360617), mRNA [XM_340892]	-1.06455	-1.00289	-1.03989
A_42_P453935	XM_213821	Naca_predicted	PREDICTED: Rattus norvegicus nascent-polypeptide-associated complex alpha polypeptide (predicted) (Naca_predicted), mRNA [XM_213821]	-1.11092	-1.20625	1.1026
A_42_P454824	XM_218624	Ap2a1_predicted	PREDICTED: Rattus norvegicus adaptor protein complex AP-2, alpha 1 subunit (predicted) (Ap2a1_predicted), mRNA [XM_218624]	-1.01933	1.14981	-1.05284
A_42_P454907	NM_053644	Cdh23	Rattus norvegicus cadherin 23 (otocadherin) (Cdh23), mRNA [NM_053644]	1.00531	1.02611	-1.0617
A_42_P454929	XM_341784	Cdc42ep5_predicted	PREDICTED: Rattus norvegicus CDC42 effector protein (Rho GTPase binding) 5 (predicted) (Cdc42ep5_predicted), mRNA [XM_341784]	1.23226	1.3527	1.39982
A_42_P454990	XM_232246	LOC312678	PREDICTED: Rattus norvegicus similar to Retinoblastoma-binding protein 2 (RBBP-2) (LOC312678), mRNA [XM_232246]	-1.07635	-1.09923	-1.14214
A_42_P455078	NM_001039020		Rattus norvegicus zinc finger protein 207 (Zfp207), mRNA [NM_001039020]	-1.02775	-1.09006	1.14188
A_42_P455531	NM_012527	Chrm3	Rattus norvegicus cholinergic receptor, muscarinic 3 (Chrm3), mRNA [NM_012527]	-1.08581	-1.08368	-1.11236
A_42_P455785	NM_080781	Copb1	Rattus norvegicus coatomer protein complex, subunit beta 1 (Copb1), mRNA [NM_080781]	-1.10321	-1.16839	1.00105
A_42_P455825	AW918123		AW918123 EST349427 Rat gene index, normalized rat, norvegicus, Bento Soares Rattus norvegicus cDNA clone RGIEM59 5' end, mRNA sequence [AW918123]	1.00397	-1.06747	-1.05
A_42_P455863	NM_001024280		Rattus norvegicus similar to ribosomal protein S7 (LOC497813), mRNA [NM_001024280]	-1.16602	-1.2445	1.03883
A_42_P455886	XM_341315	RGD1308430_predicted	PREDICTED: Rattus norvegicus similar to 1700123O20Rik protein (predicted) (LOC361038), mRNA [XM_341315]	-1.1318	-1.12672	-1.0899
A_42_P455982	XM_214047	Pgm1_predicted	PREDICTED: Rattus norvegicus phosphoglucomutase 1 (predicted) (Pgm1_predicted), mRNA [XM_214047]	1.01465	1.01011	1.00626
A_42_P456155	BG665384		BG665384 DRACCB07 Rat DRG Library Rattus norvegicus cDNA clone DRACCB07 5', mRNA sequence [BG665384]	-1.12316	-1.06511	-1.14105
A_42_P456277	XM_232246	LOC312678	PREDICTED: Rattus norvegicus similar to Retinoblastoma-binding protein 2 (RBBP-2) (LOC312678), mRNA [XM_232246]	1.06046	-1.15673	1.03855
A_42_P456701	NM_001009697	RGD1309462	Rattus norvegicus similar to RIKEN cDNA 2310020P08 (RGD1309462), mRNA [NM_001009697]	-1.0763	-1.04633	-1.02909
A_42_P456939	XM_216122	Slc35b4_predicted	Rattus norvegicus similar to hypothetical protein, MNCb-4414 (LOC296969), mRNA [XM_216122]	1.06863	-1.03461	1.14799
A_42_P457003	XM_214030	Pdgfra	PREDICTED: Rattus norvegicus platelet derived growth factor receptor, alpha polypeptide (Pdgfra), mRNA [XM_214030]	-1.04048	-1.01391	2.00062
A_42_P457756	NM_012627	Pkib	Rattus norvegicus protein kinase (cAMP dependent, catalytic) inhibitor beta (Pkib), mRNA [NM_012627]	1.01774	1.21449	1.77279
A_42_P457773	NM_001024998		Rattus norvegicus similar to hypothetical protein FLJ22625 (RGD1304696), mRNA [NM_001024998]	-1.13475	-1.13459	-1.1423
A_42_P457895	NM_001012462	Supv3l1	Rattus norvegicus suppressor of var1, 3-like 1 (S. cerevisiae) (Supv3l1), mRNA [NM_001012462]	-1.05196	-1.04746	1.08656
A_42_P458060	XM_221199	RGD1311499_predicted	PREDICTED: Rattus norvegicus similar to hypothetical protein BC013995 (predicted) (LOC303744), mRNA [XM_221199]	1.00853	1.08056	-1.07274
A_42_P458524	AW142548		AW142548 EST292800 Normalized rat embryo, Bento Soares Rattus sp. cDNA clone RGIAP26 5' end, mRNA sequence [AW142548]	-1.29942	-1.18022	-1.11993
A_42_P458530	NM_139342	Ripk3	Rattus norvegicus receptor-interacting serine-threonine kinase 3 (Ripk3), mRNA [NM_139342]	1.50378	2.6751	4.5538
A_42_P458876	U83139	Muc5ac	Rattus norvegicus mucin (MUC5AC) mRNA, partial cds [U83139]	1.19321	1.20709	1.12528
A_42_P458880	XM_222630	Elk4_predicted	PREDICTED: Rattus norvegicus ELK4, member of ETS oncogene family (predicted) (Elk4_predicted), mRNA [XM_222630]	1.09827	1.04713	1.10761
A_42_P459149	NM_080584	Phkg2	Rattus norvegicus phosphorylase kinase, gamma 2 (testis) (Phkg2), mRNA [NM_080584]	-1.00968	-1.14825	-1.03406
A_42_P459306	XM_237786	RGD1305687_predicted	PREDICTED: Rattus norvegicus similar to D11Bwg0434e protein (predicted) (LOC287453), mRNA [XM_237786]	1.02965	-1.15855	-1.15155
A_42_P459349	XM_233838	RGD1311939_predicted	PREDICTED: Rattus norvegicus similar to AI115348 protein (predicted) (LOC313860), mRNA [XM_233838]	-1.16664	1.00955	-1.17402
A_42_P459431	NM_001037206		Rattus norvegicus biphenyl hydrolase-like (serine hydrolase, breast epithelial mucin-associated antigen) (Bphl), mRNA [NM_001037206]	1.00491	-1.12049	-1.07222
A_42_P459574	NM_001007008	MGC105647	Rattus norvegicus similar to Nur77 downstream protein 2 (MGC105647), mRNA [NM_001007008]	-1.22855	-1.1419	-1.27457
A_42_P459774	XM_219356	Fbxl19_predicted	PREDICTED: Rattus norvegicus F-box and leucine-rich repeat protein 19 (predicted) (Fbxl19_predicted), mRNA [XM_219356]	-1.02509	1.19822	1.09462
A_42_P460122	XM_214433	RGD1309691_predicted	PREDICTED: Rattus norvegicus similar to RIKEN cDNA 2010110M21 (predicted) (LOC290999), mRNA [XM_214433]	-1.03358	-1.20571	-1.13376
A_42_P460152	XM_232466	Lrp6_predicted	PREDICTED: Rattus norvegicus low density lipoprotein receptor-related protein 6 (predicted) (Lrp6_predicted), mRNA [XM_232466]	1.06681	-1.15127	-1.2645
A_42_P460340	NM_198786	Mal2	Rattus norvegicus mal, T-cell differentiation protein 2 (Mal2), mRNA [NM_198786]	-1.05421	-1.16416	-1.02911
A_42_P460609	NM_022706	Gabarapl2	Rattus norvegicus GABA(A) receptor-associated protein like 2 (Gabarapl2), mRNA [NM_022706]	1.05775	-1.11716	-1.05952
A_42_P460737	XM_224759	RGD1559968_predicted	PREDICTED: Rattus norvegicus similar to ADP-ribosylation factor guanine nucleotide factor 6 isoform a (LOC306380), mRNA [XM_224759]	-1.04997	-1.13112	-1.15672
A_42_P460758	BF412134		BF412134 UI-R-BT1-bmu-b-06-0-UI.s1 UI-R-BT1 Rattus norvegicus cDNA clone UI-R-BT1-bmu-b-06-0-UI 3', mRNA sequence [BF412134]	1.0436	1.05367	1.00676
A_42_P460785	NM_012816	Amacr	Rattus norvegicus alpha-methylacyl-CoA racemase (Amacr), mRNA [NM_012816]	-1.13094	-1.12676	-1.11544
A_42_P461587	XM_227525	Ngfb_mapped	PREDICTED: Rattus norvegicus nerve growth factor, beta (Ngfb), mRNA [XM_227525]	2.026	1.5874	1.43573
A_42_P461726	NM_133549	Pwwp1	Rattus norvegicus hepatoma-derived growth factor, related protein 1 (Pwwp1), mRNA [NM_133549]	1.00968	-1.02525	1.04226
A_42_P461794	NM_001013080		Rattus norvegicus chloride intracellular channel 3 (Clic3), mRNA [NM_001013080]	1.06717	1.07261	1.1558
A_42_P462015	NM_001011943	Obfc1	Rattus norvegicus oligonucleotide/oligosaccharide-binding fold containing 1 (Obfc1), mRNA [NM_001011943]	1.12577	-1.06513	-1.13718
A_42_P462239	XM_574921	Acad9	PREDICTED: Rattus norvegicus acyl-Coenzyme A dehydrogenase family, member 9 (Acad9), mRNA [XM_574921]	-1.19389	-1.04774	1.00407
A_42_P462299	NM_138539	Dnase2	Rattus norvegicus deoxyribonuclease II (Dnase2), mRNA [NM_138539]	-1.03701	1.01033	1.07426
A_42_P462317	XM_226608	RGD1561830_predicted	PREDICTED: Rattus norvegicus similar to hypothetical protein FLJ25333 (LOC309925), mRNA [XM_226608]	-1.02839	1.03212	1.13597
A_42_P462354	XM_341540	Svil_predicted	PREDICTED: Rattus norvegicus supervillin (predicted) (Svil_predicted), mRNA [XM_341540]	-1.03514	1.08703	1.07844
A_42_P462379	AW144299		AW144299 EST294595 Normalized rat ovary, Bento Soares Rattus sp. cDNA clone RGICP57 5' end, mRNA sequence [AW144299]	1.10898	1.26539	1.00838
A_42_P462469	NM_001009710	RGD1311221	Rattus norvegicus similar to Muf1-pending protein (RGD1311221), mRNA [NM_001009710]	1.16309	1.44356	1.11586
A_42_P462543	XM_347227	LOC368062	PREDICTED: Rattus norvegicus similar to mKIAA1386 protein (LOC368062), mRNA [XM_347227]	1.04141	-1.03323	-1.1329
A_42_P462711	XM_214304	RGD1306660_predicted	PREDICTED: Rattus norvegicus similar to RIKEN cDNA 2010315L10 (predicted) (LOC290627), mRNA [XM_214304]	-1.02506	-1.17047	-1.12138
A_42_P462771	X76489	Cd9	R.norvegicus (Sprague Dawley) CD9 mRNA for cell surface glycoprotein. [X76489]	1.25362	-1.19698	-1.08696
A_42_P462987	XM_215668	Vangl1_predicted	PREDICTED: Rattus norvegicus vang, van gogh-like 1 (Drosophila) (predicted) (Vangl1_predicted), mRNA [XM_215668]	-1.10465	-1.03071	1.01499
A_42_P462992	XM_215668	Vangl1_predicted	PREDICTED: Rattus norvegicus vang, van gogh-like 1 (Drosophila) (predicted) (Vangl1_predicted), mRNA [XM_215668]	1.19855	1.74554	1.17597
A_42_P463675	NM_030842	Itga7	Rattus norvegicus integrin alpha 7 (Itga7), mRNA [NM_030842]	1.03103	1.05513	-1.08715
A_42_P463754	NM_030994	Itga1	Rattus norvegicus integrin alpha 1 (Itga1), mRNA [NM_030994]	1.17718	1.08243	1.04856
A_42_P463880	NM_001013927		Rattus norvegicus similar to RIKEN cDNA 1100001H23 (RGD1308734), mRNA [NM_001013927]	-1.07629	-1.19811	1.11507
A_42_P463998	NM_031013	Abcc6	Rattus norvegicus ATP-binding cassette, sub-family C (CFTR/MRP), member 6 (Abcc6), mRNA [NM_031013]	-1.05856	-1.03364	-1.14036
A_42_P464055	XM_221668	Olig2_predicted	PREDICTED: Rattus norvegicus oligodendrocyte transcription factor 2 (predicted) (Olig2_predicted), mRNA [XM_221668]	2.02984	1.59879	1.28725
A_42_P464378	NM_017351	Itih3	Rattus norvegicus inter-alpha trypsin inhibitor, heavy chain 3 (Itih3), mRNA [NM_017351]	-1.02815	1.08601	1.14953
A_42_P464489	NM_053471	Sema6b	Rattus norvegicus sema domain, transmembrane domain (TM), and cytoplasmic domain, (semaphorin) 6B (Sema6b), mRNA [NM_053471]	-1.14267	1.04694	1.0583
A_42_P465144	XM_227570	RGD1305120_predicted	PREDICTED: Rattus norvegicus similar to 2010308M01Rik protein (predicted) (LOC310772), mRNA [XM_227570]	-1.04778	1.00824	1.05833
A_42_P465408	NM_031647	Sfmbt1	Rattus norvegicus Scm-like with four mbt domains 1 (Sfmbt1), mRNA [NM_031647]	-1.02907	-1.06396	1.10504
A_42_P465601	NM_031520	Myh10	Rattus norvegicus myosin heavy chain 10, non-muscle (Myh10), mRNA [NM_031520]	1.01244	-1.0004	1.12782
A_42_P465664	XM_342915	RGD1308876_predicted	PREDICTED: Rattus norvegicus similar to 2610027C15Rik protein (predicted) (LOC362597), mRNA [XM_342915]	1.09109	1.0586	1.08959
A_42_P465696	NM_001004096	Reg4	Rattus norvegicus regenerating islet-derived family, member 4 (Reg4), mRNA [NM_001004096]	-1.99449	-2.61137	1.20294
A_42_P465780	XM_578241		PREDICTED: Rattus norvegicus similar to 60S ribosomal protein L38 (LOC502741), mRNA [XM_578241]	-1.04884	-1.00613	1.09949
A_42_P465952	AI602520		AI602520 UI-R-AG0-xa-h-02-0-UI.s1 UI-R-AG0 Rattus norvegicus cDNA clone UI-R-AG0-xa-h-02-0-UI 3', mRNA sequence [AI602520]	-1.05542	1.1273	1.05617
A_42_P466272	NM_031087	Psen2	Rattus norvegicus presenilin 2 (Psen2), mRNA [NM_031087]	-1.05863	-1.07069	1.11913
A_42_P466321	NM_021859	Matk	Rattus norvegicus megakaryocyte-associated tyrosine kinase (Matk), mRNA [NM_021859]	-1.03235	-1.03707	-1.04411
A_42_P466362	NM_017142	Adcy8	Rattus norvegicus adenylyl cyclase 8 (Adcy8), mRNA [NM_017142]	1.10345	1.12627	-1.12973
A_42_P466997	XM_573654	Ccm2_predicted	PREDICTED: Rattus norvegicus similar to Cerebral cavernous malformation 2 homolog (LOC498408), mRNA [XM_573654]	1.03694	1.00102	1.07467
A_42_P467037	NM_019335	Prkr	Rattus norvegicus Protein kinase, interferon-inducible double stranded RNA dependent (Prkr), mRNA [NM_019335]	1.09876	1.08146	1.40812
A_42_P467277	NM_031802	Gpr51	Rattus norvegicus G protein-coupled receptor 51 (Gpr51), mRNA [NM_031802]	-1.04886	1.17096	1.08873
A_42_P467630	NM_012697	Slc22a1	Rattus norvegicus solute carrier family 22 (organic cation transporter), member 1 (Slc22a1), mRNA [NM_012697]	-1.03288	-1.01524	1.08049
A_42_P467928	NM_053588	Rnf138	Rattus norvegicus ring finger protein 138 (Rnf138), mRNA [NM_053588]	-1.12107	-1.20355	1.03551
A_42_P467956	XM_230024	RGD1562244_predicted	PREDICTED: Rattus norvegicus similar to SEC14 and spectrin domains 1 (LOC295678), mRNA [XM_230024]	-1.0668	-1.19259	-1.14356
A_42_P467994	NM_019229	Slc12a4	Rattus norvegicus solute carrier family 12, member 4 (Slc12a4), mRNA [NM_019229]	-1.04957	-1.00138	-1.08143
A_42_P468038	NM_001005528	Rps25	Rattus norvegicus ribosomal protein s25 (Rps25), mRNA [NM_001005528]	-1.17478	-1.12902	-1.00271
A_42_P468216	NM_001030026		Rattus norvegicus interferon gamma inducible protein 30 (Ifi30), mRNA [NM_001030026]	-1.00474	-1.08127	1.33325
A_42_P468231	NM_001024982		Rattus norvegicus similar to copine family member isoform a (RGD1309212), mRNA [NM_001024982]	1.19689	1.07007	1.14047
A_42_P468632	X59277	Rps28	RRRPS28 R.rattus mRNA for ribosomal protein S28 [X59277]	-1.23426	-1.10197	-1.11115
A_42_P468662	XM_344659	Polr2d_predicted	PREDICTED: Rattus norvegicus polymerase (RNA) II (DNA directed) polypeptide D (predicted) (Polr2d_predicted), mRNA [XM_344659]	-1.02204	-1.05205	1.09606
A_42_P468712	NM_001009540	Tacstd2	Rattus norvegicus tumor-associated calcium signal transducer 2 (Tacstd2), mRNA [NM_001009540]	-1.00878	1.09802	1.16214
A_42_P468805	NM_145721	Cdk5rap1	Rattus norvegicus CDK5 regulatory subunit associated protein 1 (Cdk5rap1), mRNA [NM_145721]	-1.03901	-1.1417	-1.04781
A_42_P468909	NM_175579	Prkwnk4	Rattus norvegicus protein kinase, lysine deficient 4 (Prkwnk4), mRNA [NM_175579]	-1.05011	-1.02879	-1.09516
A_42_P469142	NM_001001515	LMO7	Rattus norvegicus LIM domain only protein 7 (LMO7), mRNA [NM_001001515]	1.29166	1.29897	1.48412
A_42_P469248	NM_001001513	Tnfsf12	Rattus norvegicus tumor necrosis factor ligand superfamily member 12 (Tnfsf12), mRNA [NM_001001513]	1.11162	1.11634	1.03802
A_42_P469969	NM_198768	Igsf10	Rattus norvegicus immunoglobulin superfamily, member 10 (Igsf10), mRNA [NM_198768]	-1.07829	-1.0248	-1.24491
A_42_P470417	XM_342009	RGD1308106_predicted	PREDICTED: Rattus norvegicus LOC361719 (predicted) (LOC361719), mRNA [XM_342009]	-1.0823	-1.17396	-1.1701
A_42_P470649	NM_021653	Dio1	Rattus norvegicus deiodinase, iodothyronine, type I (Dio1), mRNA [NM_021653]	-1.04693	-1.60293	-1.73754
A_42_P470757	NM_001004075	Rnf34	Rattus norvegicus ring finger protein 34 (Rnf34), mRNA [NM_001004075]	-1.0314	-1.0608	1.04452
A_42_P470864	XM_214475	Them2_predicted	PREDICTED: Rattus norvegicus thioesterase superfamily member 2 (predicted) (Them2_predicted), mRNA [XM_214475]	-1.17043	-1.08394	-1.21973
A_42_P470966	BE098737		BE098737 UI-R-BJ1-atd-d-01-0-UI.s1 UI-R-BJ1 Rattus norvegicus cDNA clone UI-R-BJ1-atd-d-01-0-UI 3', mRNA sequence [BE098737]	-1.08218	-1.0312	-1.16633
A_42_P471271	NM_053908	Ptpn6	Rattus norvegicus protein tyrosine phosphatase, non-receptor type 6 (Ptpn6), mRNA [NM_053908]	1.0688	-1.05717	1.10251
A_42_P471335	XM_342102	Zfp523_predicted	PREDICTED: Rattus norvegicus zinc finger protein 523 (predicted) (Zfp523_predicted), mRNA [XM_342102]	-1.02709	-1.09918	-1.08865
A_42_P471507	NM_138919	Unc50	Rattus norvegicus unc-50 homolog (C. elegans) (Unc50), mRNA [NM_138919]	-1.11058	-1.26244	-1.15686
A_42_P471578	NM_012680	Tsc2	Rattus norvegicus tuberous sclerosis 2 (Tsc2), mRNA [NM_012680]	1.00807	-1.14341	-1.00491
A_42_P471768	XM_343616	Eif4el3_predicted	PREDICTED: Rattus norvegicus eukaryotic translation initiation factor 4E like 3 (predicted) (Eif4el3_predicted), mRNA [XM_343616]	1.02551	1.03381	1.09275
A_42_P472077	AW140877		AW140877 EST290959 Normalized rat brain, Bento Soares Rattus sp. cDNA clone RGIAW07 5' end similar to H.sapiens clone 24461 mRNA, mRNA sequence [AW140877]	1.00726	1.09838	1.17065
A_42_P472133	XM_238321	Slc2a6_predicted	Rattus norvegicus similar to RIKEN cDNA F630103L12 (LOC296600), mRNA [XM_238321]	1.04837	1.02756	1.49594
A_42_P472274	XM_216966	RGD1308768_predicted	Rattus norvegicus similar to ARS component B precursor (LOC300016), mRNA [XM_216966]	1.2096	1.16479	-1.14638
A_42_P472304	XM_220398	Phf15_predicted	PREDICTED: Rattus norvegicus PHD finger protein 15 (predicted) (Phf15_predicted), mRNA [XM_220398]	-1.00937	1.06099	1.01172
A_42_P472341	AW918453		AW918453 EST349757 Rat gene index, normalized rat, norvegicus, Bento Soares Rattus norvegicus cDNA clone RGIES51 5' end, mRNA sequence [AW918453]	-1.14681	-1.03227	-1.03001
A_42_P472375	NM_030872	Pdk2	Rattus norvegicus pyruvate dehydrogenase kinase, isoenzyme 2 (Pdk2), mRNA [NM_030872]	-1.06571	-1.14704	-1.26745
A_42_P472509	XM_341773	Ndufa3_predicted	Rattus norvegicus similar to NADH-ubiquinone oxidoreductase B9 subunit (Complex I-B9) (CI-B9) (LOC361494), mRNA [XM_341773]	-1.11758	-1.11419	-1.22171
A_42_P472520	XM_575113		PREDICTED: Rattus norvegicus similar to Hypothetical UPF0184 protein C9orf16 homolog (LOC499780), mRNA [XM_575113]	-1.19149	-1.19286	-1.18452
A_42_P472590	XM_341750	Fthfsdc1_predicted	Rattus norvegicus similar to 2410004L15Rik protein (LOC361472), mRNA [XM_341750]	1.00314	1.13897	1.29734
A_42_P472699	XM_234547	Amn_predicted	PREDICTED: Rattus norvegicus amnionless (predicted) (Amn_predicted), mRNA [XM_234547]	-1.02469	-1.15657	-1.71254
A_42_P473302	TC521003		Q7TQ12 (Q7TQ12) Aa1114, partial (9%) [TC521003]	-1.07855	-1.29037	-1.23121
A_42_P473314	NM_198741	Hla-dma	Rattus norvegicus major histocompatibility complex, class II, DM alpha (Hla-dma), mRNA [NM_198741]	-1.01711	-1.09405	1.47427
A_42_P473360	XM_233792	Vps13d_predicted	PREDICTED: Rattus norvegicus vacuolar protein sorting 13D (yeast) (predicted) (Vps13d_predicted), mRNA [XM_233792]	-1.03381	-1.09283	-1.06935
A_42_P473389	NM_001013163		Rattus norvegicus brain expressed myelocytomatosis oncogene (mapped) (Bmyc_mapped), mRNA [NM_001013163]	-1.15638	-1.23836	-1.10777
A_42_P473425	NM_138844	Unc13h4	Rattus norvegicus Munc13-4 protein (Unc13h4), mRNA [NM_138844]	-1.01022	-1.00372	1.15727
A_42_P473467	NM_182824	B7h3	Rattus norvegicus B7 homlog 3 (B7h3), mRNA [NM_182824]	-1.03465	-1.0161	1.02678
A_42_P473594	NM_053633	Egr2	Rattus norvegicus early growth response 2 (Egr2), mRNA [NM_053633]	1.19346	1.30096	1.59948
A_42_P475151	NM_001024864		Rattus norvegicus leucine zipper domain protein (MGC116147), mRNA [NM_001024864]	-1.11913	-1.14714	-1.1438
A_42_P475233	NM_001011977	Tekt2	Rattus norvegicus tektin 2 (Tekt2), mRNA [NM_001011977]	1.11281	1.09073	1.08435
A_42_P475340	NM_001025730		Rattus norvegicus F-box and WD-40 domain protein 5 (Fbxw5), mRNA [NM_001025730]	-1.05262	-1.00539	-1.22872
A_42_P475458	XM_231158	Pbx3_predicted	PREDICTED: Rattus norvegicus pre B-cell leukemia transcription factor 3 (predicted) (Pbx3_predicted), mRNA [XM_231158]	-1.05174	-1.11578	-1.25448
A_42_P475623	NM_053394	Klf5	Rattus norvegicus Kruppel-like factor 5 (Klf5), mRNA [NM_053394]	1.01475	-1.15657	-1.11598
A_42_P475681	XM_341503	Nol8_predicted	PREDICTED: Rattus norvegicus nucleolar protein 8 (predicted) (Nol8_predicted), mRNA [XM_341503]	-1.08551	1.03087	1.1716
A_42_P475759	XM_216152	Gars	PREDICTED: Rattus norvegicus glycyl-tRNA synthetase (predicted) (Gars_predicted), mRNA [XM_216152]	-1.0909	-1.05209	1.1756
A_42_P475885	NM_013080	Ptprz1	Rattus norvegicus protein tyrosine phosphatase, receptor-type, Z polypeptide 1 (Ptprz1), mRNA [NM_013080]	1.04714	1.29861	1.16718
A_42_P475982	NM_176080	Naglt1	Rattus norvegicus Na+ dependent glucose transporter 1 (Naglt1), mRNA [NM_176080]	1.0025	1.00791	1.11578
A_42_P476224	AI102529		AI102529 EST211818 Normalized rat embryo, Bento Soares Rattus sp. cDNA clone REMBO83 3' end, mRNA sequence [AI102529]	-1.08875	-1.24143	-1.12073
A_42_P476269	XM_215387	RGD1307879_predicted	PREDICTED: Rattus norvegicus similar to hypothetical protein D10Ertd438e (predicted) (LOC294400), mRNA [XM_215387]	1.06388	1.19759	1.35913
A_42_P476474	NM_001033926		Rattus norvegicus four and a half LIM domains 1 (Fhl1), transcript variant 1, mRNA [NM_001033926]	1.31492	-1.29966	-1.69105
A_42_P476785	BF556693		BF556693 UI-R-C0-gz-b-05-0-UI.r1 UI-R-C0 Rattus norvegicus cDNA clone UI-R-C0-gz-b-05-0-UI 5', mRNA sequence [BF556693]	1.06394	-1.06727	1.01673
A_42_P477073	NM_019201	Ctbp1	Rattus norvegicus C-terminal binding protein 1 (Ctbp1), mRNA [NM_019201]	-1.08753	-1.11497	-1.04195
A_42_P477222	NM_033095	Crygd	Rattus norvegicus crystallin, gamma D (Crygd), mRNA [NM_033095]	1.04568	1.17848	1.02019
A_42_P477449	AW917627		AW917627 EST348931 Rat gene index, normalized rat, norvegicus, Bento Soares Rattus norvegicus cDNA clone RGIEG19 5' end, mRNA sequence [AW917627]	-1.07149	-1.198	-1.04997
A_42_P478101	XM_213993	Abhd7_predicted	Rattus norvegicus similar to hydrolase (3B446) (LOC289440), mRNA [XM_213993]	1.06292	1.16764	-1.01176
A_42_P478138	AW913982		AW913982 EST294760 Rat gene index, normalized rat, norvegicus, Bento Soares Rattus norvegicus cDNA clone RGIZA01 5' end, mRNA sequence [AW913982]	-1.08842	-1.08759	-1.02029
A_42_P478500	NM_177421	Slc22a17	Rattus norvegicus solute carrier family 22 (organic cation transporter), member 17 (Slc22a17), mRNA [NM_177421]	-1.00287	-1.06862	1.02413
A_42_P478706	NM_001014175		Rattus norvegicus similar to DKFZP547E1010 protein (LOC361990), mRNA [NM_001014175]	-1.14016	-1.17319	1.06434
A_42_P479064	BF551382		BF551382 UI-R-C0-io-f-12-0-UI.r1 UI-R-C0 Rattus norvegicus cDNA clone UI-R-C0-io-f-12-0-UI 5', mRNA sequence [BF551382]	1.04753	1.33467	1.13801
A_42_P479096	NM_001008293	Tfb2m	Rattus norvegicus transcription factor B2, mitochondrial (Tfb2m), mRNA [NM_001008293]	-1.03892	-1.07206	-1.01542
A_42_P479160	AF204873	Wnt2b	Rattus norvegicus Wnt2b protein precursor, mRNA, partial cds. [AF204873]	-1.09849	-1.03415	1.15154
A_42_P479312	XM_217263	Rbm5	Rattus norvegicus similar to RNA binding motif protein 5 (LOC300996), mRNA [XM_217263]	-1.07464	-1.20255	-1.17312
A_42_P479348	XM_343107	RGD1311698_predicted	PREDICTED: Rattus norvegicus similar to KIAA1822 protein (predicted) (LOC362781), mRNA [XM_343107]	1.09651	1.05206	1.00334
A_42_P479422	AW140751		AW140751 EST290746 Normalized rat embryo, Bento Soares Rattus sp. cDNA clone RGIAQ25 5' end similar to synaptotagmin 4, mRNA sequence [AW140751]	1.06775	-1.09839	-1.02749
A_42_P479920	XM_215815	Srp14_predicted	PREDICTED: Rattus norvegicus signal recognition particle 14 (predicted) (Srp14_predicted), mRNA [XM_215815]	-1.19976	-1.21849	-1.02972
A_42_P480082	NM_022596	Golga2	Rattus norvegicus cis-Golgi matrix protein GM130 (Golga2), mRNA [NM_022596]	1.03082	1.01755	-1.06147
A_42_P480108	NM_001007637	mrpl24	Rattus norvegicus mitochondrial ribosomal protein L24 (mrpl24), mRNA [NM_001007637]	-1.05906	-1.02375	-1.29819
A_42_P480346	XM_235062	RGD1565358_predicted	PREDICTED: Rattus norvegicus similar to genes associated with retinoid-IFN-induced mortality 19 (LOC314759), mRNA [XM_235062]	-1.16728	-1.16279	-1.06304
A_42_P480723	NM_031539	Cd8b	Rattus norvegicus CD8 antigen, beta chain (Cd8b), mRNA [NM_031539]	-1.0169	-1.04745	1.26761
A_42_P481167	NM_017090	Gucy1a3	Rattus norvegicus guanylate cyclase 1, soluble, alpha 3 (Gucy1a3), mRNA [NM_017090]	-1.21859	-1.16634	-1.04367
A_42_P481176	NM_031725	Scamp4	Rattus norvegicus secretory carrier membrane protein 4 (Scamp4), mRNA [NM_031725]	1.02454	1.06112	-1.01522
A_42_P481516	NM_134364	Atp5b	Rattus norvegicus ATP synthase, H+ transporting, mitochondrial F1 complex, beta polypeptide (Atp5b), nuclear gene encoding mitochondrial protein, mRNA [NM_134364]	-1.02285	-1.10937	1.07807
A_42_P481696	NM_022508	Mthfd1	Rattus norvegicus methylenetetrahydrofolate dehydrogenase (NADP+ dependent), methenyltetrahydrofolate cyclohydrolase, formyltetrahydrofolate synthase (Mthfd1), mRNA [NM_022508]	-1.14681	1.13576	1.37935
A_42_P481816	NM_001004245	Esam	Rattus norvegicus endothelial cell adhesion molecule (Esam), mRNA [NM_001004245]	-1.12587	-1.10343	-1.14216
A_42_P482349	XM_213967		Rattus norvegicus similar to rab3 GTPase-activating protein, non-catalytic subunit (LOC289350), mRNA [XM_213967]	1.05787	1.01846	1.03269
A_42_P482475	NM_176861	Kcnmb2	Rattus norvegicus potassium large conductance calcium-activated channel, subfamily M, beta member 2 (Kcnmb2), mRNA [NM_176861]	1.18352	1.10852	1.10396
A_42_P482829	XM_236189	Vps11_predicted	PREDICTED: Rattus norvegicus vacuolar protein sorting 11 (yeast) (predicted) (Vps11_predicted), mRNA [XM_236189]	-1.02464	-1.09375	-1.04879
A_42_P483286	NM_001014275		Rattus norvegicus transcription elongation factor A (SII)-like 8 (Tceal8), mRNA [NM_001014275]	-1.20212	-1.23735	-1.03561
A_42_P483419	NM_139081	Oaz1	Rattus norvegicus ornithine decarboxylase antizyme 1 (Oaz1), mRNA [NM_139081]	-1.07753	-1.13074	-1.03932
A_42_P483463	AI172502		AI172502 UI-R-C2p-nu-a-02-0-UI.s1 UI-R-C2p Rattus norvegicus cDNA clone UI-R-C2p-nu-a-02-0-UI 3', mRNA sequence [AI172502]	1.22257	-1.08667	1.03957
A_42_P483557	XM_227391	Creb3l4	Rattus norvegicus similar to androgen-induced basic leucine zipper; (attaching to CRE-like 1 (LOC310616), mRNA [XM_227391]	-1.0682	-1.14066	-1.16715
A_42_P484456	XM_216181	RGD1305975_predicted	PREDICTED: Rattus norvegicus similar to BolA domain-containing protein like (11.4 kD) (1P25) (predicted) (LOC297388), mRNA [XM_216181]	-1.18362	-1.02171	-1.02734
A_42_P484663	NM_139190	KIAA1536	Rattus norvegicus KIAA1536 protein (KIAA1536), mRNA [NM_139190]	-1.06647	-1.27637	-1.23012
A_42_P484738	NM_022266	Ctgf	Rattus norvegicus connective tissue growth factor (Ctgf), mRNA [NM_022266]	-1.05169	-1.06352	1.13739
A_42_P485015	XM_230311	RGD1311013_predicted	PREDICTED: Rattus norvegicus similar to NAG14 protein (predicted) (LOC311236), mRNA [XM_230311]	1.08319	1.12641	-1.11148
A_42_P485243	XM_575484		PREDICTED: Rattus norvegicus similar to phosphoinositol 4-phosphate adaptor protein-2 (LOC500132), mRNA [XM_575484]	-1.03663	1.05907	1.07223
A_42_P485589	NM_017246	Map2k5	Rattus norvegicus mitogen activated protein kinase kinase 5 (Map2k5), transcript variant 2, mRNA [NM_017246]	-1.08261	-1.05784	-1.02945
A_42_P485961	NM_012526	Chgb	Rattus norvegicus chromogranin B (Chgb), mRNA [NM_012526]	-1.38546	-1.4011	-1.60594
A_42_P486131	XM_223559	RGD1308775_predicted	PREDICTED: Rattus norvegicus similar to RIKEN cDNA 4921536K21 (predicted) (LOC305476), mRNA [XM_223559]	1.0485	1.12214	1.11912
A_42_P486144	NM_144730	Gata4	Rattus norvegicus GATA binding protein 4 (Gata4), mRNA [NM_144730]	1.09246	1.28134	1.07409
A_42_P486203	NM_030985	Agtr1a	Rattus norvegicus angiotensin II receptor, type 1 (AT1A) (Agtr1a), mRNA [NM_030985]	1.15118	1.5241	1.04151
A_42_P486517	XM_216635	Cox7a2l_predicted	Rattus norvegicus similar to Cox7a2l protein (LOC298762), mRNA [XM_216635]	-1.07976	-1.13636	-1.06173
A_42_P486763	NM_021740	Ptma	Rattus norvegicus prothymosin alpha (Ptma), mRNA [NM_021740]	-1.18381	1.01045	1.0689
A_42_P486847	XM_225016	RGD1306586_predicted	Rattus norvegicus similar to RIKEN cDNA B230339H12 (LOC306607), mRNA [XM_225016]	-1.00418	-1.26359	-1.05857
A_42_P486964	NM_133591	Rph3al	Rattus norvegicus rabphilin 3A-like (without C2 domains) (Rph3al), mRNA [NM_133591]	-1.16804	-1.14443	-1.12184
A_42_P487031	NM_001009539	B4galt3	Rattus norvegicus UDP-Gal:betaGlcNAc beta 1,4-galactosyltransferase, polypeptide 3 (B4galt3), mRNA [NM_001009539]	-1.04746	1.01763	-1.12724
A_42_P487432	XM_238325	RGD1304977_predicted	PREDICTED: Rattus norvegicus similar to mKIAA0023 protein (predicted) (LOC296634), mRNA [XM_238325]	-1.12729	-1.02484	-1.00421
A_42_P487567	BC098071		Rattus norvegicus desmoplakin, mRNA (cDNA clone IMAGE:7459514), partial cds. [BC098071]	1.18231	-1.05233	-1.07966
A_42_P487686	XM_216691	Agr2_predicted	PREDICTED: Rattus norvegicus anterior gradient 2 (Xenopus laevis) (predicted) (Agr2_predicted), mRNA [XM_216691]	-1.42941	-1.50747	-1.00156
A_42_P487852	NM_022401	Plec1	Rattus norvegicus plectin 1 (Plec1), mRNA [NM_022401]	1.19675	1.16063	-1.01857
A_42_P488012	BF558262		BF558262 UI-R-A1-en-h-07-0-UI.r1 UI-R-A1 Rattus norvegicus cDNA clone UI-R-A1-en-h-07-0-UI 5', mRNA sequence [BF558262]	-1.06501	-1.09788	-1.08499
A_42_P488076	AW142579		AW142579 EST292831 Normalized rat embryo, Bento Soares Rattus sp. cDNA clone RGIAQ04 5' end, mRNA sequence [AW142579]	-1.11886	-1.1374	1.08772
A_42_P488554	NM_017121	Ctsj	Rattus norvegicus cathepsin J (Ctsj), mRNA [NM_017121]	1.05847	1.22501	1.16198
A_42_P488840	XM_341145	RGD1310442_predicted	PREDICTED: Rattus norvegicus similar to CG9578-like (predicted) (LOC360869), mRNA [XM_341145]	-1.01334	-1.26295	-1.07871
A_42_P489167	XM_224963	RGD1306242_predicted	Rattus norvegicus similar to Probable serine protease HTRA4 precursor (LOC306564), mRNA [XM_224963]	-1.10725	-1.06434	1.02285
A_42_P489223	XM_233829	RGD1560519_predicted	PREDICTED: Rattus norvegicus similar to thyroid adenoma associated (LOC313865), mRNA [XM_233829]	-1.05986	-1.0332	1.0326
A_42_P489232	AW916024		AW916024 EST347328 Rat gene index, normalized rat, norvegicus, Bento Soares Rattus norvegicus cDNA clone RGIDF05 5' end, mRNA sequence [AW916024]	1.09912	1.17551	-1.02832
A_42_P489478	NM_182819	Cox7b	Rattus norvegicus cytochrome c oxidase subunit VIIb (Cox7b), mRNA [NM_182819]	-1.11716	-1.1125	-1.09787
A_42_P489613	XM_341994	RGD1562657_predicted	PREDICTED: Rattus norvegicus similar to hypothetical protein DKFZp761E198 (LOC361709), mRNA [XM_341994]	1.05062	1.03485	-1.13237
A_42_P489681	BC085903		Rattus norvegicus cDNA clone IMAGE:7193711 [BC085903]	-1.07907	-1.1188	-1.0813
A_42_P489761	NM_022193	Acaca	Rattus norvegicus acetyl-coenzyme A carboxylase alpha (Acaca), mRNA [NM_022193]	1.27078	1.26912	1.1771
A_42_P489764	NM_001004099	Gjb2	Rattus norvegicus gap junction membrane channel protein beta 2 (Gjb2), mRNA [NM_001004099]	-1.11381	1.11986	1.42582
A_42_P489817	AW915389		AW915389 EST346693 Normalized rat embryo, Bento Soares Rattus sp. cDNA clone RGICU85 5' end, mRNA sequence [AW915389]	-1.03592	-1.08169	-1.12273
A_42_P490296	NM_013180	Itgb4	Rattus norvegicus integrin beta 4 (Itgb4), mRNA [NM_013180]	1.08337	1.04437	-1.10147
A_42_P490305	AI013671		AI013671 EST208346 Normalized rat spleen, Bento Soares Rattus sp. cDNA clone RSPBR42 3' end, mRNA sequence [AI013671]	1.01414	-1.29685	-1.40664
A_42_P490576	XM_220600	RGD1307488_predicted	Rattus norvegicus similar to LYST-interacting protein LIP8 (LOC303240), mRNA [XM_220600]	-1.18624	-1.05782	-1.09674
A_42_P490612	XM_340742	Zc3hdc7_predicted	PREDICTED: Rattus norvegicus zinc finger CCCH type domain containing 7 (predicted) (Zc3hdc7_predicted), mRNA [XM_340742]	1.07755	-1.00946	1.06529
A_42_P490703	NM_022398	Slc25a11	Rattus norvegicus solute carrier family 25 (mitochondrial carrier; oxoglutarate carrier), member 11 (Slc25a11), mRNA [NM_022398]	1.54952	1.51784	-1.04656
A_42_P490804	NM_021754	Nol5	Rattus norvegicus nucleolar protein 5 (Nol5), mRNA [NM_021754]	-1.34419	1.06052	1.20335
A_42_P491119	NM_012975	Lgals4	Rattus norvegicus lectin, galactose binding, soluble 4 (Lgals4), mRNA [NM_012975]	1.00092	-1.16372	-1.05183
A_42_P491278	XM_217314		Rattus norvegicus similar to RIKEN cDNA 2310045B01 (LOC301116), mRNA [XM_217314]	-1.07084	-1.04949	-1.1235
A_42_P491318	XM_213717	RGD1308908_predicted	PREDICTED: Rattus norvegicus similar to KIAA1440 protein (predicted) (LOC288514), mRNA [XM_213717]	-1.01267	1.10669	-1.00659
A_42_P491366	NM_199098	Tmem19	Rattus norvegicus Unknown (protein for MGC:72591) (Tmem19), mRNA [NM_199098]	-1.06784	-1.04051	-1.07249
A_42_P491376	XM_341116	RGD1566016_predicted	Rattus norvegicus similar to KIAA0456 protein (LOC360840), mRNA [XM_341116]	-1.08176	1.00767	1.19312
A_42_P491486	NM_022533	Tm4sf11	Rattus norvegicus transmembrane 4 superfamily member 11 (Tm4sf11), mRNA [NM_022533]	1.23536	1.00249	-1.06735
A_42_P491707	BF546374		BF546374 UI-R-C1-kx-e-08-0-UI.r1 UI-R-C1 Rattus norvegicus cDNA clone UI-R-C1-kx-e-08-0-UI 5', mRNA sequence [BF546374]	-1.00511	-1.19065	-1.11402
A_42_P492062	A_42_P492062		Unknown	1.00987	1.0387	1.05797
A_42_P492082	NM_001012088	Pex16	Rattus norvegicus peroxisome biogenesis factor 16 (Pex16), mRNA [NM_001012088]	-1.1187	1.01092	-1.13682
A_42_P492130	XM_343649	LOC363309	PREDICTED: Rattus norvegicus similar to tubulin-specific chaperone d (LOC363309), mRNA [XM_343649]	-1.01806	-1.02247	1.02605
A_42_P492135	XM_343468	Pcbp4_predicted	PREDICTED: Rattus norvegicus poly(rC) binding protein 4 (predicted) (Pcbp4_predicted), mRNA [XM_343468]	1.08759	-1.05768	-1.11075
A_42_P492195	NM_172334	Fibp	Rattus norvegicus fibroblast growth factor (acidic) intracellular binding protein (Fibp), mRNA [NM_172334]	1.01528	-1.09778	1.06479
A_42_P492542	NM_012855	Jak3	Rattus norvegicus Janus kinase 3 (Jak3), mRNA [NM_012855]	1.17037	1.31834	1.20338
A_42_P492688	XM_225755	Znf608_predicted	PREDICTED: Rattus norvegicus zinc finger protein 608 (predicted) (Znf608_predicted), mRNA [XM_225755]	1.0273	-1.07401	-1.05239
A_42_P492882	XM_238555	Nckipsd_predicted	PREDICTED: Rattus norvegicus NCK interacting protein with SH3 domain (predicted) (Nckipsd_predicted), mRNA [XM_238555]	-1.03457	1.0273	1.04786
A_42_P492976	CF109587		Shultzomica02838 Rat lung airway and parenchyma cDNA libraries Rattus norvegicus cDNA clone Contig2478 5', mRNA sequence [CF109587]	-1.12249	-1.22939	-1.02076
A_42_P493380	NM_012603	Myc	Rattus norvegicus myelocytomatosis viral oncogene homolog (avian) (Myc), mRNA [NM_012603]	-1.11337	1.10194	1.19677
A_42_P493567	NM_031023	Ctbs	Rattus norvegicus chitobiase, di-N-acetyl- (Ctbs), mRNA [NM_031023]	1.0721	-1.21736	-1.10705
A_42_P493785	XM_341076	Cdk2ap1_predicted	PREDICTED: Rattus norvegicus CDK2 (cyclin-dependent kinase 2)-associated protein 1 (predicted) (Cdk2ap1_predicted), mRNA [XM_341076]	-1.09169	-1.09301	-1.03046
A_42_P494276	XM_217465	RGD1305615_predicted	PREDICTED: Rattus norvegicus similar to RIKEN cDNA 4930438O05 (predicted) (LOC301579), mRNA [XM_217465]	1.01685	1.04202	1.03738
A_42_P494612	XM_578066		PREDICTED: Rattus norvegicus similar to chromosome 1 open reading frame 51 (LOC502580), mRNA [XM_578066]	-1.05598	-1.01845	-1.01833
A_42_P494979	AW919130		AW919130 EST350434 Rat gene index, normalized rat, norvegicus, Bento Soares Rattus norvegicus cDNA clone RGIFD19 5' end, mRNA sequence [AW919130]	-1.11345	-1.23698	-1.03235
A_42_P495397	NM_053330	Rpl21	Rattus norvegicus ribosomal protein L21 (Rpl21), mRNA [NM_053330]	-1.14301	-1.22279	1.0177
A_42_P495428	NM_001013983		Rattus norvegicus similar to Hypothetical protein KIAA0152 (RGD1307736), mRNA [NM_001013983]	-1.12173	1.17544	1.18604
A_42_P495498	AW917683		AW917683 EST348987 Rat gene index, normalized rat, norvegicus, Bento Soares Rattus norvegicus cDNA clone RGIEG78 5' end, mRNA sequence [AW917683]	-1.06274	-1.24022	-1.17621
A_42_P495691	XM_215076	Bcl7c_predicted	PREDICTED: Rattus norvegicus B-cell CLL/lymphoma 7C (predicted) (Bcl7c_predicted), mRNA [XM_215076]	-1.07079	-1.11129	-1.03921
A_42_P495741	XM_341954	Lrrc27_predicted	PREDICTED: Rattus norvegicus leucine rich repeat containing 27 (predicted) (Lrrc27_predicted), mRNA [XM_341954]	1.20707	1.24199	-1.00169
A_42_P495895	NM_031024	Dbn1	Rattus norvegicus drebrin 1 (Dbn1), mRNA [NM_031024]	1.02428	1.0697	1.18441
A_42_P495923	XM_217094	RGD1563250_predicted	PREDICTED: Rattus norvegicus hypothetical LOC300441 (LOC300441), mRNA [XM_217094]	-1.13556	-1.20415	-1.33141
A_42_P495969	NM_012824	Apoc1	Rattus norvegicus apolipoprotein C-I (Apoc1), mRNA [NM_012824]	-1.0538	1.11497	1.01282
A_42_P496291	CB547706		CB547706 AMGNNUC:NRHY5-00469-G3-A W Rat hypothalamus (10471) Rattus norvegicus cDNA clone nrhy5-00469-g3 5', mRNA sequence [CB547706]	-1.12968	-1.13356	-1.01785
A_42_P496411	XM_214827		Rattus norvegicus similar to hypothetical protein MGC2650 (LOC292693), mRNA [XM_214827]	-1.19376	-1.18188	-1.18271
A_42_P496649	XM_215236	RGD1306839_predicted	Rattus norvegicus similar to RIKEN cDNA 5033414D02 (LOC293888), mRNA [XM_215236]	-1.09558	-1.01127	-1.05373
A_42_P496725	NM_031119	Ssb	Rattus norvegicus Sjogren syndrome antigen B (Ssb), mRNA [NM_031119]	-1.18166	-1.15208	1.0533
A_42_P496739	NM_001025026		Rattus norvegicus signal-transducing adaptor protein-2 (Stap2), mRNA [NM_001025026]	1.00711	-1.22507	-1.2476
A_42_P496786	NM_001039001		Rattus norvegicus tumor necrosis factor type 1 receptor associated protein (Trap1), mRNA [NM_001039001]	-1.08601	-1.0282	1.08672
A_42_P497153	NM_001012090	Zc3hdc8	Rattus norvegicus zinc finger CCCH type domain containing 8 (Zc3hdc8), mRNA [NM_001012090]	-1.02399	1.05877	-1.26711
A_42_P497225	NM_012811	Mfge8	Rattus norvegicus milk fat globule-EGF factor 8 protein (Mfge8), mRNA [NM_012811]	1.1728	-1.33873	1.48606
A_42_P497323	NM_022951	Ppp1r10	Rattus norvegicus protein phosphatase 1, regulatory subunit 10 (Ppp1r10), mRNA [NM_022951]	1.00786	-1.09823	-1.06368
A_42_P497393	AI008316		AI008316 EST202767 Normalized rat embryo, Bento Soares Rattus sp. cDNA clone REMAV79 3' end, mRNA sequence [AI008316]	1.19859	-1.05266	1.13657
A_42_P497429	NM_183332	Myadm	Rattus norvegicus myeloid-associated differentiation marker (Myadm), mRNA [NM_183332]	-1.02499	-1.13337	-1.0947
A_42_P498066	NM_031136	Tmsb4x	Rattus norvegicus thymosin, beta 4 (Tmsb4x), mRNA [NM_031136]	1.01866	-1.28808	1.40641
A_42_P498149	NM_053667	Lepre1	Rattus norvegicus leprecan 1 (Lepre1), mRNA [NM_053667]	1.08397	1.05504	1.0438
A_42_P498463	NM_017176	Pla2g10	Rattus norvegicus phospholipase A2, group X (Pla2g10), mRNA [NM_017176]	-1.02053	-1.12713	-1.25783
A_42_P498506	BE103448		BE103448 UI-R-BX0-arc-b-12-0-UI.s1 UI-R-BX0 Rattus norvegicus cDNA clone UI-R-BX0-arc-b-12-0-UI 3', mRNA sequence [BE103448]	1.73829	1.49974	1.13012
A_42_P498868	XM_238588	LOC301506	PREDICTED: Rattus norvegicus similar to Fibronectin type 3 and SPRY domain-containing protein (LOC301506), mRNA [XM_238588]	1.12773	1.18096	1.17821
A_42_P499146	XM_242057	Osbpl6_predicted	PREDICTED: Rattus norvegicus oxysterol binding protein-like 6 (predicted) (Osbpl6_predicted), mRNA [XM_242057]	1.09704	-1.03336	-1.03867
A_42_P499158	NM_012889	Vcam1	Rattus norvegicus vascular cell adhesion molecule 1 (Vcam1), mRNA [NM_012889]	1.00915	-1.10407	2.54266
A_42_P499282	NM_001031660		Rattus norvegicus methionine sulfoxide reductase B (Mrsb), mRNA [NM_001031660]	-1.1789	-1.1471	-1.13242
A_42_P499472	NM_199378	Cfdp1	Rattus norvegicus craniofacial development protein 1 (Cfdp1), mRNA [NM_199378]	-1.17323	1.00704	1.01069
A_42_P499546	NM_001039007		Rattus norvegicus similar to H-rev107-like protein 5 (RGD1308376), mRNA [NM_001039007]	1.11957	1.25182	1.02737
A_42_P499767	NM_017226	Padi2	Rattus norvegicus peptidyl arginine deiminase, type II (Padi2), mRNA [NM_017226]	-1.04964	-1.04069	-1.13812
A_42_P499859	NM_001003654	Par-6a	Rattus norvegicus par-6 (partitioning defective 6,) homolog alpha (C. elegans) (Par-6a), transcript variant 2, mRNA [NM_001003654]	-1.01786	1.08598	1.13539
A_42_P499899	NM_031619	Prg2	Rattus norvegicus proteoglycan 2, bone marrow (Prg2), mRNA [NM_031619]	1.14336	1.01899	-1.04962
A_42_P500080	NM_133540	Nkg7	Rattus norvegicus natural killer cell group 7 sequence (Nkg7), mRNA [NM_133540]	-1.01996	1.06186	1.06936
A_42_P500675	NM_013179	Hcrt	Rattus norvegicus hypocretin (Hcrt), mRNA [NM_013179]	1.27724	1.12735	1.01576
A_42_P500802	XM_215858	Nxt1_predicted	PREDICTED: Rattus norvegicus NTF2-related export protein 1 (predicted) (Nxt1_predicted), mRNA [XM_215858]	-1.14925	-1.01312	1.01919
A_42_P500847	XM_213343	RGD1306989_predicted	PREDICTED: Rattus norvegicus similar to DKFZP566O084 protein (predicted) (LOC287411), mRNA [XM_213343]	-1.04056	1.04526	1.07386
A_42_P501057	NM_138904	Gls2	Rattus norvegicus glutaminase 2 (liver, mitochondrial) (Gls2), mRNA [NM_138904]	-1.06777	-1.04829	1.03408
A_42_P501233	NM_024483	Adra1d	Rattus norvegicus adrenergic receptor, alpha 1d (Adra1d), mRNA [NM_024483]	1.01031	1.05461	1.00093
A_42_P501479	AW920686		AW920686 EST351990 Rat gene index, normalized rat, norvegicus, Bento Soares Rattus norvegicus cDNA clone RGIHB11 5' end, mRNA sequence [AW920686]	-1.07418	-1.11188	1.02954
A_42_P501877	NM_012569	Gls	Rattus norvegicus glutaminase (Gls), mRNA [NM_012569]	-1.61841	-1.59534	-1.93513
A_42_P501972	NM_001025418		Rattus norvegicus protein phosphatase 2 (formerly 2A), regulatory subunit A (PR 65), beta isoform (Ppp2r1b), mRNA [NM_001025418]	1.02162	-1.08745	1.08449
A_42_P502271	XM_236376	RGD1311958_predicted	PREDICTED: Rattus norvegicus similar to 6430514L14Rik protein (predicted) (LOC315789), mRNA [XM_236376]	-1.01387	1.06882	-1.04523
A_42_P502363	XM_218446	Znf575_predicted	PREDICTED: Rattus norvegicus zinc finger protein 575 (predicted) (Znf575_predicted), mRNA [XM_218446]	1.04671	1.25636	-1.00565
A_42_P502582	XM_216566	Ela3b_predicted	PREDICTED: Rattus norvegicus elastase 3B, pancreatic (predicted) (Ela3b_predicted), mRNA [XM_216566]	-1.05435	1.07362	-1.06349
A_42_P502621	NM_024401	Avil	Rattus norvegicus advillin (Avil), mRNA [NM_024401]	-1.07263	-1.04099	-1.29075
A_42_P502671	XM_342692	Znrf1_predicted	PREDICTED: Rattus norvegicus zinc and ring finger 1 (predicted) (Znrf1_predicted), mRNA [XM_342692]	-1.07163	-1.17455	-1.16519
A_42_P502759	M31322	Aplp2	Rat sperm membrane protein (YWK-II) mRNA, 3' end. [M31322]	-1.02261	-1.2333	-1.18171
A_42_P502768	XM_218824	RGD1311021_predicted	Rattus norvegicus hypothetical LOC308765 (LOC308765), mRNA [XM_218824]	-1.03558	1.0874	1.09213
A_42_P502839	BC098773		Rattus norvegicus similar to beta-catenin-interacting protein ICAT, mRNA (cDNA clone IMAGE:7373895), complete cds [BC098773]	1.06666	-1.03205	-1.11849
A_42_P503281	NM_053603	Clic5	Rattus norvegicus chloride intracellular channel 5 (Clic5), mRNA [NM_053603]	1.29743	1.07173	1.04161
A_42_P503419	XM_213518	Gprc5c	Rattus norvegicus similar to retinoic acid inducible protein 3 (LOC287805), mRNA [XM_213518]	-1.0282	-1.01085	-1.20506
A_42_P503597	XM_217378	Mrpl30_predicted	PREDICTED: Rattus norvegicus mitochondrial ribosomal protein L30 (predicted) (Mrpl30_predicted), mRNA [XM_217378]	-1.05652	-1.0084	-1.06764
A_42_P503768	NM_001009466	Gemin6	Rattus norvegicus gem (nuclear organelle) associated protein 6 (Gemin6), mRNA [NM_001009466]	1.12699	-1.01103	-1.01214
A_42_P504077	AF318578	Rbp1	Rattus norvegicus reg I binding protein I (Rbp1) mRNA, partial cds. [AF318578]	1.20457	1.14335	1.14262
A_42_P504240	XM_237998	RGD1306643_predicted	PREDICTED: Rattus norvegicus similar to Protein C9orf10 (predicted) (LOC291019), mRNA [XM_237998]	1.12223	1.04359	1.13735
A_42_P504250	XM_216706	RGD1309624_predicted	PREDICTED: Rattus norvegicus similar to RIKEN cDNA 1810011O16 (predicted) (LOC299043), mRNA [XM_216706]	-1.03923	-1.04041	-1.00373
A_42_P504358	XM_342895	RGD1305347_predicted	PREDICTED: Rattus norvegicus similar to RIKEN cDNA 2610528J11 (predicted) (LOC362576), mRNA [XM_342895]	1.04472	-1.02815	-1.09028
A_42_P504507	AW144699		AW144699 EST290366 Normalized rat kidney, Bento Soares Rattus sp. cDNA clone RGIAH08 5' end similar to ribosomal protein L33-like protein, mRNA sequence [AW144699]	-1.15261	-1.02823	-1.02644
A_42_P504523	NM_172332	Wrnip1	Rattus norvegicus Werner helicase interacting protein 1 (Wrnip1), mRNA [NM_172332]	-1.01595	-1.06218	-1.03841
A_42_P504653	NM_017143	F10	Rattus norvegicus coagulation factor X (F10), mRNA [NM_017143]	1.02202	1.11804	1.16862
A_42_P504852	XM_235156	Ptprb_predicted	Rattus norvegicus similar to vascular endothelial protein tyrosine phosphatase (LOC314843), mRNA [XM_235156]	1.02678	1.07258	1.31013
A_42_P504926	BX883044		Rattus norvegicus chromosome 20, major histocompatibility complex, assembled from 40 BACs, strain Brown Norway (BN/ssNHsd), RT1n haplotype; segment 3/11 [BX883044]	1.10511	1.06565	1.03005
A_42_P505188	XM_345769	RGD1306096_predicted	PREDICTED: Rattus norvegicus similar to PYM protein (predicted) (LOC366790), mRNA [XM_345769]	-1.00062	1.12045	1.00245
A_42_P505241	NM_001009646	Qprt	Rattus norvegicus quinolinate phosphoribosyltransferase (Qprt), mRNA [NM_001009646]	1.12662	-1.34441	-1.36704
A_42_P505280	NM_001012063	Uble1a	Rattus norvegicus ubiquitin-like 1 (sentrin) activating enzyme E1A (Uble1a), mRNA [NM_001012063]	-1.07577	-1.03009	1.12577
A_42_P505393	NM_199085	Serpinb6	Rattus norvegicus serine (or cysteine) peptidase inhibitor, clade B, member 6 (Serpinb6), mRNA [NM_199085]	1.00342	-1.06588	-1.02118
A_42_P505972	XM_214806	RGD1564746_predicted	PREDICTED: Rattus norvegicus similar to Ubiquitin-conjugating enzyme E2S (LOC292588), mRNA [XM_214806]	-1.0825	-1.00271	1.01028
A_42_P506027	NM_024136	Erabp	Rattus norvegicus epididymal retinoic acid-binding protein (Erabp), mRNA [NM_024136]	1.0878	1.13978	1.01537
A_42_P506267	XM_233483	Zmpste24_predicted	PREDICTED: Rattus norvegicus zinc metalloproteinase, STE24 homolog (S. cerevisiae) (predicted) (Zmpste24_predicted), mRNA [XM_233483]	-1.03458	-1.15365	-1.07137
A_42_P506273	NM_021750	Csad	Rattus norvegicus cysteine sulfinic acid decarboxylase (Csad), mRNA [NM_021750]	1.02149	1.06279	1.09795
A_42_P506345	NM_053609	Bat3	Rattus norvegicus HLA-B-associated transcript 3 (Bat3), transcript variant 2, mRNA [NM_053609]	1.02215	-1.0381	-1.04448
A_42_P506402	NM_145677	Slc25a25	Rattus norvegicus solute carrier family 25 (mitochondrial carrier, phosphate carrier), member 25 (Slc25a25), mRNA [NM_145677]	1.08037	1.10738	1.08846
A_42_P506453	AW914895		AW914895 EST346199 Normalized rat ovary, Bento Soares Rattus sp. cDNA clone RGIBM02 5' end, mRNA sequence [AW914895]	1.22445	1.11169	1.01954
A_42_P506685	NM_145717	Fxyd2	Rattus norvegicus FXYD domain-containing ion transport regulator 2 (Fxyd2), transcript variant a, mRNA [NM_145717]	-1.05975	1.03665	1.37259
A_42_P506826	NM_001008339	Whsc2	Rattus norvegicus Wolf-Hirschhorn syndrome candidate 2 (Whsc2), mRNA [NM_001008339]	-1.07912	-1.13081	-1.13819
A_42_P506830	XM_342712	Mrpl53_predicted	PREDICTED: Rattus norvegicus mitochondrial ribosomal protein L53 (predicted) (Mrpl53_predicted), mRNA [XM_342712]	-1.0764	1.00373	1.05251
A_42_P506956	NM_133559	Pcsk4	Rattus norvegicus proprotein convertase subtilisin/kexin type 4 (Pcsk4), mRNA [NM_133559]	1.06279	1.21683	1.36909
A_42_P507027	NM_139107	Tm6p1	Rattus norvegicus fasting-inducible integral membrane protein TM6P1 (Tm6p1), mRNA [NM_139107]	1.01564	1.00634	-1.23228
A_42_P507566	XM_216791	LOC299339	PREDICTED: Rattus norvegicus similar to [Mouse primary response gene B94 mRNA, 3end.], gene product (LOC299339), mRNA [XM_216791]	1.09733	1.00998	2.1198
A_42_P507857	NM_130430	Psmd9	Rattus norvegicus proteasome (prosome, macropain) 26S subunit, non-ATPase, 9 (Psmd9), mRNA [NM_130430]	-1.06036	1.10479	1.00255
A_42_P507877	XM_220918	Arhgap23_predicted	PREDICTED: Rattus norvegicus Rho GTPase activating protein 23 (predicted) (Arhgap23_predicted), mRNA [XM_220918]	1.01633	1.19841	1.07719
A_42_P508085	NM_001009620	MGC105601	Rattus norvegicus similar to hypothetical protein FLJ20898 (MGC105601), mRNA [NM_001009620]	-1.04146	1.0126	1.33516
A_42_P508185	NM_145680	Gimap5	Rattus norvegicus GTPase, IMAP family member 5 (Gimap5), transcript variant 2, mRNA [NM_145680]	1.00189	-1.01153	1.63347
A_42_P508358	AA944308		AA944308 EST199807 Normalized rat embryo, Bento Soares Rattus sp. cDNA clone REMAF19 3' end, mRNA sequence [AA944308]	-1.05599	-1.02987	1.00472
A_42_P508442	NM_030875	Scn1a	Rattus norvegicus sodium channel, voltage-gated, type 1, alpha polypeptide (Scn1a), mRNA [NM_030875]	1.02936	-1.12445	-1.12172
A_42_P508471	NM_031546	Rgn	Rattus norvegicus regucalcin (Rgn), mRNA [NM_031546]	1.02402	1.16882	-1.00622
A_42_P508722	AA964747		AA964747 UI-R-C0-gx-g-10-0-UI.s1 UI-R-C0 Rattus norvegicus cDNA clone UI-R-C0-gx-g-10-0-UI 3', mRNA sequence [AA964747]	1.07683	-1.10702	-1.04703
A_42_P508921	NM_031703	Aqp3	Rattus norvegicus aquaporin 3 (Aqp3), mRNA [NM_031703]	1.52557	1.468	1.92872
A_42_P508984	NM_001007729	Pf4	Rattus norvegicus platelet factor 4 (Pf4), mRNA [NM_001007729]	1.0583	-1.03631	1.35344
A_42_P509314	NM_139254	Tubb3	Rattus norvegicus tubulin, beta 3 (Tubb3), mRNA [NM_139254]	1.09737	1.14689	1.01529
A_42_P509365	NM_031140	Vim	Rattus norvegicus vimentin (Vim), mRNA [NM_031140]	1.03518	-1.35206	2.07613
A_42_P509385	NM_001033963		Rattus norvegicus protein kinase, X-linked (Prkx), mRNA [NM_001033963]	-1.0583	-1.07077	-1.04064
A_42_P509457	NM_001025630		Rattus norvegicus ADP-ribosylation factor-like 6 interacting protein 4 (Arl6ip4), mRNA [NM_001025630]	-1.01218	1.07299	-1.00673
A_42_P509766	NM_013196	Ppara	Rattus norvegicus peroxisome proliferator activated receptor alpha (Ppara), mRNA [NM_013196]	-1.07802	1.03189	-1.10212
A_42_P509843	XM_341671	Tradd	PREDICTED: Rattus norvegicus TNFRSF1A-associated via death domain (Tradd), mRNA [XM_341671]	1.04534	1.00755	1.0232
A_42_P509876	XM_573395		PREDICTED: Rattus norvegicus similar to hypothetical protein FLJ38663 (LOC498179), mRNA [XM_573395]	-1.19887	-1.00163	-1.09537
A_42_P509923	NM_001013053		Rattus norvegicus defensin related cryptdin 4 (Defcr4), mRNA [NM_001013053]	-1.85286	-1.61035	-1.57098
A_42_P509967	NM_053929	Slc7a9	Rattus norvegicus solute carrier family 7 (cationic amino acid transporter, y+ system), member 9 (Slc7a9), mRNA [NM_053929]	1.14193	1.36455	1.56334
A_42_P510241	NM_001009605	Brms1	Rattus norvegicus breast cancer metastasis-suppressor 1 (Brms1), mRNA [NM_001009605]	1.09816	-1.06795	1.09789
A_42_P510386	NM_199093	Serping1	Rattus norvegicus serine (or cysteine) peptidase inhibitor, clade G, member 1 (Serping1), mRNA [NM_199093]	1.06189	1.17689	4.57049
A_42_P510432	XM_216650	RGD1311605_predicted	PREDICTED: Rattus norvegicus similar to apoptosis related protein APR-3; p18 protein (predicted) (LOC298841), mRNA [XM_216650]	-1.14358	-1.13374	-1.18561
A_42_P510494	XM_341722	RGD1306192_predicted	Rattus norvegicus similar to RIKEN cDNA 2310079N02 (LOC361443), mRNA [XM_341722]	-1.19899	-1.16758	-1.18161
A_42_P510530	XM_214912		Rattus norvegicus similar to hypothetical protein MGC13096 (LOC292803), mRNA [XM_214912]	-1.03499	-1.10978	-1.05115
A_42_P511015	XM_214721	Nup133_predicted	PREDICTED: Rattus norvegicus nucleoporin 133 (predicted) (Nup133_predicted), mRNA [XM_214721]	1.01057	1.14352	1.11438
A_42_P511118	NM_053427	Slc17a6	Rattus norvegicus solute carrier family 17 (sodium-dependent inorganic phosphate cotransporter), member 6 (Slc17a6), mRNA [NM_053427]	1.40176	1.26902	1.12109
A_42_P511187	NM_053320		Rattus norvegicus hepatocyte growth factor activator (Hgfac), mRNA [NM_053320]	-1.02824	1.0046	-1.06916
A_42_P511265	NM_001008845	RT1-CE7	Rattus norvegicus RT1 class I, CE7 (RT1-CE7), mRNA [NM_001008845]	1.02919	1.0729	1.18928
A_42_P511274	NM_001008843	RT1-CE5	Rattus norvegicus RT1 class I, CE5 (RT1-CE5), transcript variant 1, mRNA [NM_001008843]	1.06837	1.02451	1.02748
A_42_P511375	NM_001009670	RGD1309721	Rattus norvegicus similar to Dorz1 (RGD1309721), mRNA [NM_001009670]	1.01746	1.26278	-1.00861
A_42_P511401	BF550246		BF550246 UI-R-E0-cx-g-02-0-UI.r1 UI-R-E0 Rattus norvegicus cDNA clone UI-R-E0-cx-g-02-0-UI 5', mRNA sequence [BF550246]	1.00839	-1.09137	-1.19743
A_42_P511410	NM_053807	Gripap1	Rattus norvegicus GRIP1 associated protein 1 (Gripap1), mRNA [NM_053807]	1.05186	1.0357	1.00029
A_42_P511615	NM_001039010		Rattus norvegicus similar to RIKEN cDNA 6330579B17 gene (RGD1311399), mRNA [NM_001039010]	-1.22578	-1.19498	-1.14477
A_42_P512232	BF393048		BF393048 UI-R-CA0-bgp-e-04-0-UI.s1 UI-R-CA0 Rattus norvegicus cDNA clone UI-R-CA0-bgp-e-04-0-UI 3', mRNA sequence [BF393048]	-1.04483	1.1378	1.12452
A_42_P512252	NM_201421	Wit3.0	Rattus norvegicus wound inducible transcript 3.0 (Wit3.0), mRNA [NM_201421]	1.03667	-1.0907	1.02431
A_42_P512387	NM_053771	Lim2	Rattus norvegicus lens intrinsic membrane protein 2, 19kDa (Lim2), mRNA [NM_053771]	1.0208	1.0885	1.04632
A_42_P512417	NM_019252	Dpm2	Rattus norvegicus dolichol-phosphate (beta-D) mannosyltransferase 2 (Dpm2), mRNA [NM_019252]	-1.09175	-1.0192	-1.06007
A_42_P512460	NM_001037348		Rattus norvegicus JTV1 (MGC125271), mRNA [NM_001037348]	-1.04514	1.02335	1.06048
A_42_P512838	XM_217335	Trem2_predicted	PREDICTED: Rattus norvegicus triggering receptor expressed on myeloid cells 2 (predicted) (Trem2_predicted), mRNA [XM_217335]	1.26	1.20313	1.01577
A_42_P512860	NM_001005549	Tinag	Rattus norvegicus tubulointerstitial nephritis antigen (Tinag), mRNA [NM_001005549]	-1.08908	-1.0154	1.0043
A_42_P513025	XM_343394	Znf291	PREDICTED: Rattus norvegicus zinc finger protein 291 (Znf291), mRNA [XM_343394]	-1.09382	-1.13905	-1.06127
A_42_P513294	NM_001008558	Ndn	Rattus norvegicus necdin (Ndn), mRNA [NM_001008558]	-1.05509	1.04547	1.08063
A_42_P513580	XM_214675		Rattus norvegicus similar to peptide deformylase-like protein (LOC291989), mRNA [XM_214675]	-1.00978	1.0239	1.01835
A_42_P513859	BF550844		BF550844 UI-R-C1-jw-h-10-0-UI.r1 UI-R-C1 Rattus norvegicus cDNA clone UI-R-C1-jw-h-10-0-UI 5', mRNA sequence [BF550844]	-1.02218	1.24747	-1.00582
A_42_P513911	XM_217612	RGD1559763_predicted	PREDICTED: Rattus norvegicus similar to U2af1-rs2 (LOC302670), mRNA [XM_217612]	-1.02669	-1.07929	-1.18803
A_42_P513939	XM_228714	RGD1565685_predicted	PREDICTED: Rattus norvegicus similar to RIKEN cDNA 1810030O07 (LOC317344), mRNA [XM_228714]	-1.104	-1.14346	-1.00137
A_42_P514244	NM_012791	Dyrk1a	Rattus norvegicus dual-specificity tyrosine-(Y)-phosphorylation regulated kinase 1A (Dyrk1a), mRNA [NM_012791]	1.00564	-1.12246	-1.0516
A_42_P514254	BF403328		BF403328 UI-R-CA1-biy-e-24-0-UI.s1 UI-R-CA1 Rattus norvegicus cDNA clone UI-R-CA1-biy-e-24-0-UI 3', mRNA sequence [BF403328]	1.03517	1.21822	1.21609
A_42_P514419	NM_001009599	RGD1307679	Rattus norvegicus similar to ATP/GTP-binding protein (RGD1307679), mRNA [NM_001009599]	1.07547	1.07333	1.14426
A_42_P514501	M92076	Grm3	Rat metabotropic glutamate receptor 3 mRNA, primary transcript. [M92076]	1.00122	1.20944	-1.01373
A_42_P514575	NM_145877	Kif1c	Rattus norvegicus kinesin family member 1C (Kif1c), mRNA [NM_145877]	-1.05608	1.00038	-1.157
A_42_P514585	NM_053867	Tpt1	Rattus norvegicus tumor protein, translationally-controlled 1 (Tpt1), mRNA [NM_053867]	1.06732	1.09484	1.09995
A_42_P514733	TC537072		Q8CCL1 (Q8CCL1) Mus musculus adult male olfactory brain cDNA, RIKEN full-length enriched library, clone:6430605C21 product:microfibrillar-associated protein 1, full insert sequence, partial (15%) [TC537072]	-1.06691	1.04841	1.11373
A_42_P514798	XM_233345	Zcchc11_predicted	PREDICTED: Rattus norvegicus zinc finger, CCHC domain containing 11 (predicted) (Zcchc11_predicted), mRNA [XM_233345]	1.0297	-1.19129	-1.06254
A_42_P515028	TC556556		Q91ZB0 (Q91ZB0) Heart alpha-kinase (Fragment), partial (5%) [TC556556]	-1.05822	1.02812	-1.0028
A_42_P515405	NM_212505	Ler3	Rattus norvegicus immediate early response 3 (Ler3), mRNA [NM_212505]	1.00961	1.11547	1.25951
A_42_P515454	NM_031617	Csnk1e	Rattus norvegicus casein kinase 1, epsilon (Csnk1e), mRNA [NM_031617]	-1.00624	1.10025	1.02991
A_42_P515931	XM_575896		PREDICTED: Rattus norvegicus similar to CG18661-PA (LOC500535), mRNA [XM_575896]	-1.02952	-1.05635	-1.13582
A_42_P516379	CF106882		Shultzomica00133 Rat lung airway and parenchyma cDNA libraries Rattus norvegicus cDNA clone Contig2296 5', mRNA sequence [CF106882]	1.38365	1.15021	1.16604
A_42_P516535	XM_231042	Noxa1_predicted	PREDICTED: Rattus norvegicus NADPH oxidase activator 1 (predicted) (Noxa1_predicted), mRNA [XM_231042]	-1.02	1.01345	-1.05993
A_42_P516561	NM_017228	Drpla	Rattus norvegicus dentatorubral pallidoluysian atrophy (Drpla), mRNA [NM_017228]	1.03339	1.01848	-1.02834
A_42_P516640	NM_019124	Rabep1	Rattus norvegicus rabaptin 5 (Rabep1), mRNA [NM_019124]	-1.05935	-1.09928	-1.19039
A_42_P516941	XM_233679	Ube4b_predicted	PREDICTED: Rattus norvegicus ubiquitination factor E4B, UFD2 homolog (S. cerevisiae) (predicted) (Ube4b_predicted), mRNA [XM_233679]	1.00455	1.01119	-1.07924
A_42_P517236	XM_221604	LOC304037	PREDICTED: Rattus norvegicus similar to ADP-ribosylation factor-like 2-like 1 isoform 1 (LOC304037), mRNA [XM_221604]	-1.12031	-1.06024	-1.01031
A_42_P517399	NM_030847	Emp3	Rattus norvegicus epithelial membrane protein 3 (Emp3), mRNA [NM_030847]	1.39568	1.12074	-1.00196
A_42_P517515	NM_001008327	RGD1307481	Rattus norvegicus similar to RIKEN cDNA 5730536A07 (RGD1307481), mRNA [NM_001008327]	-1.04414	-1.02704	-1.03588
A_42_P517554	XM_221047	Polg2_predicted	PREDICTED: Rattus norvegicus polymerase (DNA directed), gamma 2, accessory subunit (predicted) (Polg2_predicted), mRNA [XM_221047]	-1.07443	-1.18105	-1.12949
A_42_P517712	XM_234568	RGD1565864_predicted	PREDICTED: Rattus norvegicus similar to MGC4645 protein (LOC299317), mRNA [XM_234568]	-1.0446	1.005	1.11959
A_42_P517743	XM_213992	Glmn	PREDICTED: Rattus norvegicus similar to Glomulin (FKBP-associated protein) (FK506-binding protein-associated protein) (FAP) (LOC289437), mRNA [XM_213992]	-1.05584	1.0113	1.07847
A_42_P518016	NM_001025699		Rattus norvegicus macoilin (LOC313618), mRNA [NM_001025699]	-1.06864	-1.0438	-1.03296
A_42_P518033	NM_012851	Hsd17b1	Rattus norvegicus hydroxysteroid (17-beta) dehydrogenase 1 (Hsd17b1), mRNA [NM_012851]	-1.03434	-1.00504	1.00145
A_42_P518316	XM_341223	RGD1562860_predicted	PREDICTED: Rattus norvegicus similar to RIKEN cDNA 2310045A20 (LOC360945), mRNA [XM_341223]	1.10194	1.04595	1.03202
A_42_P518462	NM_001007020	Hmgn3	Rattus norvegicus high mobility group nucleosomal binding domain 3 (Hmgn3), mRNA [NM_001007020]	-1.19546	-1.28439	1.16408
A_42_P518620	AA955618		AA955618 UI-R-E1-fb-b-07-0-UI.s1 UI-R-E1 Rattus norvegicus cDNA clone UI-R-E1-fb-b-07-0-UI 3' similar to gi [AA955618]	-1.09688	1.62561	-1.00907
A_42_P518818	XM_342328	Dbt	PREDICTED: Rattus norvegicus dihydrolipoamide branched chain transacylase E2 (Dbt), mRNA [XM_342328]	-1.08538	-1.16222	1.00758
A_42_P518855	NM_133416	Bcl2a1	Rattus norvegicus B-cell leukemia/lymphoma 2 related protein A1 (Bcl2a1), mRNA [NM_133416]	1.01079	-1.07527	3.87816
A_42_P518958	NM_022599	Synj2bp	Rattus norvegicus synaptojanin 2 binding protein (Synj2bp), mRNA [NM_022599]	-1.07338	-1.1431	-1.18278
A_42_P519018	NM_001005761	Mtmr9	Rattus norvegicus myotubularin related protein 9 (Mtmr9), mRNA [NM_001005761]	-1.01793	-1.06713	-1.10957
A_42_P519024	NM_001005761	Mtmr9	Rattus norvegicus myotubularin related protein 9 (Mtmr9), mRNA [NM_001005761]	-1.0712	-1.09993	-1.04812
A_42_P519311	NM_139111	Cklf1	Rattus norvegicus chemokine-like factor 1 (Cklf1), mRNA [NM_139111]	-1.09119	-1.09053	1.09646
A_42_P519770	NM_017150	Rpl29	Rattus norvegicus ribosomal protein L29 (Rpl29), mRNA [NM_017150]	-1.07912	-1.09398	1.05083
A_42_P519868	NM_053906	Gsr	Rattus norvegicus glutathione reductase (Gsr), mRNA [NM_053906]	-1.05195	-1.05303	1.04465
A_42_P519910	XM_215037	Eif3s5_predicted	PREDICTED: Rattus norvegicus eukaryotic translation initiation factor 3, subunit 5 (epsilon) (predicted) (Eif3s5_predicted), mRNA [XM_215037]	-1.06068	-1.1485	-1.03166
A_42_P520349	NM_022393	Mgl1	Rattus norvegicus macrophage galactose N-acetyl-galactosamine specific lectin 1 (Mgl1), mRNA [NM_022393]	1.00905	1.15075	1.49487
A_42_P520472	AW144307		AW144307 EST294603 Normalized rat ovary, Bento Soares Rattus sp. cDNA clone RGICP76 5' end, mRNA sequence [AW144307]	1.09099	-1.1014	-1.07554
A_42_P520497	NM_031741	Slc2a5	Rattus norvegicus solute carrier family 2, member 5 (Slc2a5), mRNA [NM_031741]	-1.02391	1.13693	1.19919
A_42_P521006	XM_238146	LOC293589	PREDICTED: Rattus norvegicus putative GTP-binding protein (LOC293589), mRNA [XM_238146]	-1.08634	-1.10422	1.04736
A_42_P521210	AA963477		AA963477 UI-R-E1-gj-h-06-0-UI.s1 UI-R-E1 Rattus norvegicus cDNA clone UI-R-E1-gj-h-06-0-UI 3', mRNA sequence [AA963477]	1.0598	1.1048	1.65987
A_42_P521609	XM_221635	Zcwcc3_predicted	PREDICTED: Rattus norvegicus zinc finger, CW-type with coiled-coil domain 3 (predicted) (Zcwcc3_predicted), mRNA [XM_221635]	1.05791	-1.09776	1.05517
A_42_P521707	L23128	RT1-N3	Rattus norvegicus MHC class I mRNA, complete cds. [L23128]	1.11376	-1.05662	1.59434
A_42_P521814	TC540350		S15A_RAT (O54923) Exocyst complex component Sec15A (rSec15), partial (10%) [TC540350]	-1.05555	1.07515	1.07393
A_42_P521902	XM_342399	Gtf3c5_predicted	PREDICTED: Rattus norvegicus general transcription factor IIIC, polypeptide 5 (predicted) (Gtf3c5_predicted), mRNA [XM_342399]	1.02906	1.01555	1.09508
A_42_P521940	XM_218198		Rattus norvegicus similar to zinc finger protein 91 (HPF7, HTF10) (LOC308338), mRNA [XM_218198]	-1.02132	1.02824	1.00825
A_42_P522171	XM_213491	RGD1307966_predicted	PREDICTED: Rattus norvegicus similar to hypothetical protein (predicted) (LOC287736), mRNA [XM_213491]	1.00114	1.08711	-1.10364
A_42_P522194	NM_012914	Atp2a3	Rattus norvegicus ATPase, Ca++ transporting, ubiquitous (Atp2a3), mRNA [NM_012914]	1.0165	-1.06467	-1.00061
A_42_P522374	XM_229145	RGD1563280_predicted	PREDICTED: Rattus norvegicus similar to Ras-related protein Rab-33A (Small GTP-binding protein S10) (LOC317580), mRNA [XM_229145]	1.08588	1.46506	1.33522
A_42_P522562	XM_579981		PREDICTED: Rattus norvegicus LOC499569 (LOC499569), mRNA [XM_579981]	1.08792	-1.10703	1.04521
A_42_P522638	NM_001034952		Rattus norvegicus similar to RIKEN cDNA E030024M05 (RGD1306818), mRNA [NM_001034952]	1.08727	1.10856	1.46709
A_42_P522857	XM_213943	Mgst3_predicted	PREDICTED: Rattus norvegicus microsomal glutathione S-transferase 3 (predicted) (Mgst3_predicted), mRNA [XM_213943]	-1.14191	-1.19548	-1.12721
A_42_P522899	NM_021578	Tgfb1	Rattus norvegicus transforming growth factor, beta 1 (Tgfb1), mRNA [NM_021578]	-1.02214	-1.14946	1.53148
A_42_P523472	AW916914		AW916914 EST348127 Rat gene index, normalized rat, norvegicus, Bento Soares Rattus norvegicus cDNA clone RGIDV36 5' end, mRNA sequence [AW916914]	-1.07677	-1.12012	1.09708
A_42_P523688	NM_001009283	RGD1304580	Rattus norvegicus similar to Hypothetical protein MGC38513 (RGD1304580), mRNA [NM_001009283]	1.00789	-1.05147	-1.07726
A_42_P524009	AW143180		AW143180 EST293476 Normalized rat brain, Bento Soares Rattus sp. cDNA clone RGIBF05 5' end, mRNA sequence [AW143180]	-1.09871	-1.19542	-1.14222
A_42_P524098	XM_217340		Rattus norvegicus similar to hypothetical protein MGC19067 (LOC301239), mRNA [XM_217340]	-1.16511	-1.19629	1.01553
A_42_P524302	NM_019213	Jtb	Rattus norvegicus jumping translocation breakpoint (Jtb), mRNA [NM_019213]	-1.09964	-1.1617	-1.11211
A_42_P524312	XM_230003	RGD1563531_predicted	PREDICTED: Rattus norvegicus similar to RIKEN cDNA 5330408N05 gene (LOC311112), mRNA [XM_230003]	-1.12073	-1.12894	-1.11963
A_42_P524370	NM_053369	Tcf4	Rattus norvegicus transcription factor 4 (Tcf4), mRNA [NM_053369]	-1.05257	-1.25178	1.09021
A_42_P524525	XM_215445	Otp	PREDICTED: Rattus norvegicus orthopedia homolog (Drosophila) (Otp), mRNA [XM_215445]	-1.02861	1.24008	1.10292
A_42_P524577	NM_053865	Rtn1	Rattus norvegicus reticulon 1 (Rtn1), mRNA [NM_053865]	1.01686	1.03651	-1.02245
A_42_P524610	XM_345865	Pphln1_predicted	PREDICTED: Rattus norvegicus periphilin 1 (predicted) (Pphln1_predicted), mRNA [XM_345865]	-1.15447	-1.09288	-1.01571
A_42_P524707	NM_001024762		Rattus norvegicus DNA primase, p58 subunit (Prim2), mRNA [NM_001024762]	-1.06646	-1.01701	1.13089
A_42_P524904	AA875539		AA875539 UI-R-E0-cv-g-10-0-UI.s1 UI-R-E0 Rattus norvegicus cDNA clone UI-R-E0-cv-g-10-0-UI 3' similar to gi [AA875539]	1.13239	1.03103	-1.06398
A_42_P525098	NM_001013421		Rattus norvegicus similar to DNA segment, Chr 16, Brigham & Womens Genetics 1547 expressed (RGD1309089), mRNA [NM_001013421]	-1.1149	-1.08789	1.06932
A_42_P525170	NM_033352	Abcd2	Rattus norvegicus ATP-binding cassette, sub-family D (ALD), member 2 (Abcd2), mRNA [NM_033352]	1.13915	1.1735	1.14607
A_42_P525317	NM_053851	Cacnb2	Rattus norvegicus calcium channel, voltage-dependent, beta 2 subunit (Cacnb2), mRNA [NM_053851]	1.11796	1.08776	1.1422
A_42_P525454	XM_235710	Tenc1_predicted	PREDICTED: Rattus norvegicus tensin like C1 domain containing phosphatase (predicted) (Tenc1_predicted), mRNA [XM_235710]	-1.02495	1.14294	1.02903
A_42_P525876	NM_133397	Erg	Rattus norvegicus v-ets erythroblastosis virus E26 oncogene like (avian) (Erg), mRNA [NM_133397]	-1.006	1.11145	1.2286
A_42_P525962	XM_216648	RGD1561792_predicted	PREDICTED: Rattus norvegicus similar to CG14903-PA (LOC298861), mRNA [XM_216648]	-1.14675	1.04128	1.12821
A_42_P526030	NM_057197	Decr1	Rattus norvegicus 2,4-dienoyl CoA reductase 1, mitochondrial (Decr1), mRNA [NM_057197]	-1.22803	-1.31219	-1.45221
A_42_P526293	XM_215208	Sssca1_predicted	Rattus norvegicus similar to C184L ORF1 protein (LOC293682), mRNA [XM_215208]	1.04602	1.16155	1.04209
A_42_P526712	CX570116		RVL1234 Wackym-Soares normalized rat vestibular cDNA library Rattus norvegicus cDNA 5', mRNA sequence [CX570116]	-1.01929	1.05248	1.49222
A_42_P527070	NM_133595	Gchfr	Rattus norvegicus GTP cyclohydrolase I feedback regulator (Gchfr), mRNA [NM_133595]	1.07099	-1.01615	-1.34528
A_42_P527101	NM_001007755	Scly	Rattus norvegicus selenocysteine lyase (Scly), mRNA [NM_001007755]	1.23026	1.12596	1.23489
A_42_P527141	NM_031633	Foxm1	Rattus norvegicus forkhead box M1 (Foxm1), mRNA [NM_031633]	-1.1269	1.20568	1.16209
A_42_P527724	NM_053634	Fcnb	Rattus norvegicus ficolin B (Fcnb), mRNA [NM_053634]	1.02754	1.12325	2.39974
A_42_P527738	NM_001025010		Rattus norvegicus similar to CDNA sequence BC034204 (RGD1311293), mRNA [NM_001025010]	1.04031	1.33636	1.24944
A_42_P527788	XM_215372	Susd2_predicted	PREDICTED: Rattus norvegicus sushi domain containing 2 (predicted) (Susd2_predicted), mRNA [XM_215372]	1.11027	1.05098	-1.04522
A_42_P527852	NM_139080	G22p1	Rattus norvegicus thyroid autoantigen (G22p1), mRNA [NM_139080]	-1.12196	-1.01925	1.18513
A_42_P527887	NM_001025711		Rattus norvegicus APG4 (ATG4) autophagy-related homolog B (S. cerevisiae) (Apg4b), mRNA [NM_001025711]	-1.07147	-1.02476	-1.01282
A_42_P527961	NM_012625	Pmch	Rattus norvegicus pro-melanin-concentrating hormone (Pmch), mRNA [NM_012625]	1.00734	1.19179	1.19604
A_42_P528007	NM_053871		Rattus norvegicus signal recognition particle 54 (Srp54), mRNA [NM_053871]	-1.04399	-1.29019	1.10072
A_42_P528083	XM_343080	RGD1306567_predicted	PREDICTED: Rattus norvegicus similar to RIKEN cDNA 2610027O18 (predicted) (LOC362754), mRNA [XM_343080]	-1.11155	-1.0669	-1.06
A_42_P528248	XM_223196	Wdfy3_predicted	PREDICTED: Rattus norvegicus WD repeat and FYVE domain containing 3 (predicted) (Wdfy3_predicted), mRNA [XM_223196]	1.03486	1.03467	-1.00972
A_42_P528580	XM_218817	RGD1311839_predicted	PREDICTED: Rattus norvegicus similar to RIKEN cDNA 1110033O09 (predicted) (LOC308758), mRNA [XM_218817]	-1.06227	-1.05235	-1.11748
A_42_P528779	XM_575840		PREDICTED: Rattus norvegicus kinesin family member 12 (predicted) (Kif12_predicted), mRNA [XM_575840]	-1.06237	1.01377	1.01129
A_42_P528844	NM_053607	Acsl5	Rattus norvegicus acyl-CoA synthetase long-chain family member 5 (Acsl5), mRNA [NM_053607]	-1.01886	1.07355	1.12845
A_42_P529077	NM_053417	Gab2	Rattus norvegicus growth factor receptor bound protein 2-associated protein 2 (Gab2), mRNA [NM_053417]	1.10272	1.11779	-1.02425
A_42_P529193	NM_001005534	Sdhc	Rattus norvegicus succinate dehydrogenase complex, subunit C, integral membrane protein (Sdhc), mRNA [NM_001005534]	1.01532	1.01112	-1.09568
A_42_P529319	NM_012647	Scn2a1	Rattus norvegicus sodium channel, voltage-gated, type 2, alpha 1 polypeptide (Scn2a1), mRNA [NM_012647]	1.00979	1.0819	1.24765
A_42_P529445	XM_214117	RGD1308179_predicted	PREDICTED: Rattus norvegicus similar to RIKEN cDNA 2010316F05 (predicted) (LOC289864), mRNA [XM_214117]	-1.09019	-1.01096	-1.04672
A_42_P529550	NM_139185	Gng8	Rattus norvegicus guanine nucleotide binding protein (G protein), gamma 8 subunit (Gng8), mRNA [NM_139185]	-1.08774	-1.01032	1.11127
A_42_P529681	TC539193		Q6P910 (Q6P910) Star protein, partial (15%) [TC539192]	1.11682	1.06815	-1.00642
A_42_P529711	BF554994		BF554994 UI-R-E0-cm-f-09-0-UI.r1 UI-R-E0 Rattus norvegicus cDNA clone UI-R-E0-cm-f-09-0-UI 5', mRNA sequence [BF554994]	1.13535	-1.17706	-1.15942
A_42_P529842	NM_022798	Trim17	Rattus norvegicus tripartite motif protein 17 (Trim17), mRNA [NM_022798]	1.20897	1.29124	1.08926
A_42_P529875	BF556463		BF556463 UI-R-E1-fj-b-10-0-UI.r1 UI-R-E1 Rattus norvegicus cDNA clone UI-R-E1-fj-b-10-0-UI 5', mRNA sequence [BF556463]	-1.03401	-1.00478	1.05617
A_42_P530171	XM_214318	Lsm4_predicted	PREDICTED: Rattus norvegicus LSM4 homolog, U6 small nuclear RNA associated (S. cerevisiae) (predicted) (Lsm4_predicted), mRNA [XM_214318]	-1.11504	1.13975	1.04991
A_42_P531078	XM_217195	Gsta4	PREDICTED: Rattus norvegicus glutathione S-transferase, alpha 4 (predicted) (Gsta4_predicted), mRNA [XM_217195]	-1.20222	-1.23905	1.07735
A_42_P531684	NM_001014215		Rattus norvegicus similar to 2610528M18Rik protein (LOC363198), mRNA [NM_001014215]	-1.19189	1.02232	1.12823
A_42_P532072	XM_343870	RGD1565835_predicted	PREDICTED: Rattus norvegicus similar to WFIKKN1 protein precursor (LOC363555), mRNA [XM_343870]	-1.06918	-1.09052	-1.10436
A_42_P532103	NM_019905	Anxa2	Rattus norvegicus annexin A2 (Anxa2), mRNA [NM_019905]	1.12673	1.22533	1.26827
A_42_P532117	NM_144741	Retn	Rattus norvegicus resistin (Retn), mRNA [NM_144741]	1.04794	1.25686	1.08375
A_42_P532444	NM_019339	Rgs12	Rattus norvegicus regulator of G-protein signaling 12 (Rgs12), mRNA [NM_019339]	-1.03973	-1.04567	1.10816
A_42_P532458	XM_215701	Papss1_predicted	Rattus norvegicus similar to ATP sulfurylase/APS kinase (LOC295443), mRNA [XM_215701]	1.03743	-1.16113	-1.33979
A_42_P532505	NM_019205	Ccl11	Rattus norvegicus chemokine (C-C motif) ligand 11 (Ccl11), mRNA [NM_019205]	1.41464	2.10204	1.5026
A_42_P533219	XM_216643	Slc30a6_predicted	PREDICTED: Rattus norvegicus solute carrier family 30 (zinc transporter), member 6 (predicted) (Slc30a6_predicted), mRNA [XM_216643]	1.02776	-1.15062	1.01265
A_42_P533312	NM_012744	Pc	Rattus norvegicus Pyruvate carboxylase (Pc), mRNA [NM_012744]	1.08406	1.09069	1.00899
A_42_P533792	XM_238336	Srpk2_predicted	PREDICTED: Rattus norvegicus serine/arginine-rich protein specific kinase 2 (predicted) (Srpk2_predicted), mRNA [XM_238336]	-1.14556	-1.14809	-1.06566
A_42_P534068	NM_020308	Adam15	Rattus norvegicus a disintegrin and metalloproteinase domain 15 (metargidin) (Adam15), mRNA [NM_020308]	1.07967	1.00046	-1.19749
A_42_P534172	NM_053983	Cd52	Rattus norvegicus CD52 antigen (Cd52), mRNA [NM_053983]	-1.04573	1.07462	1.07148
A_42_P534782	XM_215124	Sirt3_predicted	Rattus norvegicus similar to sirtuin 3; sir2-like 3; sirtuin type 3; sirtuin (silent mating type information regulation 2, S.cerevisiae, homolog) 3; silent mating type information regulation 2, S.cerevisiae, homolog 3; mitochondrial nicotinamide...	-1.17422	-1.07577	-1.06349
A_42_P535555	XM_226334	Papd5_predicted	PREDICTED: Rattus norvegicus PAP associated domain containing 5 (predicted) (Papd5_predicted), mRNA [XM_226334]	1.01435	-1.1642	-1.06432
A_42_P535743	NM_199393	Galnt11	Rattus norvegicus UDP-N-acetyl-alpha-D-galactosamine:polypeptide N-acetylgalactosaminyltransferase 11 (GalNAc-T11) (Galnt11), mRNA [NM_199393]	-1.11182	-1.18141	-1.01837
A_42_P535835	NM_001037218		Rattus norvegicus similar to scaffolding protein SLIPR (predicted) (RGD1306155_predicted), mRNA [NM_001037218]	1.05815	1.10284	1.1242
A_42_P536292	NM_033359	Ngb	Rattus norvegicus neuroglobin (Ngb), mRNA [NM_033359]	1.10788	-1.02141	-1.05181
A_42_P536326	NM_198765	Bicd2	Rattus norvegicus bicaudal D homolog 2 (Drosophila) (Bicd2), transcript variant 2, mRNA [NM_198765]	-1.05492	-1.00921	1.01894
A_42_P536393	XM_215468	Mrps36_predicted	PREDICTED: Rattus norvegicus mitochondrial ribosomal protein S36 (predicted) (Mrps36_predicted), mRNA [XM_215468]	-1.02478	-1.00734	-1.09995
A_42_P536564	NM_001008344	Etf1	Rattus norvegicus eukaryotic translation termination factor 1 (Etf1), mRNA [NM_001008344]	-1.0673	-1.03677	1.02211
A_42_P536702	NM_017342	Sftpc	Rattus norvegicus surfactant associated protein C (Sftpc), mRNA [NM_017342]	1.06878	1.11762	1.1926
A_42_P537051	XM_214392	RGD1566042_predicted	Rattus norvegicus similar to hypothetical protein 4933417N17 (LOC290877), mRNA [XM_214392]	-1.07714	1.00058	1.13427
A_42_P537091	NM_178103	Fam12b	Rattus norvegicus family with sequence similarity 12, member B (epididymal) (Fam12b), mRNA [NM_178103]	-1.01894	1.01251	1.06832
A_42_P537443	NM_138875	Jund	Rattus norvegicus Jun D proto-oncogene (Jund), mRNA [NM_138875]	1.12033	-1.13616	-1.13373
A_42_P537501	NM_012789	Dpp4	Rattus norvegicus dipeptidylpeptidase 4 (Dpp4), mRNA [NM_012789]	-1.06736	-1.26342	-1.45908
A_42_P537715	NM_001025743		Rattus norvegicus similar to meiotic recombination protein REC14 (RGD1308228), mRNA [NM_001025743]	-1.08891	-1.12244	1.01155
A_42_P537881	XM_230604	Itpa_mapped	Rattus norvegicus Inosine triphosphatase (nucleoside triphosphate pyrophosphatase) (Itpa), mRNA [XM_230604]	-1.05874	1.07193	1.04432
A_42_P537971	XM_342589	Pard6b_predicted	PREDICTED: Rattus norvegicus par-6 (partitioning defective 6) homolog beta (C. elegans) (predicted) (Pard6b_predicted), mRNA [XM_342589]	1.16676	1.03581	1.17053
A_42_P538084	XM_233798	Crim1_predicted	PREDICTED: Rattus norvegicus cysteine-rich motor neuron 1 (predicted) (Crim1_predicted), mRNA [XM_233798]	-1.01752	-1.02957	-1.27025
A_42_P538135	NM_012858	Lhb	Rattus norvegicus luteinizing hormone beta (Lhb), transcript variant 1, mRNA [NM_012858]	1.04053	1.0908	1.06776
A_42_P538232	AI030852		AI030852 UI-R-C0-jp-b-05-0-UI.s1 UI-R-C0 Rattus norvegicus cDNA clone UI-R-C0-jp-b-05-0-UI 3', mRNA sequence [AI030852]	-1.08488	-1.31566	-1.24857
A_42_P538334	XM_341397	RGD1307583_predicted	PREDICTED: Rattus norvegicus LOC361111 (predicted) (LOC361111), mRNA [XM_341397]	-1.02823	-1.01981	1.02024
A_42_P538337	BF555840		BF555840 UI-R-A1-dq-g-12-0-UI.r1 UI-R-A1 Rattus norvegicus cDNA clone UI-R-A1-dq-g-12-0-UI 5', mRNA sequence [BF555840]	1.01917	1.00724	1.03605
A_42_P538374	NM_001014029		Rattus norvegicus similar to RIKEN cDNA 2900009I07 (RGD1310316), mRNA [NM_001014029]	-1.06882	-1.2001	1.02689
A_42_P538400	NM_012731	Ntrk2	Rattus norvegicus neurotrophic tyrosine kinase, receptor, type 2 (Ntrk2), mRNA [NM_012731]	1.01585	-1.02941	1.11371
A_42_P538483	NM_153471	Rnf40	Rattus norvegicus ring finger protein 40 (Rnf40), mRNA [NM_153471]	1.02059	1.08027	-1.0258
A_42_P538617	NM_053792	Slb	Rattus norvegicus selective LIM binding factor, rat homolog (Slb), mRNA [NM_053792]	1.1023	1.40983	1.70924
A_42_P538670	NM_023965	Cybb	Rattus norvegicus cytochrome b-245, beta polypeptide (Cybb), mRNA [NM_023965]	1.06339	-1.01159	1.89406
A_42_P538868	NM_031820	Dvl1	Rattus norvegicus dishevelled, dsh homolog 1 (Drosophila) (Dvl1), mRNA [NM_031820]	-1.04339	-1.03009	-1.02901
A_42_P539352	NM_031708	Adrm1	Rattus norvegicus adhesion regulating molecule 1 (Adrm1), mRNA [NM_031708]	-1.07891	1.0457	1.00512
A_42_P540177	XM_230468	RGD1308015_predicted	PREDICTED: Rattus norvegicus similar to RIKEN cDNA 1700025B16 (predicted) (LOC311329), mRNA [XM_230468]	1.64889	1.48469	1.30812
A_42_P540235	NM_053562	Rpe65	Rattus norvegicus retinal pigment epithelium 65 (Rpe65), mRNA [NM_053562]	-1.0615	1.10624	1.07912
A_42_P540438	XM_216757	Acyp1_predicted	PREDICTED: Rattus norvegicus acylphosphatase 1, erythrocyte (common) type (predicted) (Acyp1_predicted), mRNA [XM_216757]	-1.08391	-1.13118	-1.17725
A_42_P540518	NM_199399	Gpr108	Rattus norvegicus G protein-coupled receptor 108 (Gpr108), mRNA [NM_199399]	-1.00018	-1.06557	-1.09252
A_42_P540609	XM_573377		PREDICTED: Rattus norvegicus similar to family with sequence similarity 55, member C (LOC498162), mRNA [XM_573377]	1.1634	1.02105	-1.28781
A_42_P540711	NM_133568	Rasd2	Rattus norvegicus RASD family, member 2 (Rasd2), mRNA [NM_133568]	-1.06055	-1.12647	-1.21284
A_42_P540774	NM_016986	Acadm	Rattus norvegicus acetyl-Coenzyme A dehydrogenase, medium chain (Acadm), mRNA [NM_016986]	-1.11932	-1.17735	-1.23723
A_42_P540908	XM_213848	Asna1	PREDICTED: Rattus norvegicus arsA arsenite transporter, ATP-binding, homolog 1 (bacterial) (predicted) (Asna1_predicted), mRNA [XM_213848]	-1.0675	-1.08474	-1.09488
A_42_P540933	NM_001030039		Rattus norvegicus c-src tyrosine kinase (Csk), mRNA [NM_001030039]	-1.02004	-1.05868	-1.05563
A_42_P540950	NM_001009541	Ier2	Rattus norvegicus immediate early response 2 (Ier2), mRNA [NM_001009541]	-1.06957	1.03387	1.04674
A_42_P541025	NM_212546	Hspa1l_mapped	Rattus norvegicus heat shock 70kD protein 1-like (mapped) (Hspa1l_mapped), mRNA [NM_212546]	1.01896	1.13429	1.1415
A_42_P541032	NM_022500	Ftl1	Rattus norvegicus ferritin light chain 1 (Ftl1), mRNA [NM_022500]	1.09415	-1.32251	-1.22946
A_42_P541034	NM_022500	Ftl1	Rattus norvegicus ferritin light chain 1 (Ftl1), mRNA [NM_022500]	1.08772	1.09748	1.018
A_42_P541625	CB313940		AGENCOURT_11526141 NICHD_Rr_Pit1 Rattus norvegicus cDNA clone IMAGE:6886872 5', mRNA sequence [CB313940]	-1.17526	-1.10733	-1.08677
A_42_P541660	XM_240184	Nfatc4	PREDICTED: Rattus norvegicus nuclear factor of activated T-cells, cytoplasmic, calcineurin-dependent 4 (predicted) (Nfatc4_predicted), mRNA [XM_240184]	1.06547	1.0148	1.02883
A_42_P541784	XM_341128	RGD1566099_predicted	PREDICTED: Rattus norvegicus similar to novel protein (LOC360851), mRNA [XM_341128]	-1.17972	-1.05318	-1.19487
A_42_P541851	BF561434		BF561434 UI-R-C0-hs-d-01-0-UI.r1 UI-R-C0 Rattus norvegicus cDNA clone UI-R-C0-hs-d-01-0-UI 5', mRNA sequence [BF561434]	1.00698	-1.01129	1.06814
A_42_P541857	XM_217464	Cab39_predicted	PREDICTED: Rattus norvegicus calcium binding protein 39 (predicted) (Cab39_predicted), mRNA [XM_217464]	1.03799	-1.08906	1.04493
A_42_P541872	NM_001013158		Rattus norvegicus UDP-Gal:betaGlcNAc beta 1,3-galactosyltransferase, polypeptide 3 (B3galt3), mRNA [NM_001013158]	1.06107	1.11481	1.6386
A_42_P541962	XM_230306	C1qtnf4_predicted	PREDICTED: Rattus norvegicus C1q and tumor necrosis factor related protein 4 (predicted) (C1qtnf4_predicted), mRNA [XM_230306]	1.03977	1.05052	-1.1311
A_42_P542583	NM_001005876	Hn1	Rattus norvegicus hematological and neurological expressed sequence 1 (Hn1), mRNA [NM_001005876]	1.03793	1.0379	1.11633
A_42_P542672	AW918541		AW918541 EST349845 Rat gene index, normalized rat, norvegicus, Bento Soares Rattus norvegicus cDNA clone RGIEU53 5' end, mRNA sequence [AW918541]	-1.04089	-1.17702	-1.00462
A_42_P542744	XM_219128	Pcdh16_predicted	Rattus norvegicus similar to protocadherin 16 precursor; protocadherin 16; fibroblast cadherin FIB1; fibroblast cadherin 1; dachsous homologue (LOC308912), mRNA [XM_219128]	1.28489	1.20819	1.36077
A_42_P542909	NM_134466	Stau2	Rattus norvegicus staufen, RNA binding protein, homolog 2 (Drosophila) (Stau2), transcript variant LS, mRNA [NM_134466]	-1.01684	-1.12491	-1.05962
A_42_P542960	BF558648		BF558648 UI-R-A1-dp-f-07-0-UI.r1 UI-R-A1 Rattus norvegicus cDNA clone UI-R-A1-dp-f-07-0-UI 5', mRNA sequence [BF558648]	1.0141	-1.03424	-1.02449
A_42_P543004	NM_058208	Socs2	Rattus norvegicus suppressor of cytokine signaling 2 (Socs2), mRNA [NM_058208]	1.03207	-1.16834	-1.2233
A_42_P543226	XM_216869	RGD1563365_predicted	PREDICTED: Rattus norvegicus similar to DNA segment, Chr 10, Wayne State University 102, expressed (LOC299700), mRNA [XM_216869]	-1.08732	1.02171	1.1411
A_42_P543374	NM_053679	Dffa	Rattus norvegicus DNA fragmentation factor, alpha subunit (Dffa), mRNA [NM_053679]	1.02963	1.09683	1.16428
A_42_P543670	NM_012572	Grik4	Rattus norvegicus glutamate receptor, ionotropic, kainate 4 (Grik4), mRNA [NM_012572]	1.01277	1.07198	1.14628
A_42_P543694	X53232	PORF-2	Rat mRNA for preoptic regulatory factor-2 (PORF-2). [X53232]	1.00099	-1.08526	-1.12278
A_42_P543762	NM_001013876		Rattus norvegicus similar to 4930430E16Rik protein (RGD1304999), mRNA [NM_001013876]	1.1997	1.16136	1.10794
A_42_P543774	NM_144755	Trib3	Rattus norvegicus tribbles homolog 3 (Drosophila) (Trib3), mRNA [NM_144755]	1.12451	-1.01149	-1.02263
A_42_P543877	NM_001013858		Rattus norvegicus similar to RIKEN cDNA 0610030G03 (LOC287472), mRNA [NM_001013858]	-1.07507	-1.10726	-1.07727
A_42_P543895	NM_017252	Pou3f4	Rattus norvegicus POU domain, class 3, transcription factor 4 (Pou3f4), mRNA [NM_017252]	-1.04914	-1.02587	1.02347
A_42_P544041	AW914911		AW914911 EST346215 Normalized rat ovary, Bento Soares Rattus sp. cDNA clone RGIBM22 5' end, mRNA sequence [AW914911]	-1.04539	1.04805	1.07596
A_42_P544108	NM_022402	Arbp	Rattus norvegicus acidic ribosomal phosphoprotein P0 (Arbp), mRNA [NM_022402]	-1.15377	-1.14248	1.07612
A_42_P544135	TC558548		PLF4_RAT (P06765) Platelet factor 4 precursor (PF-4) (CXCL4), partial (13%) [TC558548]	-1.07257	1.18125	1.12781
A_42_P544167	NM_022591	Tep1	Rattus norvegicus telomerase associated protein 1 (Tep1), mRNA [NM_022591]	-1.01072	1.00748	-1.00551
A_42_P544321	AI136185		AI136185 UI-R-C2p-ns-c-03-0-UI.s1 UI-R-C2p Rattus norvegicus cDNA clone UI-R-C2p-ns-c-03-0-UI 3', mRNA sequence [AI136185]	1.03497	-1.00348	1.15485
A_42_P544328	NM_134459	Mic2l1	Rattus norvegicus MIC2 like 1 (Mic2l1), mRNA [NM_134459]	-1.34386	-1.32109	-1.38647
A_42_P544402	NM_053571	Rgpr	Rattus norvegicus regucalcin gene promotor region related protein (Rgpr), mRNA [NM_053571]	1.22538	1.03034	1.11234
A_42_P544436	XM_232884	Slc35a1_predicted	PREDICTED: Rattus norvegicus solute carrier family 35 (CMP-sialic acid transporter), member 1 (predicted) (Slc35a1_predicted), mRNA [XM_232884]	-1.23871	-1.26587	-1.13023
A_42_P544648	XM_341815	Rps16	PREDICTED: Rattus norvegicus ribosomal protein S16 (Rps16), mRNA [XM_341815]	-1.15048	-1.07936	-1.01394
A_42_P544887	NM_031665	Stx6	Rattus norvegicus syntaxin 6 (Stx6), mRNA [NM_031665]	1.02903	1.03444	1.00857
A_42_P544898	XM_340830	RGD1563179_predicted	Rattus norvegicus similar to BAZF (LOC360551), mRNA [XM_340830]	-1.04508	1.00177	1.11553
A_42_P544965	NM_031104	Rpl22	Rattus norvegicus ribosomal protein L22 (Rpl22), mRNA [NM_031104]	-1.21131	-1.06564	1.03803
A_42_P545100	NM_001009643	RGD1310111	Rattus norvegicus similar to RIKEN cDNA 0610012D14 (RGD1310111), mRNA [NM_001009643]	1.01996	1.07824	1.01184
A_42_P545405	AW917672		AW917672 EST348976 Rat gene index, normalized rat, norvegicus, Bento Soares Rattus norvegicus cDNA clone RGIEG67 5' end, mRNA sequence [AW917672]	-1.07812	-1.04342	-1.10649
A_42_P545466	XM_238346	Chchd3_predicted	PREDICTED: Rattus norvegicus coiled-coil-helix-coiled-coil-helix domain containing 3 (predicted) (Chchd3_predicted), mRNA [XM_238346]	-1.07918	-1.06953	1.03212
A_42_P545536	AA964544		AA964544 UI-R-E1-go-a-05-0-UI.s1 UI-R-E1 Rattus norvegicus cDNA clone UI-R-E1-go-a-05-0-UI 3', mRNA sequence [AA964544]	1.43828	1.31627	1.31061
A_42_P545721	XM_576487		PREDICTED: Rattus norvegicus similar to small nuclear ribonucleoprotein E (LOC501075), mRNA [XM_576487]	-1.20612	-1.13095	1.03841
A_42_P545928	NM_153730	Klhl12	Rattus norvegicus kelch-like 12 (Drosophila) (Klhl12), mRNA [NM_153730]	1.01019	-1.1621	-1.1393
A_42_P545943	NM_019291	Ca2	Rattus norvegicus carbonic anhydrase 2 (Ca2), mRNA [NM_019291]	1.02428	-1.22381	-1.13381
A_42_P546008	NM_012878	Sftpd	Rattus norvegicus surfactant associated protein D (Sftpd), mRNA [NM_012878]	-1.15759	1.03612	-1.12691
A_42_P546266	XM_214833	Ercc1_predicted	PREDICTED: Rattus norvegicus excision repair cross-complementing rodent repair deficiency, complementation group 1 (predicted) (Ercc1_predicted), mRNA [XM_214833]	1.01181	-1.06477	-1.05308
A_42_P546708	NM_022249	Khdrbs3	Rattus norvegicus etoile, Sam68-like protein SLM-2 (Khdrbs3), mRNA [NM_022249]	-1.01522	1.02692	1.09352
A_42_P546775	XM_216644	RGD1305264_predicted	Rattus norvegicus similar to hypothetical protein FLJ20272 (LOC298782), mRNA [XM_216644]	-1.16681	1.10181	1.15521
A_42_P546857	XM_214404	RGD1565675_predicted	PREDICTED: Rattus norvegicus similar to RIKEN cDNA 2410022L05 (LOC290925), mRNA [XM_214404]	-1.09275	-1.04157	-1.02089
A_42_P546968	NM_031525	Pdgfrb	Rattus norvegicus platelet derived growth factor receptor, beta polypeptide (Pdgfrb), mRNA [NM_031525]	-1.05427	-1.16347	1.14447
A_42_P547027	NM_001004218	Fuca2	Rattus norvegicus fucosidase, alpha-L- 2, plasma (Fuca2), mRNA [NM_001004218]	1.14032	-1.24634	1.05114
A_42_P547157	CB547174		CB547174 AMGNNUC:URRG1-00065-C9-A urrg1 (14046) Rattus norvegicus cDNA clone urrg1-00065-c9 5', mRNA sequence [CB547174]	-1.03362	1.00104	1.20841
A_42_P547246	NM_030865	Myoc	Rattus norvegicus myocilin (Myoc), mRNA [NM_030865]	1.52992	1.31942	1.42246
A_42_P547305	AW920735		AW920735 EST352039 Rat gene index, normalized rat, norvegicus, Bento Soares Rattus norvegicus cDNA clone RGIHB62 5' end, mRNA sequence [AW920735]	-1.00721	-1.03275	1.17487
A_42_P547616	NM_133583	Ndrg2	Rattus norvegicus N-myc downstream regulated gene 2 (Ndrg2), mRNA [NM_133583]	1.09662	-1.0258	-1.39376
A_42_P547847	NM_053716	Fbp2	Rattus norvegicus fructose-1,6-bisphosphatase 2 (Fbp2), mRNA [NM_053716]	-1.07401	1.03344	-1.12315
A_42_P547856	NM_012713	Prkcb1	Rattus norvegicus protein kinase C, beta 1 (Prkcb1), mRNA [NM_012713]	-1.06161	-1.22587	1.41695
A_42_P547945	XM_215358	Mtch1	PREDICTED: Rattus norvegicus mitochondrial carrier homolog 1 (C. elegans) (predicted) (Mtch1_predicted), mRNA [XM_215358]	-1.04439	-1.01221	-1.02586
A_42_P548067	XM_214823	Blvrb_predicted	PREDICTED: Rattus norvegicus biliverdin reductase B (flavin reductase (NADPH)) (predicted) (Blvrb_predicted), mRNA [XM_214823]	-1.01451	1.01764	-1.09123
A_42_P548118	NM_017321	Aco1	Rattus norvegicus aconitase 1 (Aco1), mRNA [NM_017321]	1.02455	-1.01781	-1.0719
A_42_P548213	NM_001025404		Rattus norvegicus pregnancy-specific beta 1-glycoprotein (LOC292668), mRNA [NM_001025404]	1.0274	1.09012	1.1617
A_42_P548410	NM_031315	Cte1	Rattus norvegicus cytosolic acyl-CoA thioesterase 1 (Cte1), mRNA [NM_031315]	-1.07642	-1.00475	-1.12698
A_42_P548492	NM_001030033		Rattus norvegicus similar to contains transmembrane (TM) region and ATP binding region (RGD1311230), mRNA [NM_001030033]	-1.02408	-1.17928	1.06885
A_42_P548520	XM_215416	Pyp_mapped	PREDICTED: Rattus norvegicus pyrophosphatase (Pp), mRNA [XM_215416]	-1.15399	1.10559	1.19209
A_42_P548791	NM_021762	Tsn	Rattus norvegicus translin (Tsn), mRNA [NM_021762]	-1.09852	1.05914	-1.01068
A_42_P548796	NM_021762	Tsn	Rattus norvegicus translin (Tsn), mRNA [NM_021762]	-1.18309	-1.12612	1.01564
A_42_P548800	NM_001007696	mrpl9	Rattus norvegicus mitochondrial ribosomal protein L9 (mrpl9), mRNA [NM_001007696]	-1.06662	-1.07077	-1.13324
A_42_P548840	NM_012652	Slc9a1	Rattus norvegicus solute carrier family 9, member 1 (Slc9a1), mRNA [NM_012652]	1.03176	1.08628	-1.07866
A_42_P548889	NM_001017513		Rattus norvegicus similar to replication protein-binding trans-activator RBT1 (MGC108974), mRNA [NM_001017513]	1.09268	1.0023	1.05831
A_42_P549271	XM_219938	Mrpl43_predicted	PREDICTED: Rattus norvegicus mitochondrial ribosomal protein L43 (predicted) (Mrpl43_predicted), mRNA [XM_219938]	-1.00833	-1.0122	1.01072
A_42_P549321	TC523765		Unknown	-1.07418	-1.06924	1.07035
A_42_P549380	NM_022606	Ilkap	Rattus norvegicus integrin-linked kinase-associated serine/threonine phosphatase 2C (Ilkap), mRNA [NM_022606]	-1.11404	-1.05404	-1.08984
A_42_P549451	NM_017098	Fabp6	Rattus norvegicus fatty acid binding protein 6, ileal (gastrotropin) (Fabp6), mRNA [NM_017098]	-1.20262	-1.23939	-1.08841
A_42_P549916	XM_234454	RGD1311502_predicted	PREDICTED: Rattus norvegicus similar to stonin 2; homolog of stoned B (Drosophila) (predicted) (LOC314349), mRNA [XM_234454]	-1.05384	1.01001	1.01803
A_42_P549942	NM_031826	Fbn2	Rattus norvegicus fibrillin 2 (Fbn2), mRNA [NM_031826]	1.01367	1.56226	1.0903
A_42_P550172	AB005052	Hip1r	Rattus norvegicus rHIP1R mRNA, partial cds. [AB005052]	-1.03202	1.05635	1.08706
A_42_P550241	NM_022954	Fath2	Rattus norvegicus fat tumor suppressor homolog 2 (Drosophila) (Fath2), mRNA [NM_022954]	1.02294	1.10832	1.15806
A_42_P550344	NM_053400	Tle3	Rattus norvegicus transducin-like enhancer of split 3, E(spl) homolog (Drosophila) (Tle3), mRNA [NM_053400]	1.02811	-1.06492	1.04511
A_42_P550360	NM_001013067		Rattus norvegicus kallikrein 6 (predicted) (Klk6_predicted), mRNA [NM_001013067]	-1.36652	-1.28011	-1.29601
A_42_P550396	NM_130742	Galnt10	Rattus norvegicus UDP-N-acetyl-alpha-D-galactosamine:polypeptide N-acetylgalactosaminyltransferase 10 (Galnt10), mRNA [NM_130742]	-1.06831	1.12954	1.04584
A_42_P550702	XM_219526	RGD1307918_predicted	PREDICTED: Rattus norvegicus similar to Protein C11orf5 homolog (Protein FON) (predicted) (LOC309177), mRNA [XM_219526]	-1.08165	-1.12255	-1.05821
A_42_P550914	NM_212507	Ltb	Rattus norvegicus lymphotoxin B (Ltb), mRNA [NM_212507]	1.04612	-1.10975	1.50446
A_42_P551239	XM_217740	Brd9_predicted	PREDICTED: Rattus norvegicus bromodomain containing 9 (predicted) (Brd9_predicted), mRNA [XM_217740]	-1.03711	-1.14359	1.01834
A_42_P552004	NM_013049	Tnfrsf4	Rattus norvegicus tumor necrosis factor receptor superfamily, member 4 (Tnfrsf4), mRNA [NM_013049]	1.04078	1.02346	-1.0172
A_42_P552143	NM_017147	Cfl1	Rattus norvegicus cofilin 1 (Cfl1), mRNA [NM_017147]	1.06836	-1.07893	1.10206
A_42_P552187	NM_133398	Mtdh	Rattus norvegicus metadherin (Mtdh), mRNA [NM_133398]	1.01197	-1.0567	1.04688
A_42_P552233	XM_213765	Cct6a	Rattus norvegicus similar to CCT (chaperonin containing TCP-1) zeta subunit (LOC288620), mRNA [XM_213765]	-1.15878	1.11303	1.13068
A_42_P552341	XM_217115	Sorl1_predicted	PREDICTED: Rattus norvegicus sortilin-related receptor, L(DLR class) A repeats-containing (predicted) (Sorl1_predicted), mRNA [XM_217115]	1.10663	-1.0428	1.14741
A_42_P552439	NM_001013429		Rattus norvegicus claudin 14 (Cldn14), mRNA [NM_001013429]	1.0538	1.02725	1.08844
A_42_P552640	NM_080776	Mmp16	Rattus norvegicus matrix metalloproteinase 16 (Mmp16), mRNA [NM_080776]	1.02873	1.05511	1.13791
A_42_P552681	NM_001024273		Rattus norvegicus cytidine monophospho-N-acetylneuraminic acid hydroxylase (Cmah), mRNA [NM_001024273]	-1.28239	-1.54942	-1.33133
A_42_P552807	XM_343843	RGD1563804_predicted	PREDICTED: Rattus norvegicus similar to HCF (LOC363519), mRNA [XM_343843]	-1.05029	1.01623	-1.00091
A_42_P552949	NM_031100	Rpl10	Rattus norvegicus ribosomal protein L10 (Rpl10), mRNA [NM_031100]	-1.13593	-1.19009	1.12724
A_42_P553201	NM_019144	Acp5	Rattus norvegicus acid phosphatase 5, tartrate resistant (Acp5), mRNA [NM_019144]	-1.04567	1.00186	1.25446
A_42_P553342	XM_343266	RGD1565055_predicted	PREDICTED: Rattus norvegicus similar to PDZ-domain protein scribble (LOC362938), mRNA [XM_343266]	-1.06158	1.01917	-1.11272
A_42_P553444	L14933	Pcsk5	Rattus norvegicus convertase PC5 mRNA, partial cds. [L14933]	-1.11438	-1.02511	1.15857
A_42_P553706	NM_001009533	MGC72567	Rattus norvegicus similar to coiled-coil domain containing 8 (MGC72567), mRNA [NM_001009533]	1.08135	1.13266	1.11278
A_42_P553885	NM_021695	Synpo	Rattus norvegicus synaptopodin (Synpo), mRNA [NM_021695]	1.04223	1.10022	-1.01159
A_42_P553918	NM_023976	Prx	Rattus norvegicus periaxin (Prx), mRNA [NM_023976]	1.02112	1.07642	1.07872
A_42_P554044	AW144325		AW144325 EST294621 Normalized rat ovary, Bento Soares Rattus sp. cDNA clone RGICQ23 5' end, mRNA sequence [AW144325]	-1.07549	-1.21006	-1.1034
A_42_P554066	XM_230631	RGD1308591_predicted	PREDICTED: Rattus norvegicus similar to 4930485D02Rik protein (predicted) (LOC311468), mRNA [XM_230631]	1.05458	1.23014	1.00623
A_42_P554295	XM_342232	RGD1561393_predicted	PREDICTED: Rattus norvegicus similar to CG15133-PA (LOC361932), mRNA [XM_342232]	-1.11933	-1.13736	-1.13612
A_42_P554336	NM_023027	Secp43	Rattus norvegicus tRNA selenocysteine associated protein (Secp43), mRNA [NM_023027]	-1.07676	-1.11881	1.11277
A_42_P554373	NM_130424	Tmprss2	Rattus norvegicus transmembrane protease, serine 2 (Tmprss2), mRNA [NM_130424]	1.13592	1.10657	1.18988
A_42_P554722	XM_213650	Dscr5_predicted	PREDICTED: Rattus norvegicus Down syndrome critical region gene 5 (predicted) (Dscr5_predicted), mRNA [XM_213650]	-1.05587	-1.11724	-1.08205
A_42_P554928	AW144225		AW144225 EST294521 Normalized rat ovary, Bento Soares Rattus sp. cDNA clone RGICN17 5' end, mRNA sequence [AW144225]	-1.07116	-1.19932	-1.22986
A_42_P555125	NM_012913	Atp1b3	Rattus norvegicus ATPase, Na+/K+ transporting, beta 3 polypeptide (Atp1b3), mRNA [NM_012913]	-1.10714	-1.04119	1.1759
A_42_P555365	NM_153622	Slc17a3	Rattus norvegicus Na/Pi cotransporter 4 (Slc17a3), mRNA [NM_153622]	-1.0035	1.02011	1.15239
A_42_P555426	DV714275		RVL3549 Wackym-Soares normalized rat vestibular cDNA library Rattus norvegicus cDNA 5', mRNA sequence [DV714275]	-1.07597	-1.07204	-1.00592
A_42_P555725	XM_220117	RGD1563977_predicted	PREDICTED: Rattus norvegicus similar to protein 4.1G (LOC309557), mRNA [XM_220117]	-1.0004	-1.22599	1.00014
A_42_P555884	XM_577055		PREDICTED: Rattus norvegicus similar to ubiquitin specific protease 12 (LOC501659), mRNA [XM_577055]	1.08866	-1.11699	-1.00533
A_42_P556316	BC072537	Mtus1	Rattus norvegicus mitochondrial tumor suppressor gene 1, mRNA (cDNA clone MGC:91418 IMAGE:7104732), complete cds [BC072537]	-1.1257	-1.4207	-1.3452
A_42_P556457	NM_001033931		Rattus norvegicus germ cell-less protein (Gcl), transcript variant 1, mRNA [NM_001033931]	-1.11791	-1.20314	-1.11657
A_42_P556656	XM_343155	Pias4	PREDICTED: Rattus norvegicus protein inhibitor of activated STAT, 4 (predicted) (Pias4_predicted), mRNA [XM_343155]	1.15359	1.16833	-1.06818
A_42_P556666	XM_576090		PREDICTED: Rattus norvegicus similar to inositol 1,3,4-triphosphate 5/6 kinase (LOC500709), mRNA [XM_576090]	1.09787	1.13474	-1.0461
A_42_P556829	NM_053738	Wif1	Rattus norvegicus Wnt inhibitory factor 1 (Wif1), mRNA [NM_053738]	-1.12528	-1.12561	-1.04287
A_42_P556888	XM_221307	Chrd	PREDICTED: Rattus norvegicus chordin (Chrd), mRNA [XM_221307]	1.13542	1.12687	1.243
A_42_P557293	XM_342165	RGD1308284_predicted	PREDICTED: Rattus norvegicus similar to AI256775 protein (predicted) (LOC361871), mRNA [XM_342165]	-1.02587	-1.07175	-1.16735
A_42_P557315	XM_214995	RGD1308371_predicted	PREDICTED: Rattus norvegicus hypothetical LOC293114 (predicted) (LOC293114), mRNA [XM_214995]	-1.15536	-1.12934	-1.04069
A_42_P557394	NM_001008510	Isg20	Rattus norvegicus interferon-stimulated protein (Isg20), mRNA [NM_001008510]	-1.14255	1.01169	1.27739
A_42_P557485	NM_031035	Gnai2	Rattus norvegicus guanine nucleotide binding protein, alpha inhibiting 2 (Gnai2), mRNA [NM_031035]	1.08439	-1.10506	1.12955
A_42_P558144	XM_341825	Prodh2	PREDICTED: Rattus norvegicus proline dehydrogenase (oxidase) 2 (predicted) (Prodh2_predicted), mRNA [XM_341825]	-1.02364	1.26735	-1.01387
A_42_P558206	AW144330		AW144330 EST294626 Normalized rat ovary, Bento Soares Rattus sp. cDNA clone RGICQ32 5' end, mRNA sequence [AW144330]	-1.01705	-1.10677	-1.1938
A_42_P558349	AW915120		AW915120 EST346424 Normalized rat embryo, Bento Soares Rattus sp. cDNA clone RGICJ70 5' end, mRNA sequence [AW915120]	-1.02829	-1.2417	-1.19989
A_42_P558378	NM_022206	Unc5a	Rattus norvegicus unc-5 homolog A (C. elegans) (Unc5a), mRNA [NM_022206]	1.21163	-1.08842	-1.25074
A_42_P558503	NM_212495	Brd2	Rattus norvegicus bromodomain-containing 2 (Brd2), mRNA [NM_212495]	-1.01728	-1.05886	-1.06605
A_42_P559038	XM_214862	RGD1310112_predicted	PREDICTED: Rattus norvegicus similar to common-site lymphoma/leukemia GEF (predicted) (LOC292750), mRNA [XM_214862]	1.14633	1.04781	1.09895
A_42_P559085	XM_234263	Sos2	PREDICTED: Rattus norvegicus son of sevenless homolog 2 (Drosophila) (Sos2), mRNA [XM_234263]	1.02353	-1.09486	-1.19729
A_42_P559337	AW918097		EST349401 Rat gene index, normalized rat, norvegicus, Bento Soares Rattus norvegicus cDNA clone RGIEM31 5' end, mRNA sequence [AW918097]	1.05525	1.0199	1.00171
A_42_P559343	NM_001013873		Rattus norvegicus CGI-146 protein (PNAS-4), mRNA [NM_001013873]	-1.07274	-1.08863	-1.02056
A_42_P559414	NM_053402	Wnt4	Rattus norvegicus wingless-related MMTV integration site 4 (Wnt4), mRNA [NM_053402]	1.01075	1.01007	1.03924
A_42_P559737	NM_020074	Pgsg	Rattus norvegicus proteoglycan peptide core protein (Pgsg), mRNA [NM_020074]	-1.18451	-1.46469	1.41693
A_42_P559874	BU759195		BU759195 UI-R-FF0-cpg-m-08-0-UI.s1 NCI_CGAP_FF0 Rattus norvegicus cDNA clone UI-R-FF0-cpg-m-08-0-UI 3', mRNA sequence [BU759195]	-1.14007	-1.38333	-1.41413
A_42_P560053	NM_013190	Pfkl	Rattus norvegicus phosphofructokinase, liver, B-type (Pfkl), mRNA [NM_013190]	-1.00857	1.00989	-1.13011
A_42_P560288	NM_198788	Sdhd	Rattus norvegicus succinate dehydrogenase complex, subunit D, integral membrane protein (Sdhd), mRNA [NM_198788]	-1.05786	-1.06165	-1.01805
A_42_P560525	XM_233715	RGD1562345_predicted	PREDICTED: Rattus norvegicus similar to Mrpl20 protein (LOC298684), mRNA [XM_233715]	-1.08889	-1.00122	-1.01898
A_42_P560984	XM_574891		PREDICTED: Rattus norvegicus LOC499567 (LOC499567), mRNA [XM_574891]	-1.16234	-1.13144	-1.18047
A_42_P561149	CB547219		CB547219 AMGNNUC:URRG1-00066-F10-A urrg1 (14046) Rattus norvegicus cDNA clone urrg1-00066-f10 5', mRNA sequence [CB547219]	-1.01971	-1.21348	1.00947
A_42_P561580	NM_031113	Rps27a	Rattus norvegicus ribosomal protein S27a (Rps27a), mRNA [NM_031113]	-1.17739	-1.12481	1.06063
A_42_P561597	XM_215751	Dnajc10	PREDICTED: Rattus norvegicus DnaJ (Hsp40) homolog, subfamily C, member 10 (predicted) (Dnajc10_predicted), mRNA [XM_215751]	-1.20737	-1.07823	1.00049
A_42_P561628	AW917665		AW917665 EST348969 Rat gene index, normalized rat, norvegicus, Bento Soares Rattus norvegicus cDNA clone RGIEG59 5' end, mRNA sequence [AW917665]	1.00374	-1.10896	1.11333
A_42_P561644	NM_172074	Timm10	Rattus norvegicus translocase of inner mitochondrial membrane 10 homolog (yeast) (Timm10), mRNA [NM_172074]	-1.24482	-1.0378	-1.03554
A_42_P561754	NM_053487	Pex11a	Rattus norvegicus peroxisomal biogenesis factor 11A (Pex11a), mRNA [NM_053487]	1.00297	-1.05141	-1.07996
A_42_P561835	XM_227510	Chd1l_predicted	PREDICTED: Rattus norvegicus chromodomain helicase DNA binding protein 1-like (predicted) (Chd1l_predicted), mRNA [XM_227510]	-1.10197	-1.22106	-1.06433
A_42_P561930	BC104705		Rattus norvegicus cDNA clone IMAGE:7314885. [BC104705]	-1.01129	1.02479	1.05799
A_42_P561946	NM_053921	Pex12	Rattus norvegicus peroxisomal biogenesis factor 12 (Pex12), mRNA [NM_053921]	-1.03088	1.01913	1.01161
A_42_P562435	NM_001037978		Rattus norvegicus gene trap locus 3 (Gtl3), mRNA [NM_001037978]	-1.07094	-1.07964	1.09828
A_42_P562617	XM_216105	Irf5_predicted	PREDICTED: Rattus norvegicus interferon regulatory factor 5 (predicted) (Irf5_predicted), mRNA [XM_216105]	-1.02259	-1.04661	1.08388
A_42_P562625	NM_131913	Xpnpep1	Rattus norvegicus X-prolyl aminopeptidase (aminopeptidase P) 1, soluble (Xpnpep1), mRNA [NM_131913]	-1.02406	1.08727	1.09276
A_42_P562635	XM_343473	RGD1310540_predicted	PREDICTED: Rattus norvegicus similar to PL6 protein (predicted) (LOC363136), mRNA [XM_343473]	-1.00953	-1.11047	-1.05117
A_42_P562711	XM_216929	Ndufb9_predicted	PREDICTED: Rattus norvegicus NADH dehydrogenase (ubiquinone) 1 beta subcomplex, 9 (predicted) (Ndufb9_predicted), mRNA [XM_216929]	-1.13483	-1.10682	-1.15207
A_42_P563156	AW141285		AW141285 EST291326 Normalized rat brain, Bento Soares Rattus sp. cDNA clone RGIBK38 5' end similar to ubiquitous Kruppel like factor, mRNA sequence [AW141285]	1.10652	1.38119	-1.01592
A_42_P563376	NM_145085	Pcyox1	Rattus norvegicus chloride ion pump-associated 55 kDa protein (Pcyox1), mRNA [NM_145085]	-1.11221	-1.1629	-1.22603
A_42_P563553	TC558573		Unknown	-1.10424	1.09908	-1.17357
A_42_P563648	XM_224282	RGD1566025_predicted	PREDICTED: Rattus norvegicus similar to Pin2-interacting protein X1 (LOC305963), mRNA [XM_224282]	-1.076	1.06922	1.2124
A_42_P564690	XM_218559	RGD1309316_predicted	PREDICTED: Rattus norvegicus similar to 4930403C10Rik protein (predicted) (LOC292913), mRNA [XM_218559]	1.11202	1.04762	-1.01875
A_42_P564712	NM_022702	Taok2	Rattus norvegicus TAO kinase 2 (Taok2), mRNA [NM_022702]	1.03469	-1.03756	-1.13381
A_42_P565275	XM_213891	Calmbp1_predicted	PREDICTED: Rattus norvegicus calmodulin binding protein 1 (predicted) (Calmbp1_predicted), mRNA [XM_213891]	-1.35727	1.02591	-1.01405
A_42_P565385	NM_078617	Rps23	Rattus norvegicus ribosomal protein S23 (Rps23), mRNA [NM_078617]	-1.21186	-1.09567	1.11674
A_42_P565437	NM_001011986	Sf3a2	Rattus norvegicus splicing factor 3a, subunit 2, 66kDa (Sf3a2), mRNA [NM_001011986]	-1.04107	1.07194	-1.13029
A_42_P565621	XM_213932	Slamf9_predicted	PREDICTED: Rattus norvegicus SLAM family member 9 (predicted) (Slamf9_predicted), mRNA [XM_213932]	-1.0208	-1.01539	1.74795
A_42_P566079	NM_001024345		Rattus norvegicus similar to tropomyosin 1, embryonic fibroblast - rat (MGC109519), mRNA [NM_001024345]	1.0227	1.14287	1.00313
A_42_P566250	XM_346452	Ddr2_predicted	PREDICTED: Rattus norvegicus discoidin domain receptor family, member 2 (predicted) (Ddr2_predicted), mRNA [XM_346452]	1.02403	1.08049	1.24679
A_42_P566264	NM_199110	Mfng	Rattus norvegicus manic fringe homolog (Drosophila) (Mfng), mRNA [NM_199110]	-1.01355	-1.04836	1.23769
A_42_P566906	NM_001006966	Peci	Rattus norvegicus peroxisomal delta3, delta2-enoyl-Coenzyme A isomerase (Peci), mRNA [NM_001006966]	-1.2395	-1.19493	-1.24731
A_42_P567267	BF556648		BF556648 UI-R-E0-dm-a-09-0-UI.r1 UI-R-E0 Rattus norvegicus cDNA clone UI-R-E0-dm-a-09-0-UI 5', mRNA sequence [BF556648]	1.09985	-1.25051	-1.50863
A_42_P567527	XM_220640	Traf4_predicted	PREDICTED: Rattus norvegicus Tnf receptor associated factor 4 (predicted) (Traf4_predicted), mRNA [XM_220640]	-1.00367	1.00885	-1.12918
A_42_P567568	DV727788		RVL20343 Wackym-Soares normalized rat vestibular cDNA library Rattus norvegicus cDNA 5', mRNA sequence [DV727788]	-1.00435	-1.16365	-1.06112
A_42_P568034	XM_343024	Rbks_predicted	PREDICTED: Rattus norvegicus ribokinase (predicted) (Rbks_predicted), mRNA [XM_343024]	-1.0397	-1.15362	-1.12381
A_42_P568060	XM_216225	Ppp4r2_predicted	PREDICTED: Rattus norvegicus protein phosphatase 4, regulatory subunit 2 (predicted) (Ppp4r2_predicted), mRNA [XM_216225]	-1.08225	-1.28298	-1.07607
A_42_P568172	NM_053924	Abcc5	Rattus norvegicus ATP-binding cassette, sub-family C (CFTR/MRP), member 5 (Abcc5), mRNA [NM_053924]	-1.06097	-1.20616	-1.44652
A_42_P568930	NM_001004077	Gk-rs2	Rattus norvegicus glucokinase activity, related sequence 2 (Gk-rs2), mRNA [NM_001004077]	1.09472	1.11669	1.17535
A_42_P568943	XM_217167	RGD1311874_predicted	PREDICTED: Rattus norvegicus hypothetical LOC300751 (predicted) (LOC300751), mRNA [XM_217167]	1.1692	1.11566	1.07654
A_42_P569063	NM_001014145		Rattus norvegicus similar to testis-specific chromodomain Y-like protein (LOC361237), mRNA [NM_001014145]	1.01256	-1.09678	-1.02507
A_42_P569708	NM_001003974	Gpsm3	Rattus norvegicus G-protein signalling modulator 3 (AGS3-like, C. elegans) (Gpsm3), mRNA [NM_001003974]	-1.00839	-1.19533	1.50102
A_42_P569832	BG665929		BG665929 DRACKE03 Rat DRG Library Rattus norvegicus cDNA clone DRACKE03 5', mRNA sequence [BG665929]	-1.03827	1.09813	1.07349
A_42_P570241	NM_177928	Pbef1	Rattus norvegicus pre-B-cell colony enhancing factor 1 (Pbef1), mRNA [NM_177928]	1.16141	1.09913	1.30602
A_42_P570300	XM_223584	Depdc5_predicted	PREDICTED: Rattus norvegicus DEP domain containing 5 (predicted) (Depdc5_predicted), mRNA [XM_223584]	-1.09089	-1.00144	-1.13654
A_42_P570313	NM_133295	Ces3	Rattus norvegicus carboxylesterase 3 (Ces3), mRNA [NM_133295]	-1.13874	-1.06233	1.09026
A_42_P570394	AW918264		AW918264 EST349568 Rat gene index, normalized rat, norvegicus, Bento Soares Rattus norvegicus cDNA clone RGIEO70 5' end, mRNA sequence [AW918264]	-1.02468	-1.06771	1.02862
A_42_P570677	AW141129		AW141129 EST291161 Normalized rat brain, Bento Soares Rattus sp. cDNA clone RGIBD08 5' end similar to ubiquitin carboxyl-terminal hydrolase-like, mRNA sequence [AW141129]	1.03127	-1.10659	1.06672
A_42_P570693	AW918118		AW918118 EST349422 Rat gene index, normalized rat, norvegicus, Bento Soares Rattus norvegicus cDNA clone RGIEM54 5' end, mRNA sequence [AW918118]	1.19058	-1.01302	1.03047
A_42_P570756	NM_134345		Rattus norvegicus cytochrome c oxidase, subunit VIIIa (Cox8a), mRNA [NM_134345]	-1.09695	-1.14475	-1.18638
A_42_P570848	NM_017091	Pcsk1	Rattus norvegicus proprotein convertase subtilisin/kexin type 1 (Pcsk1), mRNA [NM_017091]	1.0971	1.62474	1.07171
A_42_P570919	NM_031000	Akr1a1	Rattus norvegicus aldo-keto reductase family 1, member A1 (Akr1a1), mRNA [NM_031000]	-1.03908	-1.09042	1.12184
A_42_P571169	XM_230313	Ttc17	PREDICTED: Rattus norvegicus tetratricopeptide repeat domain 17 (predicted) (Ttc17_predicted), mRNA [XM_230313]	-1.08449	-1.18747	-1.10108
A_42_P571260	NM_001014085		Rattus norvegicus similar to homolog of yeast MAF1 (LOC315093), mRNA [NM_001014085]	-1.0673	-1.24244	-1.1443
A_42_P571388	NM_147165	Gpx6	Rattus norvegicus glutathione peroxidase 6 (Gpx6), mRNA [NM_147165]	1.1116	1.07884	1.03447
A_42_P571955	NM_138888	Phf5a	Rattus norvegicus transcription factor INI (Phf5a), mRNA [NM_138888]	-1.06226	1.01112	1.07828
A_42_P571960	NM_138888	Phf5a	Rattus norvegicus transcription factor INI (Phf5a), mRNA [NM_138888]	-1.08504	-1.05173	1.15681
A_42_P572123	NM_031648	Fxyd1	Rattus norvegicus FXYD domain-containing ion transport regulator 1 (Fxyd1), mRNA [NM_031648]	1.0306	1.0404	1.0169
A_42_P572258	AW920282		AW920282 EST351586 Rat gene index, normalized rat, norvegicus, Bento Soares Rattus norvegicus cDNA clone RGIGT40 5' end, mRNA sequence [AW920282]	1.07499	1.08335	1.16419
A_42_P572366	NM_181081	Myst2	Rattus norvegicus MYST histone acetyltransferase 2 (Myst2), mRNA [NM_181081]	-1.02737	-1.22133	-1.10525
A_42_P572521	NM_053619	C5r1	Rattus norvegicus complement component 5, receptor 1 (C5r1), mRNA [NM_053619]	-1.0672	1.09158	1.68853
A_42_P572725	NM_080581	Abcc3	Rattus norvegicus ATP-binding cassette, sub-family C (CFTR/MRP), member 3 (Abcc3), mRNA [NM_080581]	-1.05293	-1.0925	-1.30438
A_42_P572948	NM_172022	Prosapip1	Rattus norvegicus ProSAPiP1 protein (Prosapip1), mRNA [NM_172022]	-1.0404	-1.0103	-1.05821
A_42_P573118	NM_001008351	RGD1309594	Rattus norvegicus similar to RIKEN cDNA 1810043G02; DNA segment, Chr 10, Johns Hopkins University 13, expressed (RGD1309594), mRNA [NM_001008351]	-1.01291	-1.03999	-1.02701
A_42_P573232	BF566546		BF566546 UI-R-BO0-agm-h-04-0-UI.r1 UI-R-BO0 Rattus norvegicus cDNA clone UI-R-BO0-agm-h-04-0-UI 5', mRNA sequence [BF566546]	-1.11874	-1.05637	1.01371
A_42_P573296	NM_017016	Hdc	Rattus norvegicus histidine decarboxylase (Hdc), mRNA [NM_017016]	-1.03532	1.07367	-1.2025
A_42_P573352	BF559843		BF559843 UI-R-E1-gk-b-04-0-UI.r1 UI-R-E1 Rattus norvegicus cDNA clone UI-R-E1-gk-b-04-0-UI 5', mRNA sequence [BF559843]	-1.00311	-1.08125	1.01994
A_42_P573412	XM_217268	RGD1307150_predicted	PREDICTED: Rattus norvegicus similar to Esophagus cancer-related gene-2 protein precursor (ECRG-2) (predicted) (LOC301016), mRNA [XM_217268]	-1.03307	1.03814	1.08294
A_42_P573610	XM_233544	Eif2c1_predicted	PREDICTED: Rattus norvegicus eukaryotic translation initiation factor 2C, 1 (predicted) (Eif2c1_predicted), mRNA [XM_233544]	1.02216	1.07564	-1.04192
A_42_P573643	NM_012650	Shbg	Rattus norvegicus sex hormone binding globulin (Shbg), mRNA [NM_012650]	1.04207	1.0393	-1.00931
A_42_P574153	NM_133320	Ndel1	Rattus norvegicus nudE nuclear distribution gene E homolog like 1 (A. nidulans) (Ndel1), mRNA [NM_133320]	1.26242	1.0063	1.25329
A_42_P574345	XM_218398	Psg19_predicted	Rattus norvegicus similar to pregnancy-specific glycoprotein (LOC308399), mRNA [XM_218398]	1.11457	1.30661	1.0059
A_42_P574411	XM_237957	Thoc3_predicted	Rattus norvegicus similar to RIKEN cDNA 2410044K02 (LOC290519), mRNA [XM_237957]	-1.17549	-1.06105	-1.08496
A_42_P574719	NM_053515	Slc25a4	Rattus norvegicus solute carrier family 25 (mitochondrial carrier; adenine nucleotide translocator), member 4 (Slc25a4), mRNA [NM_053515]	-1.09767	-1.01978	1.44378
A_42_P574731	NM_012948	Emd	Rattus norvegicus emerin (Emd), mRNA [NM_012948]	-1.07098	1.00122	1.11152
A_42_P574859	NM_053469	Hamp	Rattus norvegicus hepcidin antimicrobial peptide (Hamp), mRNA [NM_053469]	1.10676	1.22111	-1.10992
A_42_P574960	XM_576948		PREDICTED: Rattus norvegicus similar to mKIAA0312 protein (LOC501546), mRNA [XM_576948]	-1.06661	-1.12837	1.01877
A_42_P575140	AW916021		AW916021 EST347325 Rat gene index, normalized rat, norvegicus, Bento Soares Rattus norvegicus cDNA clone RGIDF02 5' end, mRNA sequence [AW916021]	-1.00722	-1.07645	1.07622
A_42_P575398	NM_020538	Aadac	Rattus norvegicus arylacetamide deacetylase (esterase) (Aadac), mRNA [NM_020538]	-1.09335	1.04453	-1.07951
A_42_P576454	NM_212508	Nrm	Rattus norvegicus nurim (nuclear envelope membrane protein) (Nrm), mRNA [NM_212508]	-1.13033	1.02826	1.05179
A_42_P576525	NM_019348	Sstr2	Rattus norvegicus somatostatin receptor 2 (Sstr2), mRNA [NM_019348]	-1.02064	-1.04596	-1.04157
A_42_P576549	XM_215771	Mybpc3_predicted	PREDICTED: Rattus norvegicus myosin binding protein C, cardiac (predicted) (Mybpc3_predicted), mRNA [XM_215771]	1.12069	1.11431	1.09814
A_42_P576621	XM_215797	RGD1310905_predicted	Rattus norvegicus similar to RIKEN cDNA 2610318K02 (LOC296049), mRNA [XM_215797]	1.06996	1.02954	1.01002
A_42_P576953	NM_138882	Pspla1	Rattus norvegicus phosphatidylserine-specific phospholipase A1 (Pspla1), mRNA [NM_138882]	1.00977	1.04923	1.07184
A_42_P577129	NM_012669	Tcf1	Rattus norvegicus transcription factor 1 (Tcf1), mRNA [NM_012669]	1.02272	-1.02491	-1.12366
A_42_P577136	NM_001033924		Rattus norvegicus Fc receptor, IgE, low affinity II, alpha polypeptide (Fcer2a), transcript variant 1, mRNA [NM_001033924]	1.11611	1.02527	1.16361
A_42_P577421	XM_217138	Nnmt_predicted	PREDICTED: Rattus norvegicus nicotinamide N-methyltransferase (predicted) (Nnmt_predicted), mRNA [XM_217138]	1.08547	1.44588	1.12419
A_42_P577431	XM_214856	Bcl3_predicted	Rattus norvegicus similar to BCL3 (LOC292700), mRNA [XM_214856]	-1.02764	1.29795	1.37027
A_42_P577445	TC556068		Unknown	-1.11902	1.02931	-1.0456
A_42_P577458	NM_017284	Psmb2	Rattus norvegicus proteasome (prosome, macropain) subunit, beta type 2 (Psmb2), mRNA [NM_017284]	-1.12022	-1.03339	1.15635
A_42_P577482	BM387057		BM387057 UI-R-CN1-cji-e-12-0-UI.s1 UI-R-CN1 Rattus norvegicus cDNA clone UI-R-CN1-cji-e-12-0-UI 3', mRNA sequence [BM387057]	-1.03275	-1.00251	1.07809
A_42_P577560	NM_053582	Lcn7	Rattus norvegicus lipocalin 7 (Lcn7), mRNA [NM_053582]	1.23627	1.26465	1.15887
A_42_P577677	NM_017184	Tnni1	Rattus norvegicus troponin I, skeletal, slow 1 (Tnni1), mRNA [NM_017184]	-1.17677	-1.26001	-1.32319
A_42_P577938	NM_001014218		Rattus norvegicus similar to hypothetical protein (RGD1310450), mRNA [NM_001014218]	1.0381	-1.03308	-1.08677
A_42_P578953	XM_342416	RGD1310165_predicted	Rattus norvegicus LOC362113 (LOC362113), mRNA [XM_342416]	1.06759	1.08349	1.16919
A_42_P579174	NM_013169	Cd3d	Rattus norvegicus CD3 antigen delta polypeptide (Cd3d), mRNA [NM_013169]	1.06055	-1.06376	1.56778
A_42_P579280	BF283858		BF283858 EST448449 Rat Gene Index, normalized rat, Rattus norvegicus cDNA Rattus norvegicus cDNA clone RGIEH46 3' sequence, mRNA sequence [BF283858]	-1.43584	-1.47044	-1.45259
A_42_P579376	NM_031609	Nbl1	Rattus norvegicus neuroblastoma, suppression of tumorigenicity 1 (Nbl1), mRNA [NM_031609]	-1.08264	-1.06422	1.03666
A_42_P579577	XM_341244	Sec14l3	PREDICTED: Rattus norvegicus SEC14-like 3 (S. cerevisiae) (Sec14l3), mRNA [XM_341244]	-1.05396	-1.11793	-1.03314
A_42_P579788	XM_230480	Rpap1	Rattus norvegicus similar to mKIAA1403 protein (LOC311338), mRNA [XM_230480]	1.01394	1.06228	-1.05061
A_42_P579799	XM_225523	RGD1560155_predicted	PREDICTED: Rattus norvegicus similar to mKIAA0934 protein (LOC307067), mRNA [XM_225523]	-1.03489	-1.09098	1.00194
A_42_P579898	NM_022928	Gprk2l	Rattus norvegicus G protein-coupled receptor kinase 2, groucho gene related (Drosophila) (Gprk2l), mRNA [NM_022928]	-1.10303	-1.02926	1.02856
A_42_P580305	NM_012621	Pfkfb1	Rattus norvegicus 6-phosphofructo-2-kinase/fructose-2,6-biphosphatase 1 (Pfkfb1), mRNA [NM_012621]	-1.0024	1.08001	1.08543
A_42_P580618	NM_021741	Ip63	Rattus norvegicus IP63 protein (Ip63), mRNA [NM_021741]	-1.10698	-1.01793	1.15854
A_42_P580733	NM_001006981	Dlst	Rattus norvegicus dihydrolipoamide S-succinyltransferase (E2 component of 2-oxo-glutarate complex) (Dlst), mRNA [NM_001006981]	-1.02493	1.14012	1.0911
A_42_P580844	NM_019296	Cdc2a	Rattus norvegicus cell division cycle 2 homolog A (S. pombe) (Cdc2a), mRNA [NM_019296]	-1.30345	1.07636	1.10232
A_42_P580973	NM_019174	Ca4	Rattus norvegicus carbonic anhydrase 4 (Ca4), mRNA [NM_019174]	1.51356	1.37174	1.53731
A_42_P581001	NM_053485	S100a6	Rattus norvegicus S100 calcium binding protein A6 (calcyclin) (S100a6), mRNA [NM_053485]	1.09786	1.17412	1.09021
A_42_P581060	XM_343103	RGD1308383_predicted	PREDICTED: Rattus norvegicus similar to 2900070E19Rik protein (predicted) (LOC362776), mRNA [XM_343103]	-1.1001	1.02057	-1.08992
A_42_P581135	NM_001017454		Rattus norvegicus similar to RIKEN cDNA 2400003C14 (RGD1307799), mRNA [NM_001017454]	1.02165	-1.06743	-1.13135
A_42_P581567	XM_573258		PREDICTED: Rattus norvegicus phosphoribosylglycinamide formyltransferase (predicted) (Gart_predicted), mRNA [XM_573258]	-1.01223	1.1023	1.26569
A_42_P581836	XM_343555	RGD1305918_predicted	PREDICTED: Rattus norvegicus similar to RIKEN cDNA 6030443O07 (predicted) (LOC363217), mRNA [XM_343555]	-1.02241	1.08077	1.03606
A_42_P581845	NM_022509	Smn1	Rattus norvegicus survival of motor neuron 1, telomeric (Smn1), mRNA [NM_022509]	-1.10415	-1.02066	1.08682
A_42_P581863	NM_030873	Pfn2	Rattus norvegicus profilin 2 (Pfn2), mRNA [NM_030873]	-1.03217	-1.03157	1.04594
A_42_P582004	XM_232731	RGD1304793_predicted	PREDICTED: Rattus norvegicus similar to hypothetical protein DKFZp564D0478 (predicted) (LOC313021), mRNA [XM_232731]	1.07286	1.05114	1.04496
A_42_P582044	XM_215487	Mrps30_predicted	PREDICTED: Rattus norvegicus mitochondrial ribosomal protein S30 (predicted) (Mrps30_predicted), mRNA [XM_215487]	-1.14394	-1.0961	-1.03078
A_42_P582056	NM_021664	Dlad	Rattus norvegicus DNaseII-like acid DNase (Dlad), mRNA [NM_021664]	1.02958	1.11067	1.06381
A_42_P582144	NM_145092	Lap1b	Rattus norvegicus lamina-associated polypeptide 1B (Lap1b), mRNA [NM_145092]	1.0265	-1.03029	1.07388
A_42_P582378	NM_021581	Sc65	Rattus norvegicus synaptonemal complex protein SC65 (Sc65), mRNA [NM_021581]	-1.02095	1.02843	1.04038
A_42_P582467	NM_138848	Podxl	Rattus norvegicus podocalyxin-like (Podxl), mRNA [NM_138848]	1.2313	1.07378	1.19851
A_42_P582777	XM_574580		PREDICTED: Rattus norvegicus similar to MAPK-interacting and spindle-stabilizing protein (LOC499280), mRNA [XM_574580]	-1.07998	-1.25141	-1.23819
A_42_P582801	NM_001001718	DERP6	Rattus norvegicus dermal papilla derived protein 6 (DERP6), mRNA [NM_001001718]	-1.14157	-1.16448	-1.01661
A_42_P582859	NM_213557	Rps18	Rattus norvegicus ribosomal protein S18 (Rps18), mRNA [NM_213557]	-1.26192	-1.11202	1.05571
A_42_P583113	NM_138506	Adra2c	Rattus norvegicus adrenergic receptor, alpha 2c (Adra2c), mRNA [NM_138506]	1.02486	1.00033	-1.08649
A_42_P583245	XM_230015	RGD1561141_predicted	PREDICTED: Rattus norvegicus similar to solute carrier family 25 (mitochondrial carrier, Aralar), member 12 (LOC311122), mRNA [XM_230015]	-1.01577	1.00091	1.00325
A_42_P583487	XM_214544	Mbd2_predicted	Rattus norvegicus similar to methyl-CpG binding domain protein 2 (LOC291525), mRNA [XM_214544]	-1.0359	-1.04951	1.01124
A_42_P583618	XM_214874	RGD1309393_predicted	PREDICTED: Rattus norvegicus similar to DNA segment, Chr 7, ERATO Doi 462, expressed (predicted) (LOC292724), mRNA [XM_214874]	1.07828	1.19397	1.03422
A_42_P583690	NM_053950	Eif2b4	Rattus norvegicus eukaryotic translation initiation factor 2B, subunit 4 delta (Eif2b4), mRNA [NM_053950]	-1.1128	-1.15163	-1.06342
A_42_P584710	XM_213677	Robo2	PREDICTED: Rattus norvegicus roundabout 2 (Drosophila) (Robo2), mRNA [XM_213677]	1.07367	1.20661	1.05348
A_42_P584734	NM_024375	Gdf10	Rattus norvegicus growth differentiation factor 10 (Gdf10), mRNA [NM_024375]	1.18368	1.10768	1.03888
A_42_P585079	XM_215754	Ube2e3_predicted	PREDICTED: Rattus norvegicus ubiquitin-conjugating enzyme E2E 3, UBC4/5 homolog (yeast) (predicted) (Ube2e3_predicted), mRNA [XM_215754]	-1.16751	-1.20601	-1.08506
A_42_P585119	NM_199493	RGD735029	Rattus norvegicus SEL1 domain containing protein RGD735029 (RGD735029), mRNA [NM_199493]	-1.07759	-1.0561	-1.14417
A_42_P585155	NM_053371	Fxc1	Rattus norvegicus fractured callus expressed transcript 1 (Fxc1), mRNA [NM_053371]	-1.19329	-1.07341	-1.05996
A_42_P585328	NM_053435	Xrcc1	Rattus norvegicus X-ray repair complementing defective repair in Chinese hamster cells 1 (Xrcc1), mRNA [NM_053435]	-1.11273	-1.06787	-1.04167
A_42_P585359	NM_001013897		Rattus norvegicus similar to RIKEN cDNA 0610007P06 (LOC293103), mRNA [NM_001013897]	-1.12387	-1.01454	1.01676
A_42_P585467	XM_227404	Rab25_predicted	PREDICTED: Rattus norvegicus RAB25, member RAS oncogene family (predicted) (Rab25_predicted), mRNA [XM_227404]	-1.06147	-1.1043	1.01033
A_42_P585556	BF522397		BF522397 UI-R-C3-tz-b-02-0-UI.r1 UI-R-C3 Rattus norvegicus cDNA clone UI-R-C3-tz-b-02-0-UI 5', mRNA sequence [BF522397]	1.20926	1.29611	-1.04011
A_42_P585750	XM_340932	RGD1305426_predicted	PREDICTED: Rattus norvegicus similar to hypothetical protein MGC31495 (predicted) (LOC360655), mRNA [XM_340932]	-1.01709	1.10503	1.30084
A_42_P585829	XM_342263	Serpini2	PREDICTED: Rattus norvegicus serine (or cysteine) proteinase inhibitor, clade I, member 2 (Serpini2), mRNA [XM_342263]	-1.00256	1.07599	1.0829
A_42_P585995	XM_227081	RGD1308116_predicted	PREDICTED: Rattus norvegicus similar to hypothetical protein MGC42105 (predicted) (LOC310376), mRNA [XM_227081]	-1.06803	1.04352	-1.0747
A_42_P586064	NM_134406	Pacs1	Rattus norvegicus phosphofurin acidic cluster sorting protein 1 (Pacs1), mRNA [NM_134406]	-1.01158	-1.02736	-1.12348
A_42_P586141	NM_017035	Plcd1	Rattus norvegicus phospholipase C, delta 1 (Plcd1), mRNA [NM_017035]	1.16158	-1.16247	-1.17854
A_42_P586256	NM_001008768	Prim1	Rattus norvegicus DNA primase, p49 subunit (Prim1), mRNA [NM_001008768]	-1.13999	-1.00199	-1.21992
A_42_P586681	XM_341556	Upf2_predicted	PREDICTED: Rattus norvegicus UPF2 regulator of nonsense transcripts homolog (yeast) (predicted) (Upf2_predicted), mRNA [XM_341556]	1.0068	-1.0973	-1.10565
A_42_P586761	XM_343412	Nope_predicted	PREDICTED: Rattus norvegicus neighbor of Punc E11 (predicted) (Nope_predicted), mRNA [XM_343412]	1.08134	1.2277	1.22965
A_42_P586883	AI172562		AI172562 UI-R-C2p-nz-e-04-0-UI.s1 UI-R-C2p Rattus norvegicus cDNA clone UI-R-C2p-nz-e-04-0-UI 3', mRNA sequence [AI172562]	-1.13367	1.07939	1.19004
A_42_P586939	NM_016991	Adra1b	Rattus norvegicus adrenergic receptor, alpha 1b (Adra1b), mRNA [NM_016991]	1.04814	1.10613	1.02222
A_42_P586943	NM_016991	Adra1b	Rattus norvegicus adrenergic receptor, alpha 1b (Adra1b), mRNA [NM_016991]	1.26582	1.15303	1.03177
A_42_P586992	XM_235727	RGD1560493_predicted	PREDICTED: Rattus norvegicus similar to chromosome X open reading frame 45 (LOC315365), mRNA [XM_235727]	1.08774	1.23488	1.09386
A_42_P587149	CV102593		AGENCOURT_31538749 NIH_MGC_270 Rattus norvegicus cDNA clone IMAGE:7442114 5', mRNA sequence [CV102593]	-1.09213	-1.03272	-1.02302
A_42_P587268	BG664520		BG664520 DRABEH09 Rat DRG Library Rattus norvegicus cDNA clone DRABEH09 5', mRNA sequence [BG664520]	1.18945	-1.04431	-1.04598
A_42_P587720	NM_138854	Slc38a5	Rattus norvegicus solute carrier family 38, member 5 (Slc38a5), mRNA [NM_138854]	1.09269	1.09133	-1.01882
A_42_P588041	NM_001033681		Rattus norvegicus eukaryotic translation initiation factor 5A (Eif5a), mRNA [NM_001033681]	-1.05231	1.09956	1.08076
A_42_P588738	NM_133542	Igsf6	Rattus norvegicus immunoglobulin superfamily, member 6 (Igsf6), mRNA [NM_133542]	1.17479	1.24405	1.17603
A_42_P588944	NM_012862	Mgp	Rattus norvegicus matrix Gla protein (Mgp), mRNA [NM_012862]	1.32889	1.39937	3.34601
A_42_P589190	NM_023104	Aacs	Rattus norvegicus acetoacetyl-CoA synthetase (Aacs), mRNA [NM_023104]	1.10512	1.22313	1.18197
A_42_P589201	NM_144758	Slc15a4	Rattus norvegicus peptide/histidine transporter (Slc15a4), mRNA [NM_144758]	-1.12853	-1.19029	1.0861
A_42_P589355	XM_227946	Trim26	Rattus norvegicus similar to Trim26 protein (LOC309586), mRNA [XM_227946]	1.1291	1.13091	1.06763
A_42_P589418	NM_012931	Bcar1	Rattus norvegicus breast cancer anti-estrogen resistance 1 (Bcar1), mRNA [NM_012931]	1.00745	1.35356	-1.00603
A_42_P589570	NM_001014105		Rattus norvegicus similar to RIKEN cDNA 9430083G14 (LOC317191), mRNA [NM_001014105]	-1.17084	-1.2457	-1.06801
A_42_P589674	D49446		Rat mRNA for TFIID subunit p80, complete cds. [D49446]	-1.00552	1.08463	-1.14206
A_42_P589680	NM_001034941		Rattus norvegicus TAR (HIV) RNA binding protein 2 (Tarbp2), mRNA [NM_001034941]	-1.12166	-1.129	1.0545
A_42_P590466	NM_001009676	RGD1305833	Rattus norvegicus similar to RIKEN cDNA 2700067D09 (RGD1305833), mRNA [NM_001009676]	-1.02113	-1.03293	-1.1323
A_42_P591344	XM_228072	Itgb2	Rattus norvegicus similar to Integrin beta-2 precursor (Cell surface adhesion glycoproteins LFA-1/CR3/P150,95 beta-subunit) (CD18) (Complement receptor C3 beta-subunit) (LOC309684), mRNA [XM_228072]	1.02994	-1.2171	1.9888
A_42_P591374	XM_236263	Ddx10_predicted	Rattus norvegicus similar to Ddx10 protein (LOC300710), mRNA [XM_236263]	-1.14545	-1.0597	1.1046
A_42_P591475	CO393605		AGENCOURT_26750414 NIH_MGC_255 Rattus norvegicus cDNA clone IMAGE:7320869 5', mRNA sequence [CO393605]	1.13507	-1.0386	-1.17508
A_42_P591516	AA998612		AA998612 UI-R-C0-if-c-06-0-UI.s1 UI-R-C0 Rattus norvegicus cDNA clone UI-R-C0-if-c-06-0-UI 3', mRNA sequence [AA998612]	-1.10448	-1.08364	1.09053
A_42_P591944	NM_172093	Hbg1	Rattus norvegicus hemoglobin, gamma A (Hbg1), mRNA [NM_172093]	1.01228	1.17454	1.07609
A_42_P592059	XM_341051	Znhit1_predicted	PREDICTED: Rattus norvegicus zinc finger, HIT domain containing 1 (predicted) (Znhit1_predicted), mRNA [XM_341051]	-1.01013	-1.01743	-1.00856
A_42_P592082	NM_212501	Gtf2h4	Rattus norvegicus general transcription factor II H, polypeptide 4 (Gtf2h4), mRNA [NM_212501]	-1.02194	1.15781	-1.07036
A_42_P592144	NM_031819	Fath	Rattus norvegicus fat tumor suppressor homolog (Drosophila) (Fath), mRNA [NM_031819]	1.04387	-1.00158	-1.10268
A_42_P592157	NM_001002828	Pbx2	Rattus norvegicus pre-B-cell leukemia transcription factor 2 (Pbx2), mRNA [NM_001002828]	1.01244	-1.12015	-1.12648
A_42_P592205	XM_213793	RGD1564442_predicted	PREDICTED: Rattus norvegicus similar to Glycolipid transfer protein (LOC288707), mRNA [XM_213793]	1.11962	1.10803	-1.15277
A_42_P592306	AI237079		AI237079 EST233641 Normalized rat ovary, Bento Soares Rattus sp. cDNA clone ROVDO44 3' end, mRNA sequence [AI237079]	1.04967	-1.0226	1.09337
A_42_P592385	NM_022935	Abp1	Rattus norvegicus amiloride binding protein 1 (amine oxidase, copper-containing) (Abp1), mRNA [NM_022935]	-1.58669	-1.75699	-1.85404
A_42_P592850	BF420136		BF420136 UI-R-BJ2-bpj-d-01-0-UI.s1 UI-R-BJ2 Rattus norvegicus cDNA clone UI-R-BJ2-bpj-d-01-0-UI 3', mRNA sequence [BF420136]	-1.02008	1.00824	-1.08067
A_42_P592981	XM_233602	Mfap2_predicted	PREDICTED: Rattus norvegicus microfibrillar-associated protein 2 (predicted) (Mfap2_predicted), mRNA [XM_233602]	1.11538	1.20199	1.15199
A_42_P593381	NM_001024988		Rattus norvegicus similar to RIKEN cDNA 5031400M07 (RGD1307343), mRNA [NM_001024988]	1.00251	-1.11823	-1.06264
A_42_P593993	NM_024135	Limk2	Rattus norvegicus LIM motif-containing protein kinase 2 (Limk2), mRNA [NM_024135]	-1.10465	-1.22392	-1.16561
A_42_P594008	NM_133609	Eif2b3	Rattus norvegicus eukaryotic translation initiation factor 2B, subunit 3 gamma (Eif2b3), mRNA [NM_133609]	-1.01239	1.06603	1.23841
A_42_P594043	XM_224165	Ttc10_predicted	PREDICTED: Rattus norvegicus tetratricopeptide repeat domain 10 (predicted) (Ttc10_predicted), mRNA [XM_224165]	-1.05625	1.0026	1.08007
A_42_P594475	AI136136		AI136136 UI-R-C2p-ny-e-08-0-UI.s1 UI-R-C2p Rattus norvegicus cDNA clone UI-R-C2p-ny-e-08-0-UI 3', mRNA sequence [AI136136]	1.26312	1.03857	1.09057
A_42_P594613	U42627	Dusp6	Rattus norvegicus dual-specificity protein tyrosine phosphatase (rVH6) mRNA, complete cds. [U42627]	1.00557	1.17159	1.64764
A_42_P594699	NM_133394	Zdhhc7	Rattus norvegicus zinc finger, DHHC domain containing 7 (Zdhhc7), mRNA [NM_133394]	1.09289	1.10221	-1.24382
A_42_P594793	NM_138836	Prss8	Rattus norvegicus protease, serine, 8 (prostasin) (Prss8), mRNA [NM_138836]	-1.03575	1.03812	1.03644
A_42_P594999	AI059056		AI059056 UI-R-C1-ks-d-08-0-UI.s1 UI-R-C1 Rattus norvegicus cDNA clone UI-R-C1-ks-d-08-0-UI 3', mRNA sequence [AI059056]	-1.09206	-1.00593	1.14781
A_42_P595591	NM_031011	Amd1	Rattus norvegicus S-adenosylmethionine decarboxylase 1 (Amd1), mRNA [NM_031011]	-1.07025	-1.11402	-1.02213
A_42_P595960	NM_017101	Ppia	Rattus norvegicus peptidylprolyl isomerase A (Ppia), mRNA [NM_017101]	-1.17647	-1.00821	1.22391
A_42_P596024	NM_019167	Spnb3	Rattus norvegicus beta-spectrin 3 (Spnb3), mRNA [NM_019167]	1.00039	1.08124	1.06564
A_42_P596050	NM_053572	Pcdh21	Rattus norvegicus MT-protocadherin (Pcdh21), mRNA [NM_053572]	-1.02883	1.02017	1.01435
A_42_P596503	NM_053334	Camlg	Rattus norvegicus calcium modulating ligand (Camlg), mRNA [NM_053334]	-1.07321	-1.10384	-1.06228
A_42_P596630	NM_001034854		Rattus norvegicus phosphatidic acid phosphatase type 2 domain containing 2 (Ppapdc2), mRNA [NM_001034854]	1.03684	-1.0977	-1.11209
A_42_P597242	NM_201560	osr1	Rattus norvegicus oxidative stress responsive 1 (osr1), mRNA [NM_201560]	1.04584	-1.09878	-1.15049
A_42_P597258	NM_001009624	Fam33a	Rattus norvegicus family with sequence similarity 33, member A (Fam33a), mRNA [NM_001009624]	-1.33095	-1.02362	1.02959
A_42_P597308	XM_214202	RGD1306762_predicted	PREDICTED: Rattus norvegicus similar to RIKEN cDNA 2510005D08 (predicted) (LOC290279), mRNA [XM_214202]	-1.01379	-1.13622	1.04564
A_42_P597340	XM_215378	RGD1309529_predicted	PREDICTED: Rattus norvegicus similar to DNA segment, Chr 10, ERATO Doi 214, expressed (predicted) (LOC294362), mRNA [XM_215378]	-1.11032	-1.08575	-1.1311
A_42_P597626	NM_053755	Slc26a3	Rattus norvegicus solute carrier family 26, member 3 (Slc26a3), mRNA [NM_053755]	1.60866	1.07202	1.18276
A_42_P597638	NM_138907	Mte1	Rattus norvegicus mitochondrial acyl-CoA thioesterase 1 (Mte1), mRNA [NM_138907]	-1.08328	-1.23645	-1.14439
A_42_P598210	NM_001025629		Rattus norvegicus motile sperm domain containing 3 (Mospd3), mRNA [NM_001025629]	-1.03279	-1.13402	-1.11267
A_42_P598304	NM_001010964	Klrb1a_mapped	Rattus norvegicus killer cell lectin-like receptor subfamily B, member 1A (mapped) (Klrb1a_mapped), mRNA [NM_001010964]	-1.02475	-1.05669	1.20234
A_42_P598359	XM_578193		PREDICTED: Rattus norvegicus similar to Docking protein 5 (Downstream of tyrosine kinase 5) (Protein dok-5) (LOC502694), mRNA [XM_578193]	-1.00525	1.07142	1.0695
A_42_P598365	NM_001025721		Rattus norvegicus collectin sub-family member 12 (Colec12), mRNA [NM_001025721]	1.08134	1.168	1.59949
A_42_P598412	NM_012907	Apobec1	Rattus norvegicus apolipoprotein B editing complex 1 (Apobec1), mRNA [NM_012907]	1.29524	1.35107	1.88994
A_42_P598531	NM_031242	Cds1	Rattus norvegicus CDP-diacylglycerol synthase 1 (Cds1), mRNA [NM_031242]	1.01204	-1.04156	-1.19443
A_42_P598602	XM_217136	Cd3g	PREDICTED: Rattus norvegicus CD3 antigen, gamma polypeptide (predicted) (Cd3g_predicted), mRNA [XM_217136]	-1.18974	-1.28563	1.534
A_42_P598679	XM_219695	Tmem16a_predicted	PREDICTED: Rattus norvegicus transmembrane protein 16A (predicted) (Tmem16a_predicted), mRNA [XM_219695]	1.29002	1.1955	-1.20616
A_42_P598733	AF492384	Gs3	Rattus norvegicus putative regulation protein GS3 mRNA, complete cds. [AF492384]	-1.13901	-1.19771	-1.04447
A_42_P598934	NM_001014269		Rattus norvegicus similar to FLI-LRR associated protein-1 (LOC367314), mRNA [NM_001014269]	1.25281	1.03478	1.21579
A_42_P598965	NM_001009686	Wdr23	Rattus norvegicus WD repeat domain 23 (Wdr23), mRNA [NM_001009686]	-1.01483	-1.18458	-1.18953
A_42_P599080	NM_053753	Clecsf13	Rattus norvegicus C-type (calcium dependent, carbohydrate recognition domain) lectin, superfamily member 13 (Clecsf13), mRNA [NM_053753]	1.03077	1.0854	1.08875
A_42_P599116	XM_218447	RGD1561121_predicted	PREDICTED: Rattus norvegicus similar to pleckstrin homology-like domain, family B, member 3 (LOC308431), mRNA [XM_218447]	1.08916	1.01998	1.10234
A_42_P599210	NM_001008326	Smfn	Rattus norvegicus small fragment nuclease (Smfn), mRNA [NM_001008326]	-1.05804	-1.0202	1.10078
A_42_P599810	NM_031551	Idh3g	Rattus norvegicus isocitrate dehydrogenase 3, gamma (Idh3g), mRNA [NM_031551]	-1.07215	-1.01181	-1.14378
A_42_P600215	NM_175844	Stars	Rattus norvegicus striated muscle activator of Rho-dependent signaling (Stars), mRNA [NM_175844]	1.07063	1.13368	1.06557
A_42_P600372	NM_001005562	Creb3l1	Rattus norvegicus cAMP responsive element binding protein 3-like 1 (Creb3l1), mRNA [NM_001005562]	-1.04942	-1.07461	1.07092
A_42_P600777	NM_139109	Xab2	Rattus norvegicus XPA binding protein 2 (Xab2), mRNA [NM_139109]	-1.04399	-1.01942	1.05359
A_42_P600796	XM_216873	RGD1563761_predicted	PREDICTED: Rattus norvegicus similar to RIKEN cDNA 2900091E11 (LOC299707), mRNA [XM_216873]	-1.05542	-1.251	-1.11803
A_42_P600817	NM_023970	Trpv4	Rattus norvegicus transient receptor potential cation channel, subfamily V, member 4 (Trpv4), mRNA [NM_023970]	1.07209	1.05387	1.10527
A_42_P600870	XM_575775		PREDICTED: Rattus norvegicus similar to hypothetical protein (LOC500413), mRNA [XM_575775]	-1.21623	-1.18125	-1.18096
A_42_P600947	XM_217309	LOC301130	PREDICTED: Rattus norvegicus similar to dipeptidylpeptidase 9 (LOC301130), mRNA [XM_217309]	1.03372	1.01474	1.03001
A_42_P600978	NM_053996	Slc6a7	Rattus norvegicus solute carrier family 6 (neurotransmitter transporter, L-proline), member 7 (Slc6a7), mRNA [NM_053996]	1.05397	1.02722	1.08603
A_42_P601014	XM_576480		PREDICTED: Rattus norvegicus similar to LNV (LOC501065), mRNA [XM_576480]	1.09155	-1.00011	1.60712
A_42_P601217	NM_053460	Prkcabp	Rattus norvegicus protein kinase C, alpha binding protein (Prkcabp), mRNA [NM_053460]	1.03672	1.24995	1.09333
A_42_P601398	XM_238275	RGD1560837_predicted	PREDICTED: Rattus norvegicus hypothetical LOC295976 (LOC295976), mRNA [XM_238275]	1.00245	1.47593	1.0962
A_42_P601490	XM_219292	Usp31_predicted	PREDICTED: Rattus norvegicus ubiquitin specific protease 31 (predicted) (Usp31_predicted), mRNA [XM_219292]	1.02385	1.22733	1.04789
A_42_P601606	NM_019369	Itih4	Rattus norvegicus inter alpha-trypsin inhibitor, heavy chain 4 (Itih4), mRNA [NM_019369]	1.06213	1.10575	1.14237
A_42_P601665	NM_199406	Cxadrl1	Rattus norvegicus coxsackie virus and adenovirus receptor-like 1 (Cxadrl1), mRNA [NM_199406]	-1.08128	-1.28321	-1.08404
A_42_P601802	NM_134465	Tslpr	Rattus norvegicus thymic stromal-derived lymphopoietin, receptor (Tslpr), mRNA [NM_134465]	1.06437	1.02441	1.04964
A_42_P601850	AF348365	AF348365	Rattus norvegicus thyroid hormone-response protein-1 mRNA, complete cds. [AF348365]	-1.07682	-1.01171	-1.02595
A_42_P601920	NM_012930	Cpt2	Rattus norvegicus carnitine palmitoyltransferase 2 (Cpt2), mRNA [NM_012930]	-1.08686	-1.0244	1.034
A_42_P601961	XM_225203	Susd3_predicted	PREDICTED: Rattus norvegicus sushi domain containing 3 (predicted) (Susd3_predicted), mRNA [XM_225203]	1.03189	1.0385	1.00162
A_42_P601971	XM_220328	Sox30_predicted	PREDICTED: Rattus norvegicus SRY-box containing gene 30 (predicted) (Sox30_predicted), mRNA [XM_220328]	1.02341	1.10235	1.16068
A_42_P602472	NM_001008290	RGD1310861	Rattus norvegicus similar to RIKEN cDNA 1500011H22 (RGD1310861), mRNA [NM_001008290]	-1.1159	-1.16425	-1.07729
A_42_P602482	XM_342634	LOC362317	PREDICTED: Rattus norvegicus similar to krev interaction trapped-1A (LOC362317), mRNA [XM_342634]	1.01951	-1.27255	1.00567
A_42_P602511	NM_023021	Kcnn4	Rattus norvegicus potassium intermediate/small conductance calcium-activated channel, subfamily N, member 4 (Kcnn4), mRNA [NM_023021]	1.00552	1.06961	-1.05227
A_42_P602570	NM_001037365		Rattus norvegicus brain expressed X-linked 1 (Bex1), mRNA [NM_001037365]	-1.42837	-1.15775	-1.05077
A_42_P602724	NM_053299	Ubd	Rattus norvegicus ubiquitin D (Ubd), mRNA [NM_053299]	1.73071	2.48534	15.2333
A_42_P602822	AW913892		AW913892 EST292636 Normalized rat brain, Bento Soares Rattus sp. cDNA clone RGIAK22 5' end, mRNA sequence [AW913892]	1.067	-1.00545	1.1131
A_42_P603096	NM_053981	Kcnj12	Rattus norvegicus potassium inwardly-rectifying channel, subfamily J, member 12 (Kcnj12), mRNA [NM_053981]	1.08429	-1.05382	1.03337
A_42_P603488	XM_213700	RGD1305831_predicted	PREDICTED: Rattus norvegicus similar to chromosome 13 open reading frame 12 (predicted) (LOC288455), mRNA [XM_213700]	-1.10347	-1.0083	1.18032
A_42_P603500	AA942763		AA942763 EST198262 Normalized rat brain, Bento Soares Rattus sp. cDNA clone RBRAA70 3' end, mRNA sequence [AA942763]	-1.0448	-1.03748	-1.08972
A_42_P603585	NM_001038495		Rattus norvegicus autophagy 12-like (S. cerevisiae) (Apg12l), mRNA [NM_001038495]	-1.01871	-1.22264	-1.04877
A_42_P603670	XM_218706	RGD1565344_predicted	PREDICTED: Rattus norvegicus similar to zinc finger, matrin type 1 (LOC308654), mRNA [XM_218706]	1.04332	-1.06798	-1.10594
A_42_P603700	NM_144750	LOC246266	Rattus norvegicus lysophospholipase (LOC246266), mRNA [NM_144750]	1.03684	1.29553	-1.0224
A_42_P603716	XM_347236	Sec23a_predicted	PREDICTED: Rattus norvegicus SEC23A (S. cerevisiae) (predicted) (Sec23a_predicted), mRNA [XM_347236]	1.12174	1.01982	1.03152
A_42_P603980	NM_173109	Wfdc2	Rattus norvegicus WAP four-disulfide core domain 2 (Wfdc2), mRNA [NM_173109]	-1.1318	-1.10311	-1.38917
A_42_P604033	NM_172047	Eaf2	Rattus norvegicus ELL associated factor 2 (Eaf2), mRNA [NM_172047]	1.04448	1.10411	1.11332
A_42_P604121	NM_001012144	Tfg	Rattus norvegicus Trk-fused gene (Tfg), mRNA [NM_001012144]	-1.00983	1.012	1.1256
A_42_P604331	XM_579967		PREDICTED: Rattus norvegicus LOC499428 (LOC499428), mRNA [XM_579967]	1.05613	1.13789	-1.14378
A_42_P604382	XM_573691		PREDICTED: Rattus norvegicus similar to myozenin 1 (LOC498440), mRNA [XM_573691]	1.10899	-1.01144	-1.02195
A_42_P604425	XM_342775	Hebp1_predicted	PREDICTED: Rattus norvegicus heme binding protein 1 (predicted) (Hebp1_predicted), mRNA [XM_342775]	-1.05101	-1.11704	-1.04408
A_42_P604490	NM_080895	Faim	Rattus norvegicus Fas apoptotic inhibitory molecule (Faim), mRNA [NM_080895]	-1.00491	-1.10102	1.04395
A_42_P604657	NM_017275	Pnck	Rattus norvegicus pregnancy upregulated non-ubiquitously expressed CaM kinase (Pnck), mRNA [NM_017275]	1.12763	1.55353	1.01618
A_42_P604900	NM_199117	Cbx7	Rattus norvegicus chromobox homolog 7 (Cbx7), mRNA [NM_199117]	-1.03802	-1.1246	-1.05835
A_42_P605386	NM_001007655	MGC94113	Rattus norvegicus similar to Ubc6p homolog (MGC94113), mRNA [NM_001007655]	1.05007	-1.11609	1.08892
A_42_P605711	BF546819		BF546819 UI-R-C2p-qv-h-10-0-UI.r1 UI-R-C2p Rattus norvegicus cDNA clone UI-R-C2p-qv-h-10-0-UI 5', mRNA sequence [BF546819]	1.07985	-1.23065	-1.22977
A_42_P606073	NM_012891	Acadvl	Rattus norvegicus acyl-Coenzyme A dehydrogenase, very long chain (Acadvl), mRNA [NM_012891]	-1.14548	-1.12942	-1.20747
A_42_P606126	M60616	Mmp13	Rat collagenase (UMRCase) mRNA, 3' end. [M60616]	1.14693	1.15893	-1.07359
A_42_P606156	NM_053630	Kcnh4	Rattus norvegicus potassium voltage-gated channel, subfamily H (eag-related), member 4 (Kcnh4), mRNA [NM_053630]	1.08466	1.04492	1.18221
A_42_P606251	NM_001006985	MGC105961	Rattus norvegicus similar to mitochondrial ribosomal protein L13 (MGC105961), mRNA [NM_001006985]	-1.18857	-1.05309	-1.08388
A_42_P606348	AW143874		AW143874 EST294170 Normalized rat embryo, Bento Soares Rattus sp. cDNA clone RGICB94 5' end, mRNA sequence [AW143874]	1.04498	1.16705	1.06392
A_42_P606382	XM_215181	RGD1560544_predicted	PREDICTED: Rattus norvegicus similar to chromosome 11 open reading frame2 (LOC293689), mRNA [XM_215181]	-1.04187	-1.01428	-1.02252
A_42_P606504	XM_230598	Stk35_predicted	PREDICTED: Rattus norvegicus serine/threonine kinase 35 (predicted) (Stk35_predicted), mRNA [XM_230598]	1.04944	1.05189	1.05405
A_42_P606890	NM_173143	Abi2	Rattus norvegicus abl-interactor 2 (Abi2), mRNA [NM_173143]	1.16352	1.06064	1.19167
A_42_P606938	NM_031102	Rpl18	Rattus norvegicus ribosomal protein L18 (Rpl18), mRNA [NM_031102]	-1.07419	-1.02734	1.06319
A_42_P606963	NM_001024885		Rattus norvegicus similar to RIKEN cDNA 2310015N07 (RGD1308637), mRNA [NM_001024885]	-1.04336	-1.11737	1.00901
A_42_P606971	NM_053442	Slc7a8	Rattus norvegicus solute carrier family 7 (cationic amino acid transporter, y+ system), member 8 (Slc7a8), mRNA [NM_053442]	1.03313	1.14127	1.31165
A_42_P607026	XM_217189	RGD1304585_predicted	PREDICTED: Rattus norvegicus similar to RIKEN cDNA 2210402C18 (predicted) (LOC300839), mRNA [XM_217189]	1.06234	1.08196	1.16208
A_42_P607039	XM_230589	Anapc1_predicted	PREDICTED: Rattus norvegicus anaphase promoting complex subunit 1 (predicted) (Anapc1_predicted), mRNA [XM_230589]	1.02843	1.02281	1.08343
A_42_P607061	NM_001008292	Diablo	Rattus norvegicus diablo homolog (Drosophila) (Diablo), mRNA [NM_001008292]	-1.1372	-1.01591	-1.00608
A_42_P607092	NM_001011987	Glipr1	Rattus norvegicus GLI pathogenesis-related 1 (glioma) (Glipr1), mRNA [NM_001011987]	1.01172	-1.16255	-1.2113
A_42_P607215	XM_344076	Znf498_predicted	PREDICTED: Rattus norvegicus zinc finger protein 498 (predicted) (Znf498_predicted), mRNA [XM_344076]	-1.13259	1.01488	1.03755
A_42_P607939	XM_341280	Chchd1_predicted	PREDICTED: Rattus norvegicus coiled-coil-helix-coiled-coil-helix domain containing 1 (predicted) (Chchd1_predicted), mRNA [XM_341280]	-1.16713	-1.04004	1.03254
A_42_P608325	XM_235552	Brd1_predicted	PREDICTED: Rattus norvegicus bromodomain containing 1 (predicted) (Brd1_predicted), mRNA [XM_235552]	-1.13244	-1.09137	-1.24314
A_42_P608768	XM_345202	RGD1561608_predicted	PREDICTED: Rattus norvegicus similar to novel protein (LOC365770), mRNA [XM_345202]	-1.03032	1.08308	1.07773
A_42_P608780	NM_019216	Gdf15	Rattus norvegicus growth differentiation factor 15 (Gdf15), mRNA [NM_019216]	1.10104	1.09878	-1.29801
A_42_P609263	NM_001025653		Rattus norvegicus similar to RIKEN cDNA A930011F22 gene (RGD1308919), mRNA [NM_001025653]	1.00507	-1.11235	1.13306
A_42_P609446	NM_012609	Nf1	Rattus norvegicus neurofibromatosis 1 (Nf1), mRNA [NM_012609]	-1.06707	1.00413	1.10689
A_42_P609456	NM_001008340	Thap1	Rattus norvegicus THAP domain containing, apoptosis associated protein 1 (Thap1), mRNA [NM_001008340]	-1.11098	-1.13844	-1.0433
A_42_P609522	NM_030996	Oprs1	Rattus norvegicus opioid receptor, sigma 1 (Oprs1), mRNA [NM_030996]	-1.13727	1.11775	1.08824
A_42_P609658	NM_033236	Psmc2	Rattus norvegicus proteasome (prosome, macropain) 26S subunit, ATPase 2 (Psmc2), mRNA [NM_033236]	-1.03324	1.07087	1.06449
A_42_P609809	XM_215908	Sdbcag84_predicted	PREDICTED: Rattus norvegicus serologically defined breast cancer antigen 84 (predicted) (Sdbcag84_predicted), mRNA [XM_215908]	-1.01135	-1.03045	-1.05683
A_42_P610733	XM_223941	RGD1565884_predicted	PREDICTED: Rattus norvegicus similar to Pellino protein homolog 2 (Pellino 2) (LOC305835), mRNA [XM_223941]	1.04312	-1.06169	1.04666
A_42_P610788	NM_031544	Ampd3	Rattus norvegicus adenosine monophosphate deaminase 3 (Ampd3), mRNA [NM_031544]	1.11267	-1.12631	-1.24223
A_42_P611223	NM_053899	Cgrrf1	Rattus norvegicus cell growth regulator with ring finger domain 1 (Cgrrf1), mRNA [NM_053899]	-1.02464	-1.17955	-1.09123
A_42_P611304	AI385356		AI385356 UI-R-C2-mu-d-08-0-UI.s2 UI-R-C2 Rattus norvegicus cDNA clone UI-R-C2-mu-d-08-0-UI 3', mRNA sequence [AI385356]	-1.04247	1.21144	-1.09552
A_42_P611397	NM_031337	Siat9	Rattus norvegicus sialyltransferase 9 (CMP-NeuAc:lactosylceramide alpha-2,3-sialyltransferase) (Siat9), mRNA [NM_031337]	1.07358	1.01137	1.02887
A_42_P611561	XM_214898	RGD1308901_predicted	PREDICTED: Rattus norvegicus similar to RIKEN cDNA 1810054G18 (predicted) (LOC292787), mRNA [XM_214898]	1.00359	-1.0948	-1.10492
A_42_P611911	XM_221762	Car15_predicted	PREDICTED: Rattus norvegicus carbonic anhydrase 15 (predicted) (Car15_predicted), mRNA [XM_221762]	1.05881	1.08278	1.02697
A_42_P612109	XM_343582	Crygc	PREDICTED: Rattus norvegicus crystallin, gamma C (Crygc), mRNA [XM_343582]	1.05948	1.15166	1.09
A_42_P612220	XM_227558	Ddx20_predicted	PREDICTED: Rattus norvegicus DEAD/H (Asp-Glu-Ala-Asp/His) box polypeptide 20, 103kD (Ddx20), mRNA [XM_227558]	-1.06017	-1.09279	-1.03191
A_42_P612449	NM_024153	Fdxr	Rattus norvegicus ferredoxin reductase (Fdxr), mRNA [NM_024153]	1.0032	1.08706	-1.12748
A_42_P612592	XM_239014	RGD1307145_predicted	PREDICTED: Rattus norvegicus similar to sporulation-induced transcript 4-associated protein (predicted) (LOC309144), mRNA [XM_239014]	1.03201	-1.00912	-1.08402
A_42_P612834	XM_213394	RGD1309231_predicted	PREDICTED: Rattus norvegicus similar to RIKEN cDNA 0610009E20 (predicted) (LOC287477), mRNA [XM_213394]	-1.23449	1.01141	1.02655
A_42_P613305	NM_031646	Ramp2	Rattus norvegicus receptor (calcitonin) activity modifying protein 2 (Ramp2), mRNA [NM_031646]	1.10196	-1.2002	1.23365
A_42_P613321	XM_216854	Mrpl54_predicted	PREDICTED: Rattus norvegicus mitochondrial ribosomal protein L54 (predicted) (Mrpl54_predicted), mRNA [XM_216854]	-1.22139	1.09029	-1.04521
A_42_P613948	NM_001004221	MGC93975	Rattus norvegicus similar to 2310044H10Rik protein (MGC93975), mRNA [NM_001004221]	-1.03755	-1.11685	-1.02766
A_42_P614160	NM_001014148		Rattus norvegicus similar to polyadenylate-binding protein-interacting protein 2 (LOC361309), mRNA [NM_001014148]	-1.12212	-1.2307	-1.17349
A_42_P614175	NM_033237	Gal	Rattus norvegicus galanin (Gal), mRNA [NM_033237]	1.15682	1.00897	-1.02941
A_42_P614249	XM_215763	Tnks1bp1_predicted	Rattus norvegicus hypothetical LOC295707 (LOC295707), mRNA [XM_215763]	1.15245	1.08499	1.03812
A_42_P614299	XM_215835	RGD1308836	Rattus norvegicus similar to chromosome 20 open reading frame 81 (LOC296158), mRNA [XM_215835]	1.08923	1.31071	-1.28158
A_42_P614520	AW917927		AW917927 EST349231 Rat gene index, normalized rat, norvegicus, Bento Soares Rattus norvegicus cDNA clone RGIEK23 5' end, mRNA sequence [AW917927]	1.08112	1.03693	1.06062
A_42_P614547	XM_222251	Ep400	PREDICTED: Rattus norvegicus E1A binding protein p400 (predicted) (Ep400_predicted), mRNA [XM_222251]	1.22288	1.06677	1.03478
A_42_P614692	NM_053904	Oplah	Rattus norvegicus 5-oxoprolinase (ATP-hydrolysing) (Oplah), mRNA [NM_053904]	1.02771	1.15452	-1.0041
A_42_P614711	BF548552		BF548552 UI-R-A0-au-a-04-0-UI.r1 UI-R-A0 Rattus norvegicus cDNA clone UI-R-A0-au-a-04-0-UI 5', mRNA sequence [BF548552]	1.03944	1.01008	1.1721
A_42_P614984	NM_012682	Ucp1	Rattus norvegicus uncoupling protein 1 (Ucp1), mRNA [NM_012682]	-1.04209	1.13903	1.01406
A_42_P615374	NM_001012123	C1qtnf5	Rattus norvegicus C1q and tumor necrosis factor related protein 5 (C1qtnf5), mRNA [NM_001012123]	1.05345	1.06584	1.1623
A_42_P615675	H32128		H32128 EST106939 Rat PC-12 cells, untreated Rattus sp. cDNA 5' end, mRNA sequence [H32128]	-1.0498	-1.20643	1.08959
A_42_P615837	X59736	Ckmt2	RRCKSM Rat mRNA for sarcomeric mitochondrial creatine kinase [X59736]	1.10669	1.26949	-1.04905
A_42_P615851	XM_238138	RGD1565594_predicted	Rattus norvegicus hypothetical LOC293513 (LOC293513), mRNA [XM_238138]	-1.02775	-1.07886	-1.14363
A_42_P616287	XM_242644	C1r	PREDICTED: Rattus norvegicus complement component 1, r subcomponent (predicted) (C1r_predicted), mRNA [XM_242644]	1.07339	-1.02458	2.51605
A_42_P616342	NM_021655	Chga	Rattus norvegicus chromogranin A (Chga), mRNA [NM_021655]	-1.36222	-1.39332	-1.69668
A_42_P616384	XM_216708	RGD1309325_predicted	PREDICTED: Rattus norvegicus hypothetical LOC299075 (predicted) (LOC299075), mRNA [XM_216708]	1.00666	-1.11086	-1.03481
A_42_P617230	NM_001025563		Rattus norvegicus pseudouridine synthase 1 (Pus1), mRNA [NM_001025563]	1.01519	1.14712	1.26469
A_42_P617310	NM_001014210		Rattus norvegicus similar to hypothetical protein MGC34741 (RGD1310243), mRNA [NM_001014210]	-1.12947	-1.00042	1.12226
A_42_P617594	NM_017188	Unc119	Rattus norvegicus UNC-119 homolog (C. elegans) (Unc119), mRNA [NM_017188]	1.15153	-1.06397	1.04936
A_42_P617931	XM_342362	RGD1310941_predicted	PREDICTED: Rattus norvegicus LOC362060 (predicted) (LOC362060), mRNA [XM_342362]	1.00977	1.01911	1.07759
A_42_P617941	BF289725		BF289725 EST454316 Rat Gene Index, normalized rat, Rattus norvegicus cDNA Rattus norvegicus cDNA clone RGIHK31, mRNA sequence [BF289725]	1.08257	-1.00087	-1.04674
A_42_P618064	AW144502		AW144502 EST294879 Normalized rat embryo, Bento Soares Rattus sp. cDNA clone RGIAM10 5' end, mRNA sequence [AW144502]	-1.10579	-1.10677	-1.10468
A_42_P618217	NM_130752	Fgf21	Rattus norvegicus fibroblast growth factor 21 (Fgf21), mRNA [NM_130752]	1.07963	1.03051	-1.0335
A_42_P618256	NM_001024759		Rattus norvegicus transmembrane protein 5 (Tmem5), mRNA [NM_001024759]	-1.12497	-1.25966	-1.11053
A_42_P618274	NM_001012155	Tm9sf1	Rattus norvegicus transmembrane 9 superfamily member 1 (Tm9sf1), mRNA [NM_001012155]	1.01169	1.09701	1.03943
A_42_P618345	NM_198726	Kpna1	Rattus norvegicus karyopherin (importin) alpha 1 (Kpna1), mRNA [NM_198726]	-1.0234	-1.18615	-1.14533
A_42_P618372	NM_139259	Nradd	Rattus norvegicus neurotrophin receptor associated death domain (Nradd), mRNA [NM_139259]	1.05892	1.00818	-1.01819
A_42_P618414	XM_217208	Mto1_predicted	PREDICTED: Rattus norvegicus mitochondrial translation optimization 1 homolog (S. cerevisiae) (predicted) (Mto1_predicted), mRNA [XM_217208]	-1.22566	1.01266	1.01258
A_42_P618436	XM_235689	RGD1305138_predicted	PREDICTED: Rattus norvegicus similar to expressed sequence AW556797 (predicted) (LOC315329), mRNA [XM_235689]	1.02627	-1.0131	-1.09278
A_42_P618538	NM_001030031		Rattus norvegicus leukotriene A4 hydrolase (Lta4h), mRNA [NM_001030031]	1.02279	1.12289	1.25256
A_42_P619056	NM_001001511	Gcnt2	Rattus norvegicus glucosaminyl (N-acetyl) transferase 2, I-branching enzyme (Gcnt2), mRNA [NM_001001511]	1.04135	1.14643	1.26569
A_42_P619114	NM_001014204		Rattus norvegicus similar to RIKEN cDNA 2810451A06 (RGD1311098), mRNA [NM_001014204]	1.10386	1.02444	-1.00234
A_42_P619248	BG667119		BG667119 DRACRC11 Rat DRG Library Rattus norvegicus cDNA clone DRACRC11 5', mRNA sequence [BG667119]	-1.00394	-1.16387	-1.15039
A_42_P619308	NM_198756	Mrps18a	Rattus norvegicus mitochondrial ribosomal protein S18A (Mrps18a), mRNA [NM_198756]	-1.09299	-1.00215	1.04237
A_42_P619403	XM_574255		PREDICTED: Rattus norvegicus similar to mammary tumor receptor 2 isoform-like protein (LOC498968), mRNA [XM_574255]	-1.11421	-1.15565	1.12153
A_42_P619996	XM_343570	Sf3b1	PREDICTED: Rattus norvegicus splicing factor 3b, subunit 1 (Sf3b1), mRNA [XM_343570]	-1.01248	-1.27543	-1.11998
A_42_P620006	NM_133581	Wfdc1	Rattus norvegicus WAP four-disulfide core domain 1 (Wfdc1), mRNA [NM_133581]	-1.26499	-1.48493	-1.42399
A_42_P620042	NM_032080	Gsk3b	Rattus norvegicus glycogen synthase kinase 3 beta (Gsk3b), mRNA [NM_032080]	1.09775	-1.05913	-1.06665
A_42_P620197	XM_213726	RGD1311660_predicted	PREDICTED: Rattus norvegicus similar to RIKEN cDNA 1110007L15 (predicted) (LOC288518), mRNA [XM_213726]	-1.01983	-1.01736	-1.02665
A_42_P620285	NM_184049	Stk25	Rattus norvegicus serine/threonine kinase 25 (STE20 homolog, yeast) (Stk25), mRNA [NM_184049]	1.01039	1.01534	1.12435
A_42_P620448	XM_232220	Rybp_predicted	PREDICTED: Rattus norvegicus RING1 and YY1 binding protein (predicted) (Rybp_predicted), mRNA [XM_232220]	1.01361	-1.08027	-1.16618
A_42_P620591	XM_213782	Arpc3_predicted	PREDICTED: Rattus norvegicus actin related protein 2/3 complex, subunit 3 (predicted) (Arpc3_predicted), mRNA [XM_213782]	1.07813	1.08585	1.23012
A_42_P620762	NM_024403	Atf4	Rattus norvegicus activating transcription factor 4 (Atf4), mRNA [NM_024403]	-1.00358	-1.13021	-1.03935
A_42_P620907	XM_217400	Ndufb3_predicted	PREDICTED: Rattus norvegicus NADH dehydrogenase (ubiquinone) 1 beta subcomplex 3 (predicted) (Ndufb3_predicted), mRNA [XM_217400]	-1.16797	-1.0363	-1.18285
A_42_P620921	XM_214774	RGD1562747_predicted	PREDICTED: Rattus norvegicus similar to RIKEN cDNA 1110012L19 (LOC292328), mRNA [XM_214774]	-1.14101	-1.09486	-1.17125
A_42_P620975	U57097	Apeg1	Rattus norvegicus APEG-1 mRNA, complete cds. [U57097]	-1.06577	1.04552	1.0405
A_42_P621514	XM_342669	RGD1560283_predicted	PREDICTED: Rattus norvegicus similar to trypsinogen 8 (LOC362348), mRNA [XM_342669]	-1.24091	-1.30437	1.05236
A_42_P621628	NM_001025118		Rattus norvegicus hypothetical protein LOC310665 (LOC310665), mRNA [NM_001025118]	1.05944	-1.18933	-1.08544
A_42_P621642	XM_341964	Lsp1	PREDICTED: Rattus norvegicus lymphocyte specific 1 (predicted) (Lsp1_predicted), mRNA [XM_341964]	1.06957	-1.21469	1.61462
A_42_P621736	NM_001007604	Rplp1	Rattus norvegicus ribosomal protein, large, P1 (Rplp1), mRNA [NM_001007604]	-1.02572	1.048	1.06329
A_42_P621796	NM_020091	LOC56825	Rattus norvegicus prochymosin (LOC56825), mRNA [NM_020091]	-1.04851	1.07278	1.1068
A_42_P621826	NM_030988	Tg	Rattus norvegicus thyroglobulin (Tg), mRNA [NM_030988]	1.32399	1.16513	1.21613
A_42_P621832	XM_215083	RGD1306636_predicted	PREDICTED: Rattus norvegicus hypothetical LOC293498 (predicted) (LOC293498), mRNA [XM_215083]	1.12412	1.04911	1.00892
A_42_P621872	NM_172091	Gcgr	Rattus norvegicus glucagon receptor (Gcgr), transcript variant 2, mRNA [NM_172091]	-1.08218	1.04201	-1.04712
A_42_P621882	XM_222899	Copa	PREDICTED: Rattus norvegicus coatomer protein complex subunit alpha (predicted) (Copa_predicted), mRNA [XM_222899]	1.09888	1.00832	1.06138
A_42_P621952	AA899041		AA899041 UI-R-E0-bz-a-03-0-UI.s2 UI-R-E0 Rattus norvegicus cDNA clone UI-R-E0-bz-a-03-0-UI 3' similar to gi [AA899041]	1.1033	-1.10317	-1.08845
A_42_P622574	NM_080891	Daxx	Rattus norvegicus Fas death domain-associated protein (Daxx), mRNA [NM_080891]	1.02288	-1.03162	1.11101
A_42_P622623	NM_001015022		Rattus norvegicus TBC1 domain family, member 10 (Tbc1d10), mRNA [NM_001015022]	-1.02115	-1.05532	1.00771
A_42_P622746	XM_573801		PREDICTED: Rattus norvegicus similar to KIAA0853 protein (LOC498530), mRNA [XM_573801]	-1.01226	-1.00163	1.02284
A_42_P622837	NM_001013860		Rattus norvegicus similar to A230072I16Rik protein (RGD1306819), mRNA [NM_001013860]	-1.20359	1.05127	1.24749
A_42_P622878	XM_341346	Entpd4_predicted	Rattus norvegicus similar to lysosomal apyrase-like 1 (LOC361063), mRNA [XM_341346]	1.08549	-1.17036	-1.05594
A_42_P622913	NM_001008764	RGD1312037	Rattus norvegicus similar to RIKEN cDNA 1700023M09 (RGD1312037), mRNA [NM_001008764]	-1.03174	-1.11842	-1.12358
A_42_P623013	XM_237812	Recql5_predicted	Rattus norvegicus similar to RecQ helicase protein-like 5 beta (LOC287834), mRNA [XM_237812]	-1.08408	-1.04374	-1.09431
A_42_P623151	NM_031026	Dncli2	Rattus norvegicus dynein, cytoplasmic, light intermediate polypeptide 2 (Dncli2), mRNA [NM_031026]	-1.08672	-1.11406	-1.19684
A_42_P623358	NM_012642	Ren1	Rattus norvegicus renin 1 (Ren1), mRNA [NM_012642]	1.22011	-1.04258	-1.21223
A_42_P623666	XM_217363	LOC301295	PREDICTED: Rattus norvegicus similar to EF-hand domain (C-terminal) containing 1 (LOC301295), mRNA [XM_217363]	-1.05564	1.00366	-1.12488
A_42_P623688	NM_031031	Gatm	Rattus norvegicus glycine amidinotransferase (L-arginine:glycine amidinotransferase) (Gatm), mRNA [NM_031031]	1.00555	1.09099	1.3041
A_42_P623783	NM_013119	Scn3a	Rattus norvegicus sodium channel, voltage-gated, type III, alpha polypeptide (Scn3a), mRNA [NM_013119]	1.00949	1.08648	1.01055
A_42_P623839	XM_233112	RGD1306981_predicted	PREDICTED: Rattus norvegicus similar to bM410K19.2.2 (novel protein similar to extra-cellular matrix proteins and chondroitin sulfate proteoglycans, variant 2) (predicted) (LOC298185), mRNA [XM_233112]	1.0211	-1.05355	1.09402
A_42_P623909	NM_031535	Bcl2l1	Rattus norvegicus Bcl2-like 1 (Bcl2l1), transcript variant 2, mRNA [NM_031535]	1.10484	1.17192	1.08058
A_42_P623913	NM_001024781		Rattus norvegicus SRY-box containing gene 18 (Sox18), mRNA [NM_001024781]	1.20751	1.10034	1.19933
A_42_P624195	NM_031509	Gsta3	Rattus norvegicus glutathione S-transferase A3 (Gsta3), mRNA [NM_031509]	-1.22686	-1.3315	-1.13129
A_42_P624212	NM_017162	Gif	Rattus norvegicus gastric intrinsic factor (Gif), mRNA [NM_017162]	1.0495	1.09047	1.14082
A_42_P624251	NM_001033068		Rattus norvegicus similar to autoantigen (LOC361399), mRNA [NM_001033068]	1.01935	1.05441	1.02211
A_42_P624309	NM_053639	Ltc4s	Rattus norvegicus leukotriene C4 synthase (Ltc4s), mRNA [NM_053639]	-1.10398	-1.02772	-1.02264
A_42_P624333	NM_134407	Akr7a2	Rattus norvegicus aldo-keto reductase family 7, member A2 (aflatoxin aldehyde reductase) (Akr7a2), mRNA [NM_134407]	-1.05023	-1.19289	-1.31407
A_42_P624382	NM_138899	Cdipt	Rattus norvegicus CDP-diacylglycerol--inositol 3-phosphatidyltransferase (phosphatidylinositol synthase) (Cdipt), mRNA [NM_138899]	1.03818	-1.11807	-1.01422
A_42_P624403	NM_017126	Fdx1	Rattus norvegicus ferredoxin 1 (Fdx1), mRNA [NM_017126]	-1.11213	-1.09194	-1.01219
A_42_P624493	XM_342395	Adamts13_predicted	PREDICTED: Rattus norvegicus a disintegrin-like and metalloprotease (reprolysin type) with thrombospondin type 1 motif, 13 (predicted) (Adamts13_predicted), mRNA [XM_342395]	1.04928	1.07013	1.0226
A_42_P624717	CF109612		Shultzomica02863 Rat lung airway and parenchyma cDNA libraries Rattus norvegicus cDNA clone Contig2501 5', mRNA sequence [CF109612]	1.01191	-1.13663	-1.06196
A_42_P624773	NM_031766	Cpz	Rattus norvegicus carboxypeptidase Z (Cpz), mRNA [NM_031766]	-1.00514	1.11998	1.00357
A_42_P624921	XM_219523	Cdc42ep2	Rattus norvegicus similar to CDC42 effector protein (Rho GTPase binding) 2 (LOC309175), mRNA [XM_219523]	1.05475	1.03697	-1.11214
A_42_P624945	NM_024163	Begain	Rattus norvegicus brain-enriched guanylate kinase-associated (Begain), mRNA [NM_024163]	-1.08814	1.05132	1.06216
A_42_P625051	XM_240182	LOC305894	PREDICTED: Rattus norvegicus similar to N-copine (LOC305894), mRNA [XM_240182]	1.05487	-1.00325	1.02042
A_42_P625147	NM_053373	Pglyrp1	Rattus norvegicus peptidoglycan recognition protein 1 (Pglyrp1), mRNA [NM_053373]	-1.03846	1.00782	-1.07262
A_42_P625157	XM_223786	Zfp503_predicted	PREDICTED: Rattus norvegicus zinc finger protein 503 (predicted) (Zfp503_predicted), mRNA [XM_223786]	-1.23725	-1.18352	-1.13752
A_42_P625181	NM_153629	Hspa4	Rattus norvegicus heat shock protein 4 (Hspa4), mRNA [NM_153629]	-1.16394	-1.01219	-1.00335
A_42_P625220	XM_214886	eIF3k_predicted	PREDICTED: Rattus norvegicus eukaryotic translation initiation factor 3 subunit k (predicted) (EIF3k_predicted), mRNA [XM_214886]	-1.07288	-1.16353	1.09112
A_42_P625263	XM_226060	Epb4.1l4a_predicted	PREDICTED: Rattus norvegicus erythrocyte protein band 4.1-like 4a (predicted) (Epb4.1l4a_predicted), mRNA [XM_226060]	1.01287	-1.13875	-1.05222
A_42_P625419	XM_221535	RGD1565927_predicted	PREDICTED: Rattus norvegicus similar to 4631422O05Rik protein (LOC304020), mRNA [XM_221535]	-1.00263	-1.10973	1.04258
A_42_P625546	NM_001024870		Rattus norvegicus beta catenin-like 1 (Ctnnbl1), mRNA [NM_001024870]	-1.05286	-1.07488	1.03947
A_42_P626008	NM_001004264	Traf4af1	Rattus norvegicus TRAF4 associated factor 1 (Traf4af1), mRNA [NM_001004264]	-1.30965	1.03922	1.00495
A_42_P626023	XM_224232	Cenpj_predicted	PREDICTED: Rattus norvegicus centromere protein J (predicted) (Cenpj_predicted), mRNA [XM_224232]	-1.09994	1.04784	1.34737
A_42_P626033	NM_032614	Txnl2	Rattus norvegicus thioredoxin-like 2 (Txnl2), mRNA [NM_032614]	-1.17112	1.00758	1.10974
A_42_P626104	BF557666		BF557666 UI-R-C0-hz-f-09-0-UI.r1 UI-R-C0 Rattus norvegicus cDNA clone UI-R-C0-hz-f-09-0-UI 5', mRNA sequence [BF557666]	-1.00674	-1.15457	-1.03117
A_42_P626447	XM_345860	Pippin	PREDICTED: Rattus norvegicus RNA-binding protein pippin (Pippin), mRNA [XM_345860]	-1.03521	1.11237	1.09878
A_42_P626869	XM_340803	RGD1309585_predicted	PREDICTED: Rattus norvegicus similar to hypothetical protein FLJ11526 (predicted) (LOC360531), mRNA [XM_340803]	1.02103	-1.09217	-1.0903
A_42_P627101	AW920530		AW920530 EST351834 Rat gene index, normalized rat, norvegicus, Bento Soares Rattus norvegicus cDNA clone RGIGY25 5' end, mRNA sequence [AW920530]	-1.09432	-1.1987	-1.24678
A_42_P627241	NM_053820	Ebf1	Rattus norvegicus early B-cell factor 1 (Ebf1), mRNA [NM_053820]	1.08398	1.02455	1.22393
A_42_P627330	XM_216306	Mrps35_predicted	PREDICTED: Rattus norvegicus mitochondrial ribosomal protein S35 (predicted) (Mrps35_predicted), mRNA [XM_216306]	-1.12863	-1.14501	-1.09938
A_42_P627394	BC089998		Rattus norvegicus cDNA clone IMAGE:7320912 [BC089998]	1.11747	-1.0588	1.10451
A_42_P627572	XM_227971	Mdc1	PREDICTED: Rattus norvegicus mediator of DNA damage checkpoint 1 (Mdc1), mRNA [XM_227971]	-1.17622	-1.00314	1.02154
A_42_P627998	NM_012588	Igfbp3	Rattus norvegicus insulin-like growth factor binding protein 3 (Igfbp3), mRNA [NM_012588]	1.16725	-1.43087	1.20585
A_42_P628764	XM_216139	RGD1306936_predicted	PREDICTED: Rattus norvegicus similar to chromosome 7 open reading frame 30 (predicted) (LOC297082), mRNA [XM_216139]	-1.11945	-1.09554	-1.03646
A_42_P628981	NM_001007691	Prss23	Rattus norvegicus protease, serine, 23 (Prss23), mRNA [NM_001007691]	-1.15538	-1.6232	-1.6016
A_42_P629062	AF072835	Cytor4	Rattus norvegicus unknown mRNA sequence [AF072835]	1.0629	-1.17165	1.2576
A_42_P629363	XM_213373	Pfas_predicted	PREDICTED: Rattus norvegicus phosphoribosylformylglycinamidine synthase (FGAR amidotransferase) (predicted) (Pfas_predicted), mRNA [XM_213373]	1.46582	1.23349	1.34714
A_42_P629370	NM_053536	Klf15	Rattus norvegicus Kruppel-like factor 15 (Klf15), mRNA [NM_053536]	-1.16727	-1.2511	-1.1172
A_42_P629394	NM_031683	Smc1l1	Rattus norvegicus structural maintenance of chromosomes 1 like 1 (S. cerevisiae) (Smc1l1), mRNA [NM_031683]	-1.06451	-1.09721	-1.0326
A_42_P629457	AA957193		AA957193 UI-R-E1-ft-e-01-0-UI.s1 UI-R-E1 Rattus norvegicus cDNA clone UI-R-E1-ft-e-01-0-UI 3', mRNA sequence [AA957193]	1.19713	1.11967	1.02227
A_42_P629531	AW916609		AW916609 EST347913 Rat gene index, normalized rat, norvegicus, Bento Soares Rattus norvegicus cDNA clone RGIDS36 5' end, mRNA sequence [AW916609]	-1.1571	-1.08764	-1.13105
A_42_P629599	NM_138864	Ccdc5	Rattus norvegicus coiled-coil domain containing 5 (Ccdc5), mRNA [NM_138864]	-1.05236	1.07267	1.09151
A_42_P629721	XM_214703	RGD1304906_predicted	PREDICTED: Rattus norvegicus similar to hypothetical protein, 2-6 (predicted) (LOC292074), mRNA [XM_214703]	1.02002	1.05019	1.06735
A_42_P630249	NM_031824	Ctcf	Rattus norvegicus CCCTC-binding factor (Ctcf), mRNA [NM_031824]	-1.09472	-1.06721	-1.01614
A_42_P630463	NM_022238	Abcb9	Rattus norvegicus ATP-binding cassette, sub-family B (MDR/TAP), member 9 (Abcb9), mRNA [NM_022238]	1.01155	-1.00138	-1.06684
A_42_P630566	XM_573313		PREDICTED: Rattus norvegicus similar to polymerase (RNA) II (DNA directed) polypeptide H (LOC498109), mRNA [XM_573313]	-1.00956	1.06137	1.21732
A_42_P630663	XM_213563	RGD1308126_predicted	PREDICTED: Rattus norvegicus similar to RIKEN cDNA 2610001E06 (predicted) (LOC287929), mRNA [XM_213563]	-1.07538	-1.2124	-1.03747
A_42_P630710	NM_001004254	Mtif2	Rattus norvegicus mitochondrial translational initiation factor 2 (Mtif2), mRNA [NM_001004254]	-1.12189	-1.05265	-1.05437
A_42_P631122	NM_001013916		Rattus norvegicus similar to RIKEN cDNA 1110055L24 (RGD1307606), mRNA [NM_001013916]	-1.14577	-1.10876	1.01986
A_42_P631128	NM_017152	Rps17	Rattus norvegicus ribosomal protein S17 (Rps17), mRNA [NM_017152]	-1.16991	-1.1141	1.02678
A_42_P631242	AW915015		AW915015 EST346319 Normalized rat ovary, Bento Soares Rattus sp. cDNA clone RGIBN50 5' end, mRNA sequence [AW915015]	1.04345	-1.00253	-1.04945
A_42_P631453	XM_216941	Matn2_predicted	PREDICTED: Rattus norvegicus matrilin 2 (predicted) (Matn2_predicted), mRNA [XM_216941]	-1.12876	-1.15972	-1.03442
A_42_P631493	NM_031979	Csda	Rattus norvegicus cold shock domain protein A (Csda), mRNA [NM_031979]	-1.08236	-1.15706	-1.12867
A_42_P631615	XM_214896	LOC292780	PREDICTED: Rattus norvegicus similar to hypothetical protein MGC15677 (LOC292780), mRNA [XM_214896]	-1.00217	1.02618	-1.10194
A_42_P631685	NM_022583	Insl6	Rattus norvegicus insulin-like 6 (Insl6), mRNA [NM_022583]	1.06591	1.27121	-1.15768
A_42_P631818	NM_030854	Lect1	Rattus norvegicus leukocyte cell derived chemotaxin 1 (Lect1), mRNA [NM_030854]	1.1536	1.18998	1.11055
A_42_P631958	XM_236504	Zic4_predicted	PREDICTED: Rattus norvegicus zinc finger protein of the cerebellum 4 (predicted) (Zic4_predicted), mRNA [XM_236504]	1.03965	-1.08182	-1.36803
A_42_P632078	NM_001024754		Rattus norvegicus guanine monphosphate synthetase (Gmps), mRNA [NM_001024754]	-1.08539	1.02583	1.09103
A_42_P632107	XM_227583	RGD1307047	PREDICTED: Rattus norvegicus hypothetical LOC310781 (predicted) (LOC310781), mRNA [XM_227583]	1.00194	1.11533	-1.01113
A_42_P632305	XM_216717	Fkbp3_predicted	PREDICTED: Rattus norvegicus FK506 binding protein 3 (predicted) (Fkbp3_predicted), mRNA [XM_216717]	-1.23531	-1.06114	1.10149
A_42_P632328	XM_223057	Kctd3	Rattus norvegicus similar to RIKEN cDNA E330032J19 (LOC305055), mRNA [XM_223057]	-1.10314	-1.04718	1.00094
A_42_P632374	XM_341818	Ryr1	PREDICTED: Rattus norvegicus ryanodine receptor 1, skeletal muscle (Ryr1), mRNA [XM_341818]	-1.17974	-1.20299	-1.1835
A_42_P632498	NM_001014155		Rattus norvegicus similar to TAFI95 (LOC361420), mRNA [NM_001014155]	-1.04537	-1.01954	1.10102
A_42_P632544	XM_213835	RGD1564058_predicted	PREDICTED: Rattus norvegicus similar to cDNA sequence BC056474 (LOC288925), mRNA [XM_213835]	-1.18749	-1.11499	-1.03493
A_42_P632813	NM_001024791		Rattus norvegicus epsin 3 (Epn3), mRNA [NM_001024791]	1.04716	1.02013	-1.09974
A_42_P633019	NM_057187	Grifin	Rattus norvegicus galectin-related inter-fiber protein (Grifin), mRNA [NM_057187]	1.10203	1.27973	-1.10886
A_42_P633664	NM_022242	Niban	Rattus norvegicus niban protein (Niban), mRNA [NM_022242]	1.08655	1.2795	1.26354
A_42_P633709	XM_234920	RGD1305038_predicted	PREDICTED: Rattus norvegicus similar to Serine/threonine-protein kinase SNK (Serum inducible kinase) (predicted) (LOC314627), mRNA [XM_234920]	-1.20888	1.04917	-1.0382
A_42_P633797	NM_001011928	Dpep2	Rattus norvegicus dipeptidase 2 (Dpep2), mRNA [NM_001011928]	1.06491	1.33252	1.09109
A_42_P633840	NM_001012200	Ttll1	Rattus norvegicus tubulin tyrosine ligase-like 1 (Ttll1), mRNA [NM_001012200]	1.00592	1.14845	-1.08439
A_42_P633958	XM_225043	Col4a2_predicted	Rattus norvegicus similar to Collagen alpha 2(IV) chain precursor (LOC306628), mRNA [XM_225043]	1.11606	1.00383	1.12078
A_42_P634149	NM_173140	Cryba2	Rattus norvegicus crystallin, beta A2 (Cryba2), mRNA [NM_173140]	-1.16069	1.08894	-1.16829
A_42_P634259	AA956352		AA956352 UI-R-E1-fj-d-03-0-UI.s1 UI-R-E1 Rattus norvegicus cDNA clone UI-R-E1-fj-d-03-0-UI 3' similar to gi [AA956352]	1.0484	1.02537	-1.02901
A_42_P634560	NM_133587	Dscam	Rattus norvegicus Down syndrome cell adhesion molecule (Dscam), mRNA [NM_133587]	1.08407	1.03149	1.109
A_42_P634674	NM_145783	Cox5a	Rattus norvegicus cytochrome c oxidase, subunit Va (Cox5a), mRNA [NM_145783]	-1.065	-1.10607	-1.04347
A_42_P634675	NM_020101	Centa2	Rattus norvegicus Centaurin-alpha2 protein (Centa2), mRNA [NM_020101]	1.07039	-1.03073	1.13245
A_42_P634825	NM_138531	Stambp	Rattus norvegicus associated molecule with the SH3 domain of STAM (Stambp), mRNA [NM_138531]	1.04174	-1.01972	1.03258
A_42_P634910	NM_017355	Rab4b	Rattus norvegicus RAB4B, member RAS oncogene family (Rab4b), mRNA [NM_017355]	1.02164	-1.02205	-1.03765
A_42_P634930	NM_175578	Dscr1l1	Rattus norvegicus Down syndrome critical region gene 1-like 1 (Dscr1l1), mRNA [NM_175578]	1.0706	1.04946	1.14468
A_42_P634993	NM_001034188		Rattus norvegicus peptidylprolyl isomerase (cyclophilin)-like 1 (Ppil1), mRNA [NM_001034188]	1.01233	1.1214	1.16471
A_42_P635146	XM_215630	RGD1562501_predicted	PREDICTED: Rattus norvegicus similar to Late endosomal/lysosomal Mp1 interacting protein (p14) (LOC295234), mRNA [XM_215630]	-1.12586	-1.04468	-1.08857
A_42_P635228	BF549025		BF549025 UI-R-A0-an-g-06-0-UI.r1 UI-R-A0 Rattus norvegicus cDNA clone UI-R-A0-an-g-06-0-UI 5', mRNA sequence [BF549025]	1.07837	1.01642	-1.03936
A_42_P635258	XM_224581	RGD1306064_predicted	PREDICTED: Rattus norvegicus similar to RIKEN cDNA A630054L15; hypothetical protein MGC38041 (predicted) (LOC306229), mRNA [XM_224581]	-1.01637	-1.12955	-1.10933
A_42_P635377	AA942767		AA942767 EST198266 Normalized rat brain, Bento Soares Rattus sp. cDNA clone RBRAA76 3' end, mRNA sequence [AA942767]	-1.17093	-1.10691	-1.28887
A_42_P635860	NM_133323	Zfp111	Rattus norvegicus zinc finger protein 111 (Zfp111), mRNA [NM_133323]	1.02292	1.05552	-1.01879
A_42_P635881	NM_031782	Slc32a1	Rattus norvegicus solute carrier family 32 (GABA vesicular transporter), member 1 (Slc32a1), mRNA [NM_031782]	1.09265	1.07579	1.05635
A_42_P636232	NM_001004215	Ppic	Rattus norvegicus peptidylprolyl isomerase C (Ppic), mRNA [NM_001004215]	-1.07483	-1.10692	1.00481
A_42_P636281	NM_203493	Dmp1	Rattus norvegicus dentin matrix protein 1 (Dmp1), mRNA [NM_203493]	-1.03233	1.01319	1.13086
A_42_P636350	NM_017286	Cyp11a1	Rattus norvegicus cytochrome P450, family 11, subfamily a, polypeptide 1 (Cyp11a1), mRNA [NM_017286]	-1.1269	-1.00261	1.04526
A_42_P636400	NM_138547	LOC191574	Rattus norvegicus 3-alpha-hydroxysteroid dehydrogenase (LOC191574), mRNA [NM_138547]	-1.03819	-1.16974	1.12344
A_42_P636608	NM_001012053	Zfp307	Rattus norvegicus zinc finger protein 307 (Zfp307), mRNA [NM_001012053]	-1.03292	-1.23689	-1.04861
A_42_P636627	NM_017110	Cart	Rattus norvegicus cocaine and amphetamine regulated transcript (Cart), mRNA [NM_017110]	-1.03715	1.0507	1.04888
A_42_P636651	NM_022502	Ppt	Rattus norvegicus palmitoyl-protein thioesterase (Ppt), mRNA [NM_022502]	-1.15239	-1.20513	1.28411
A_42_P636761	L05175	Gzmm	Rattus norvegicus serine protease mRNA, complete cds. [L05175]	1.08876	1.16812	1.22016
A_42_P637037	NM_053363		Rattus norvegicus chloride channel 3 (Clcn3), mRNA [NM_053363]	1.01662	-1.07958	-1.15933
A_42_P637276	XM_341800	Mark4_predicted	Rattus norvegicus similar to MAP/microtubule affinity-regulating kinase 4L (LOC361518), mRNA [XM_341800]	-1.05857	1.00442	1.02393
A_42_P637279	NM_012743	Foxa2	Rattus norvegicus forkhead box A2 (Foxa2), mRNA [NM_012743]	-1.08637	-1.12965	-1.21709
A_42_P637618	XM_340737	RGD1305823	PREDICTED: Rattus norvegicus similar to RIKEN cDNA 0610037P05 (predicted) (LOC360461), mRNA [XM_340737]	1.01962	-1.13439	-1.09239
A_42_P638128	NM_012893	Actg2	Rattus norvegicus actin, gamma 2 (Actg2), mRNA [NM_012893]	1.32768	1.07031	1.33319
A_42_P638166	XM_227306	RGD1560368_predicted	PREDICTED: Rattus norvegicus similar to hypothetical protein FLJ21159 (LOC310544), mRNA [XM_227306]	-1.13692	-1.10934	-1.05508
A_42_P638181	NM_133395	Tpo1	Rattus norvegicus developmentally regulated protein TPO1 (Tpo1), mRNA [NM_133395]	-1.03047	-1.16991	-1.27534
A_42_P638474	TC524131		Unknown	1.21131	1.13545	1.0466
A_42_P638511	NM_001024973		Rattus norvegicus similar to kIAA0367 (RGD1311350), mRNA [NM_001024973]	1.0867	1.08352	1.27206
A_42_P638620	NM_130741	Lcn2	Rattus norvegicus lipocalin 2 (Lcn2), mRNA [NM_130741]	1.02284	1.27723	1.72168
A_42_P639047	XM_215112	RGD1309350_predicted	Rattus norvegicus similar to transthyretin (4L369) (LOC293613), mRNA [XM_215112]	1.10367	-1.04676	1.08129
A_42_P639149	AW141192		AW141192 EST291228 Normalized rat brain, Bento Soares Rattus sp. cDNA clone RGIBF21 5' end similar to tight junction protein zo-1, mRNA sequence [AW141192]	1.01975	1.11721	1.13729
A_42_P639337	NM_001014272		Rattus norvegicus similar to Sid3177p (LOC367808), mRNA [NM_001014272]	-1.08931	1.02654	1.10673
A_42_P639460	NM_001009831	LOC362750	Rattus norvegicus atlastin-like (LOC362750), mRNA [NM_001009831]	1.07289	1.27644	-1.01697
A_42_P640019	TC523754		Unknown	1.09446	1.31156	-1.03593
A_42_P640277	NM_001003401	Enc1	Rattus norvegicus ectodermal-neural cortex 1 (Enc1), mRNA [NM_001003401]	-1.0765	-1.16153	-1.01914
A_42_P640478	NM_031036	Gnaq	Rattus norvegicus guanine nucleotide binding protein, alpha q polypeptide (Gnaq), mRNA [NM_031036]	1.02687	-1.03329	1.09201
A_42_P640641	NM_053309	Homer2	Rattus norvegicus homer homolog 2 (Drosophila) (Homer2), mRNA [NM_053309]	-1.1581	1.03795	1.24249
A_42_P640679	NM_024126	Odf1	Rattus norvegicus outer dense fiber of sperm tails 1 (Odf1), mRNA [NM_024126]	1.05944	1.04204	1.07281
A_42_P640700	NM_001039008		Rattus norvegicus hypothetical LOC297077 (RGD1310725), mRNA [NM_001039008]	1.0909	-1.08865	1.30105
A_42_P640923	NM_057138	Cflar	Rattus norvegicus CASP8 and FADD-like apoptosis regulator (Cflar), transcript variant 2, mRNA [NM_057138]	-1.03215	1.0111	1.19465
A_42_P641082	NM_199376	Sil1	Rattus norvegicus endoplasmic reticulum chaperone SIL1 homolog (S. cerevisiae) (Sil1), mRNA [NM_199376]	1.01799	1.35842	-1.0417
A_42_P641107	NM_021582	Rpa2	Rattus norvegicus replication protein A2 (Rpa2), mRNA [NM_021582]	-1.21968	1.01115	1.21198
A_42_P641168	NM_024001	Mrs2l	Rattus norvegicus MRS2-like, magnesium homeostasis factor (S. cerevisiae) (Mrs2l), mRNA [NM_024001]	-1.01564	-1.00756	1.01683
A_42_P641234	NM_001008303	Snrpa	Rattus norvegicus small nuclear ribonucleoprotein polypeptide A (Snrpa), mRNA [NM_001008303]	-1.07285	1.12134	1.20703
A_42_P641323	NM_001024879		Rattus norvegicus aspartyl aminopeptidase (Dnpep), mRNA [NM_001024879]	1.04154	1.05196	1.02524
A_42_P641517	U67915	Mcpt1	Rattus norvegicus mast cell protease 1 precursor (RMCP-1) mRNA, complete cds. [U67915]	-1.23094	-1.92328	-1.46561
A_42_P641587	NM_012957	Gabrb2	Rattus norvegicus gamma-aminobutyric acid receptor, subunit beta 2 (Gabrb2), mRNA [NM_012957]	1.07818	1.08643	1.15483
A_42_P641870	NM_001024900		Rattus norvegicus similar to RIKEN cDNA 2610319K07 (RGD1306225), mRNA [NM_001024900]	-1.19716	-1.28657	-1.06229
A_42_P641915	XM_231655	Adck2_predicted	PREDICTED: Rattus norvegicus aarF domain containing kinase 2 (predicted) (Adck2_predicted), mRNA [XM_231655]	1.01174	-1.07045	-1.07925
A_42_P641962	NM_012999	Pcsk6	Rattus norvegicus proprotein convertase subtilisin/kexin type 6 (Pcsk6), mRNA [NM_012999]	-1.07745	-1.15897	-1.15016
A_42_P642026	NM_001038494		Rattus norvegicus similar to seven transmembrane domain protein (RGD1304706), mRNA [NM_001038494]	-1.10831	1.0107	1.00853
A_42_P642507	XM_237868	LOC288526	PREDICTED: Rattus norvegicus similar to DNA segment on chromosome X and Y (unique) 155 expressed sequence isoform 1 (LOC288526), mRNA [XM_237868]	-1.00409	1.06167	1.01196
A_42_P642557	XM_345323	Arrdc1	PREDICTED: Rattus norvegicus arrestin domain containing 1 (predicted) (Arrdc1_predicted), mRNA [XM_345323]	1.8336	1.35661	1.0791
A_42_P642575	XM_216570	Agmat	PREDICTED: Rattus norvegicus agmatine ureohydrolase (agmatinase) (predicted) (Agmat_predicted), mRNA [XM_216570]	-1.03921	1.07612	1.06015
A_42_P642743	NM_017005	Fh1	Rattus norvegicus fumarate hydratase 1 (Fh1), mRNA [NM_017005]	-1.1474	-1.05275	-1.03069
A_42_P642757	NM_031235	Pard3	Rattus norvegicus par-3 (partitioning defective 3) homolog (C. elegans) (Pard3), mRNA [NM_031235]	-1.02635	-1.02021	-1.03396
A_42_P643272	NM_053389	Sip1	Rattus norvegicus survival of motor neuron protein interacting protein 1 (Sip1), mRNA [NM_053389]	-1.14919	-1.1525	-1.09637
A_42_P643349	AW141470		AW141470 EST291520 Normalized rat embryo, Bento Soares Rattus sp. cDNA clone RGIBW01 5' end similar to atrial myosin light chain 1, mRNA sequence [AW141470]	1.01136	1.10324	-1.02476
A_42_P643574	XM_217063	Aaas_predicted	PREDICTED: Rattus norvegicus achalasia, adrenocortical insufficiency, alacrimia (Allgrove, triple-A) (predicted) (Aaas_predicted), mRNA [XM_217063]	1.02814	1.0568	1.1157
A_42_P643622	TC542063		Q70CP1 (Q70CP1) Methyl-coenzyme M reductase subunit A (Fragment), partial (5%) [TC542063]	-1.15319	-1.0973	1.04459
A_42_P643698	XM_341227	Cpeb2_predicted	PREDICTED: Rattus norvegicus cytoplasmic polyadenylation element binding protein 2 (predicted) (Cpeb2_predicted), mRNA [XM_341227]	-1.04083	-1.17891	-1.16187
A_42_P644209	U78130		Rattus norvegicus zinc finger protein 2 (DZF2) mRNA, partial cds. [U78130]	1.00527	-1.21452	-1.02023
A_42_P644278	NM_001037349		Rattus norvegicus biogenesis of lysosome-related organelles complex-1, subunit 2 (Bloc1s2), mRNA [NM_001037349]	1.01109	-1.03986	1.11634
A_42_P644717	XM_344995	Osbp_predicted	PREDICTED: Rattus norvegicus oxysterol binding protein (predicted) (Osbp_predicted), mRNA [XM_344995]	1.09092	-1.01063	1.04198
A_42_P644800	AW916183		AW916183 EST347487 Rat gene index, normalized rat, norvegicus, Bento Soares Rattus norvegicus cDNA clone RGIDJ14 5' end, mRNA sequence [AW916183]	1.06475	1.3109	1.37473
A_42_P644929	NM_021579	Nxf1	Rattus norvegicus nuclear RNA export factor 1 (Nxf1), mRNA [NM_021579]	1.01217	-1.30107	-1.17434
A_42_P645110	NM_001029919		Rattus norvegicus similar to RIKEN cDNA 1200016B17 (RGD1306053), mRNA [NM_001029919]	-1.12	-1.13115	-1.10509
A_42_P645142	NM_019375	2003-09-01	Rattus norvegicus septin 3 (Sept3), mRNA [NM_019375]	1.13078	1.53623	1.02379
A_42_P645186	NM_022945	Vegp1	Rattus norvegicus von Ebners gland protein 1 (Vegp1), mRNA [NM_022945]	1.04789	-1.05369	-1.09606
A_42_P645352	XM_215857	RGD1309829_predicted	PREDICTED: Rattus norvegicus similar to dJ842G6.1.1 (novel protein) (predicted) (LOC296190), mRNA [XM_215857]	-1.18569	1.05318	1.07108
A_42_P645510	XM_342959	RGD1310427_predicted	PREDICTED: Rattus norvegicus similar to KIAA0090 protein (predicted) (LOC362643), mRNA [XM_342959]	-1.05617	1.00999	-1.08445
A_42_P645923	NM_012522	Cbs	Rattus norvegicus cystathionine beta synthase (Cbs), mRNA [NM_012522]	-1.09129	-1.05107	-1.05043
A_42_P646075	NM_001004279	Ppid	Rattus norvegicus peptidylprolyl isomerase D (Ppid), mRNA [NM_001004279]	-1.09535	-1.11323	1.18141
A_42_P646213	XM_217304	RGD1311103_predicted	PREDICTED: Rattus norvegicus similar to RIKEN cDNA 2410146L05 (predicted) (LOC301100), mRNA [XM_217304]	1.05059	-1.07395	1.05656
A_42_P646241	NM_019620	Znf386	Rattus norvegicus zinc finger protein 386 (Kruppel-like) (Znf386), mRNA [NM_019620]	1.05513	-1.2815	-1.09342
A_42_P646290	NM_013189	Gnaz	Rattus norvegicus guanine nucleotide binding protein, alpha z subunit (Gnaz), mRNA [NM_013189]	-1.01512	-1.03186	-1.12183
A_42_P646567	XM_342489	Slc12a6	PREDICTED: Rattus norvegicus solute carrier family 12, member 6 (predicted) (Slc12a6_predicted), mRNA [XM_342489]	1.04091	1.02989	-1.13601
A_42_P646738	XM_227090	Fbxo4_predicted	PREDICTED: Rattus norvegicus F-box only protein 4 (predicted) (Fbxo4_predicted), mRNA [XM_227090]	1.00729	-1.247	-1.16047
A_42_P647009	NM_053814	Mrip	Rattus norvegicus myosin phosphatase-Rho interacting protein (Mrip), transcript variant 1, mRNA [NM_053814]	1.07904	1.05586	1.02969
A_42_P647072	NM_178102	Mapkapk2	Rattus norvegicus MAP kinase-activated protein kinase 2 (Mapkapk2), mRNA [NM_178102]	-1.01036	1.10602	1.03964
A_42_P647109	BF555701		BF555701 UI-R-A1-du-h-12-0-UI.r1 UI-R-A1 Rattus norvegicus cDNA clone UI-R-A1-du-h-12-0-UI 5', mRNA sequence [BF555701]	-1.02778	-1.1112	-1.08197
A_42_P647500	AF155825	Kif3a	Rattus norvegicus kinesin-like protein KIF3A mRNA, partial cds. [AF155825]	-1.00127	-1.01277	1.12421
A_42_P647599	NM_024129	Dcn	Rattus norvegicus decorin (Dcn), mRNA [NM_024129]	1.17463	-1.41194	2.54939
A_42_P647710	NM_001024237		Rattus norvegicus phenylalanine-tRNA synthetase-like, alpha subunit (Farsla), mRNA [NM_001024237]	-1.1691	-1.07736	1.03466
A_42_P648006	AW915161		AW915161 EST346465 Normalized rat embryo, Bento Soares Rattus sp. cDNA clone RGICL49 5' end, mRNA sequence [AW915161]	-1.0268	-1.11066	-1.08749
A_42_P648200	NM_001037356		Rattus norvegicus similar to PAK/PLC-interacting protein 1 (MGC125015), mRNA [NM_001037356]	-1.02791	1.20298	1.42555
A_42_P648597	NM_001005872	Htatip	Rattus norvegicus HIV-1 tat interactive protein, homolog (human) (Htatip), mRNA [NM_001005872]	1.06511	-1.01637	1.03939
A_42_P648652	NM_201419	Clca6	Rattus norvegicus chloride channel calcium activated 6 (Clca6), mRNA [NM_201419]	2.3227	2.22126	3.72148
A_42_P648800	AA998304		AA998304 UI-R-C0-hz-h-08-0-UI.s1 UI-R-C0 Rattus norvegicus cDNA clone UI-R-C0-hz-h-08-0-UI 3', mRNA sequence [AA998304]	-1.15149	-1.11174	-1.04504
A_42_P648826	XM_343139	RGD1307124_predicted	PREDICTED: Rattus norvegicus similar to RIKEN cDNA G431002C21 (predicted) (LOC362811), mRNA [XM_343139]	1.10288	-1.00757	1.05931
A_42_P649672	NM_057210	Sv2a	Rattus norvegicus synaptic vesicle glycoprotein 2a (Sv2a), mRNA [NM_057210]	1.03921	1.13327	1.08216
A_42_P649762	NM_031239	Sh3gl1	Rattus norvegicus SH3-domain GRB2-like 1 (Sh3gl1), mRNA [NM_031239]	1.01608	-1.01022	-1.00664
A_42_P649879	XM_228758	RGD1561744_predicted	PREDICTED: Rattus norvegicus similar to mitochondrial inner membrane translocase component Tim17b (LOC317374), mRNA [XM_228758]	-1.17182	-1.04051	-1.11409
A_42_P650386	NM_001034127		Rattus norvegicus asparagine-linked glycosylation 8 homolog (yeast, alpha-1,3-glucosyltransferase) (Alg8), mRNA [NM_001034127]	-1.01602	-1.00369	-1.07777
A_42_P650709	NM_001008288	RGD1306954	Rattus norvegicus similar to RIKEN cDNA 1110004E09 (RGD1306954), mRNA [NM_001008288]	-1.07104	-1.09301	-1.02594
A_42_P650906	XM_215213	Mcee_predicted	Rattus norvegicus similar to methylmalonyl-CoA epimerase (LOC293829), mRNA [XM_215213]	-1.0465	-1.09853	-1.20698
A_42_P651202	XM_340825	Sat2_predicted	PREDICTED: Rattus norvegicus spermidine/spermine N1-acetyl transferase 2 (predicted) (Sat2_predicted), mRNA [XM_340825]	-1.15756	1.0855	1.25063
A_42_P651334	NM_001037346		Rattus norvegicus ribosomal protein S19 (Rps19), mRNA [NM_001037346]	-1.21998	-1.17262	1.01662
A_42_P651681	NM_023952	Rfrp	Rattus norvegicus RFamide-related peptide (Rfrp), mRNA [NM_023952]	1.01945	1.00749	-1.11944
A_42_P651962	NM_022229	Hspd1	Rattus norvegicus heat shock protein 1 (chaperonin) (Hspd1), mRNA [NM_022229]	-1.21144	1.13355	1.26417
A_42_P651991	NM_058213	Atp2a1	Rattus norvegicus ATPase, Ca++ transporting, cardiac muscle, fast twitch 1 (Atp2a1), mRNA [NM_058213]	-1.0306	-1.06027	-1.0256
A_42_P652202	NM_031654	Rabggta	Rattus norvegicus Rab geranylgeranyl transferase, a subunit (Rabggta), mRNA [NM_031654]	1.00482	-1.05768	-1.04475
A_42_P652357	NM_021868	Cttn	Rattus norvegicus cortactin isoform B (Cttn), mRNA [NM_021868]	1.10874	1.1359	1.0643
A_42_P652419	AW920912		AW920912 EST352216 Rat gene index, normalized rat, norvegicus, Bento Soares Rattus norvegicus cDNA clone RGIHJ05 5' end, mRNA sequence [AW920912]	-1.53786	-1.25153	-1.23691
A_42_P652586	NM_017064	Stat5a	Rattus norvegicus signal transducer and activator of transcription 5A (Stat5a), mRNA [NM_017064]	-1.0254	1.00827	-1.01753
A_42_P652897	NM_139194	Tnfrsf6	Rattus norvegicus Tumor necrosis factor receptor superfamily, member 6 (Tnfrsf6), mRNA [NM_139194]	-1.01889	1.05673	1.09228
A_42_P652975	XM_576241	Arhgap9	PREDICTED: Rattus norvegicus Rho GTPase activating protein 9 (predicted) (Arhgap9_predicted), mRNA [XM_576241]	-1.00913	-1.13061	1.43039
A_42_P653257	NM_145683	Ptpn7	Rattus norvegicus protein tyrosine phosphatase, non-receptor type 7 (Ptpn7), mRNA [NM_145683]	1.05484	-1.08926	1.3215
A_42_P653673	XM_214621	Snrpd1_predicted	PREDICTED: Rattus norvegicus small nuclear ribonucleoprotein D1 (predicted) (Snrpd1_predicted), mRNA [XM_214621]	-1.16796	-1.02498	1.1675
A_42_P653827	NM_133283	Map2k2	Rattus norvegicus mitogen activated protein kinase kinase 2 (Map2k2), mRNA [NM_133283]	-1.00477	-1.01673	-1.12424
A_42_P653911	NM_134419	Hspbap1	Rattus norvegicus Hspb associated protein 1 (Hspbap1), mRNA [NM_134419]	-1.01105	1.01944	1.12496
A_42_P654061	NM_053623	Acsl4	Rattus norvegicus acyl-CoA synthetase long-chain family member 4 (Acsl4), mRNA [NM_053623]	-1.07356	1.00822	1.29876
A_42_P654166	XM_342288	RGD1304593_predicted	PREDICTED: Rattus norvegicus similar to expressed sequence C77668 (predicted) (LOC361988), mRNA [XM_342288]	-1.13958	1.06413	1.01214
A_42_P654627	XM_213385	Prpf8	PREDICTED: Rattus norvegicus pre-mRNA processing factor 8 (predicted) (Prpf8_predicted), mRNA [XM_213385]	-1.09724	-1.21741	-1.03952
A_42_P654739	XM_221888	Rnf6_predicted	PREDICTED: Rattus norvegicus ring finger protein (C3H2C3 type) 6 (predicted) (Rnf6_predicted), mRNA [XM_221888]	-1.16903	-1.21829	1.04832
A_42_P654862	XM_227412	RGD1306107_predicted	PREDICTED: Rattus norvegicus similar to chromosome 1 open reading frame 2 (predicted) (LOC310640), mRNA [XM_227412]	1.077	1.23771	1.10269
A_42_P655382	XM_342822	Dctn3_predicted	PREDICTED: Rattus norvegicus dynactin 3 (predicted) (Dctn3_predicted), mRNA [XM_342822]	-1.04873	1.01718	-1.01278
A_42_P655425	XM_215474	RGD1310204_predicted	Rattus norvegicus similar to RIKEN cDNA 4632422M10 (LOC294711), mRNA [XM_215474]	-1.09283	-1.07908	1.05221
A_42_P655644	NM_133618	Hadhb	Rattus norvegicus hydroxyacyl-Coenzyme A dehydrogenase/3-ketoacyl-Coenzyme A thiolase/enoyl-Coenzyme A hydratase (trifunctional protein), beta subunit (Hadhb), mRNA [NM_133618]	-1.05659	-1.29953	-1.19994
A_42_P655689	NM_023963	Cdx2	Rattus norvegicus caudal type homeo box 2 (Cdx2), mRNA [NM_023963]	-1.06373	-1.00386	-1.14267
A_42_P655706	NM_001037338		Rattus norvegicus NADH dehydrogenase (ubiquinone) 1 beta subcomplex, 4, 15kDa (Ndufb4), mRNA [NM_001037338]	-1.02938	-1.08108	-1.16326
A_42_P655728	XM_576177		PREDICTED: Rattus norvegicus similar to R31449_3 (LOC500790), mRNA [XM_576177]	-1.08626	-1.00163	1.01009
A_42_P655890	XM_225610	Armc3_predicted	Rattus norvegicus similar to hypothetical protein FLJ32827 (LOC307156), mRNA [XM_225610]	1.07654	1.16308	1.41992
A_42_P656217	NM_053301	Hfe	Rattus norvegicus hemochromatosis (Hfe), mRNA [NM_053301]	1.01248	-1.04127	1.12847
A_42_P656468	NM_031706	Rps8	Rattus norvegicus ribosomal protein S8 (Rps8), mRNA [NM_031706]	-1.18069	-1.1787	1.04873
A_42_P656495	NM_133424	Actn3	Rattus norvegicus actinin alpha 3 (Actn3), mRNA [NM_133424]	1.07941	1.48392	1.09548
A_42_P656742	XM_216962	Vps28_predicted	PREDICTED: Rattus norvegicus vacuolar protein sorting 28 (yeast) (predicted) (Vps28_predicted), mRNA [XM_216962]	1.06329	-1.17906	1.01434
A_42_P656837	NM_080688	Plcd4	Rattus norvegicus phospholipase C, delta 4 (Plcd4), mRNA [NM_080688]	1.12078	1.05971	1.22424
A_42_P656898	AA957809		AA957809 UI-R-E1-fz-a-09-0-UI.s1 UI-R-E1 Rattus norvegicus cDNA clone UI-R-E1-fz-a-09-0-UI 3', mRNA sequence [AA957809]	-1.02526	-1.05759	-1.04351
A_42_P657494	XM_214983	RGD1310022	PREDICTED: Rattus norvegicus similar to RIKEN cDNA 2610204K14 (predicted) (RGD1310022_predicted), mRNA [XM_214983]	-1.03707	-1.08436	1.15355
A_42_P658005	XM_573442	R3hdm	PREDICTED: Rattus norvegicus R3H domain (binds single-stranded nucleic acids) containing (predicted) (R3hdm_predicted), mRNA [XM_573442]	-1.07546	-1.03042	1.05599
A_42_P658220	AW915452		AW915452 EST346756 Normalized rat embryo, Bento Soares Rattus sp. cDNA clone RGICV56 5' end, mRNA sequence [AW915452]	1.13024	-1.06368	-1.04487
A_42_P658264	NM_001008349	RGD1307189	Rattus norvegicus similar to nuclear factor kappa B subunit p100 (RGD1307189), mRNA [NM_001008349]	-1.03146	1.02036	1.09776
A_42_P658562	XM_214334	RGD1304711_predicted	PREDICTED: Rattus norvegicus similar to RIKEN cDNA 4921521J11 (predicted) (LOC290679), mRNA [XM_214334]	-1.02366	-1.15007	1.01359
A_42_P658815	NM_198745	Atp6v1e1	Rattus norvegicus ATPase, H+ transporting, V1 subunit E isoform 1 (Atp6v1e1), mRNA [NM_198745]	-1.11594	-1.26652	-1.04663
A_42_P659244	NM_001034078		Rattus norvegicus chromobox homolog 8 (Cbx8), mRNA [NM_001034078]	-1.03876	-1.00102	1.05758
A_42_P659321	BF551389		BF551389 UI-R-C0-ip-a-08-0-UI.r1 UI-R-C0 Rattus norvegicus cDNA clone UI-R-C0-ip-a-08-0-UI 5', mRNA sequence [BF551389]	-1.24592	-1.12567	-1.00444
A_42_P659399	XM_343839	Atp2b3	PREDICTED: Rattus norvegicus ATPase, Ca++ transporting, plasma membrane 3 (Atp2b3), mRNA [XM_343839]	1.07981	1.0785	1.1178
A_42_P659432	BF558775		BF558775 UI-R-A1-dt-b-12-0-UI.r1 UI-R-A1 Rattus norvegicus cDNA clone UI-R-A1-dt-b-12-0-UI 5', mRNA sequence [BF558775]	-1.07331	1.11902	-1.03486
A_42_P659466	NM_053973	Rraga	Rattus norvegicus Ras-related GTP-binding protein ragA (Rraga), mRNA [NM_053973]	-1.00117	-1.19586	1.07586
A_42_P659546	NM_031005	Actn1	Rattus norvegicus actinin, alpha 1 (Actn1), mRNA [NM_031005]	-1.06385	-1.12919	1.17598
A_42_P659682	AW143252		AW143252 EST293548 Normalized rat brain, Bento Soares Rattus sp. cDNA clone RGIBG66 5' end, mRNA sequence [AW143252]	1.01884	-1.19588	-1.12827
A_42_P660068	NM_031350	Pex3	Rattus norvegicus peroxisomal biogenesis factor 3 (Pex3), mRNA [NM_031350]	1.00049	1.0154	1.05382
A_42_P660129	NM_130422	Casp12	Rattus norvegicus caspase 12 (Casp12), mRNA [NM_130422]	1.2203	1.45647	2.04027
A_42_P660334	NM_001025657		Rattus norvegicus similar to HSPC182 protein (RGD1307854), mRNA [NM_001025657]	-1.00769	-1.16573	-1.03619
A_42_P660831	TC562204		Unknown	1.08574	-1.02799	-1.01773
A_42_P660936	XM_214599	Srp19_predicted	PREDICTED: Rattus norvegicus signal recognition particle 19 (predicted) (Srp19_predicted), mRNA [XM_214599]	-1.10138	-1.1279	1.07393
A_42_P661018	NM_021657	Plekhe1	Rattus norvegicus pleckstrin homology domain containing, family E (with leucine rich repeats) member 1 (Plekhe1), mRNA [NM_021657]	-1.01544	1.12884	-1.0683
A_42_P661600	NM_172077	Reg3a	Rattus norvegicus regenerating islet-derived 3 alpha (Reg3a), mRNA [NM_172077]	-1.05614	1.0087	1.11761
A_42_P661837	NM_053797	Crnkl1	Rattus norvegicus crooked neck protein (Crnkl1), mRNA [NM_053797]	1.03102	-1.10639	-1.01159
A_42_P661992	BF555121		BF555121 UI-R-E0-cp-e-09-0-UI.r1 UI-R-E0 Rattus norvegicus cDNA clone UI-R-E0-cp-e-09-0-UI 5', mRNA sequence [BF555121]	1.41288	3.9154	11.2953
A_42_P662543	NM_001011972	Atp6v0d2	Rattus norvegicus ATPase, H+ transporting, V0 subunit D, isoform 2 (Atp6v0d2), mRNA [NM_001011972]	-1.05117	1.49068	1.02244
A_42_P662710	NM_031800	Dedd	Rattus norvegicus death effector domain-containing (Dedd), mRNA [NM_031800]	1.00029	-1.03515	1.15628
A_42_P662770	XM_221973	MGC125214	Rattus norvegicus similar to Hypothetical protein FLJ20397 (LOC304332), mRNA [XM_221973]	-1.0164	1.0948	1.06577
A_42_P662897	XM_341934	Tgfb1i1	PREDICTED: Rattus norvegicus transforming growth factor beta 1 induced transcript 1 (Tgfb1i1), mRNA [XM_341934]	1.06394	1.07149	1.09296
A_42_P663744	XM_215978	RGD1306208_predicted	PREDICTED: Rattus norvegicus hypothetical LOC296483 (predicted) (LOC296483), mRNA [XM_215978]	1.0761	1.18387	1.062
A_42_P663871	NM_153468	Gzma	Rattus norvegicus granzyme A (Gzma), mRNA [NM_153468]	1.0243	-1.02521	1.65453
A_42_P664238	XM_227428	Tcfl1_predicted	PREDICTED: Rattus norvegicus transcription factor-like 1 (predicted) (Tcfl1_predicted), mRNA [XM_227428]	-1.01263	-1.10188	-1.03179
A_42_P664259	NM_024396	Abca2	Rattus norvegicus ATP-binding cassette, sub-family A (ABC1), member 2 (Abca2), mRNA [NM_024396]	-1.10605	-1.11423	-1.21283
A_42_P664472	XM_225020		PREDICTED: Rattus norvegicus RAS p21 protein activator 3 (Rasa3), mRNA [XM_225020]	1.04775	-1.02306	1.47675
A_42_P664501	XM_215144	G2an_predicted	PREDICTED: Rattus norvegicus alpha glucosidase 2, alpha neutral subunit (predicted) (G2an_predicted), mRNA [XM_215144]	-1.07387	1.00519	-1.05007
A_42_P664520	NM_053430	Fen1	Rattus norvegicus flap structure-specific endonuclease 1 (Fen1), mRNA [NM_053430]	-1.10129	1.03654	-1.0841
A_42_P664699	NM_080478	Apbb1	Rattus norvegicus amyloid beta (A4) precursor protein-binding, family B, member 1 (Apbb1), mRNA [NM_080478]	1.08052	1.23523	-1.04879
A_42_P664837	NM_001025123		Rattus norvegicus KDEL (Lys-Asp-Glu-Leu) containing 2 (Kdelc2), mRNA [NM_001025123]	-1.1479	1.00677	1.05683
A_42_P664913	XM_341434	RGD1565715_predicted	PREDICTED: Rattus norvegicus similar to low density lipoprotein receptor-related protein binding protein (LOC361149), mRNA [XM_341434]	1.07608	-1.06033	-1.33669
A_42_P665106	NM_057122	Psmc4	Rattus norvegicus proteasome (prosome, macropain) 26S subunit, ATPase, 4 (Psmc4), mRNA [NM_057122]	-1.14739	-1.06074	1.09501
A_42_P665164	NM_053811	Slc9a3r2	Rattus norvegicus solute carrier family 9 (sodium/hydrogen exchanger), isoform 3 regulator 2 (Slc9a3r2), mRNA [NM_053811]	-1.03187	-1.03048	-1.07799
A_42_P665381	AW917571		AW917571 EST348875 Rat gene index, normalized rat, norvegicus, Bento Soares Rattus norvegicus cDNA clone RGIEF45 5' end, mRNA sequence [AW917571]	-1.12846	-1.10637	-1.1106
A_42_P665460	AW144706		AW144706 EST290453 Normalized rat ovary, Bento Soares Rattus sp. cDNA clone RGIAI64 5' end similar to metallothionein-I gene transcription activator, mRNA sequence [AW144706]	-1.14139	-1.14698	-1.01399
A_42_P665509	NM_053777	Mapk8ip	Rattus norvegicus mitogen activated protein kinase 8 interacting protein (Mapk8ip), mRNA [NM_053777]	-1.03248	-1.13388	-1.34564
A_42_P665627	NM_023095	Mgat5	Rattus norvegicus mannoside acetylglucosaminyltransferase 5 (Mgat5), mRNA [NM_023095]	1.08788	1.00425	-1.10739
A_42_P665848	NM_001015026		Rattus norvegicus transmembrane 4 superfamily member 12 (Tm4sf12), mRNA [NM_001015026]	-1.22091	-1.41039	-1.14545
A_42_P665879	NM_172336	Atf5	Rattus norvegicus activating transcription factor 5 (Atf5), mRNA [NM_172336]	1.00637	1.13696	1.01788
A_42_P666128	XM_576589	Ihh	PREDICTED: Rattus norvegicus Indian hedgehog homolog, (Drosophila) (Ihh), mRNA [XM_576589]	1.0596	1.09896	-1.13671
A_42_P666259	NM_001009661	Wbp11	Rattus norvegicus WW domain binding protein 11 (Wbp11), mRNA [NM_001009661]	-1.08374	-1.06399	1.04066
A_42_P666663	XM_342417	RGD1307018	PREDICTED: Rattus norvegicus similar to RIKEN cDNA 9130404D14 (predicted) (LOC362115), mRNA [XM_342417]	1.00185	1.02465	1.09702
A_42_P666771	NM_134356	Ptprg	Rattus norvegicus protein tyrosine phosphatase, receptor type, G (Ptprg), mRNA [NM_134356]	-1.03005	-1.02557	1.18944
A_42_P666809	DV725602		RVL17806 Wackym-Soares normalized rat vestibular cDNA library Rattus norvegicus cDNA 5', mRNA sequence [DV725602]	-1.02193	1.05847	1.16438
A_42_P666843	XM_214296	Pgls_predicted	PREDICTED: Rattus norvegicus 6-phosphogluconolactonase (predicted) (Pgls_predicted), mRNA [XM_214296]	-1.12674	-1.14631	-1.12312
A_42_P666951	NM_134360		Rattus norvegicus tumor necrosis factor receptor superfamily, member 5 (Tnfrsf5), mRNA [NM_134360]	1.00585	1.03363	1.54029
A_42_P667100	NM_001013932		Rattus norvegicus similar to hypothetical protein FLJ10986 (LOC298250), mRNA [NM_001013932]	1.04347	-1.04186	1.1376
A_42_P667359	XM_575995		PREDICTED: Rattus norvegicus sorting nexin 17 (predicted) (Snx17_predicted), mRNA [XM_575995]	1.01011	1.04515	1.0786
A_42_P667600	NM_053606	Mmp23	Rattus norvegicus Matrix metalloproteinase 23 (Mmp23), mRNA [NM_053606]	1.07706	1.08308	-1.08784
A_42_P667763	NM_031635	Fut2	Rattus norvegicus fucosyltransferase 2 (secretor status included) (Fut2), mRNA [NM_031635]	1.08939	1.05223	1.38275
A_42_P667782	NM_001009673	RGD1307883	Rattus norvegicus similar to RIKEN cDNA 2810421I24 (RGD1307883), mRNA [NM_001009673]	-1.06312	1.12405	1.12144
A_42_P667829	NM_053327	Clcnk1	Rattus norvegicus chloride channel K1 (Clcnk1), mRNA [NM_053327]	1.06118	1.11026	1.01027
A_42_P667914	NM_134394	Apg3l	Rattus norvegicus APG3 autophagy 3-like (S. cerevisiae) (Apg3l), mRNA [NM_134394]	1.02032	-1.10935	1.07438
A_42_P668042	NM_147138	Zwint	Rattus norvegicus ZW10 interactor (Zwint), mRNA [NM_147138]	1.05624	-1.04662	-1.01697
A_42_P668072	NM_013130	Smad1	Rattus norvegicus MAD homolog 1 (Drosophila) (Smad1), mRNA [NM_013130]	1.03915	1.03054	1.06091
A_42_P668126	NM_017308	Sema6c	Rattus norvegicus sema domain, transmembrane domain (TM), and cytoplasmic domain, (semaphorin) 6C (Sema6c), mRNA [NM_017308]	-1.01942	1.02061	-1.08197
A_42_P668800	XM_343225	Uqcrb_predicted	Rattus norvegicus similar to ubiquinol-cytochrome c reductase binding protein (LOC362897), mRNA [XM_343225]	-1.01397	-1.0578	-1.07142
A_42_P668858	NM_013103	Tcf2	Rattus norvegicus transcription factor 2 (Tcf2), mRNA [NM_013103]	-1.1866	-1.28593	-1.24213
A_42_P668972	NM_021262	Acp1	Rattus norvegicus acid phosphatase 1, soluble (Acp1), mRNA [NM_021262]	-1.12693	-1.12272	-1.04274
A_42_P669004	BG663343		BG663343 DRAAAHC06 Rat DRG Library Rattus norvegicus cDNA clone DRAAAHC06 5', mRNA sequence [BG663343]	-1.30223	-1.06725	-1.06442
A_42_P669388	NM_001039011		Rattus norvegicus connector enhancer of kinase suppressor of Ras 1 (Cnksr1), mRNA [NM_001039011]	1.5861	1.24632	1.19169
A_42_P669544	XM_235168	Cpm_predicted	PREDICTED: Rattus norvegicus carboxypeptidase M (predicted) (Cpm_predicted), mRNA [XM_235168]	1.01325	1.00322	-1.09898
A_42_P669639	XM_345524	RGD1309821_predicted	PREDICTED: Rattus norvegicus similar to KIAA1161 protein (predicted) (LOC366360), mRNA [XM_345524]	-1.03798	-1.07647	-1.16426
A_42_P669820	NM_001005907	Efemp2	Rattus norvegicus EGF-containing fibulin-like extracellular matrix protein 2 (Efemp2), mRNA [NM_001005907]	1.04953	1.05276	1.10042
A_42_P669907	NM_017302	Slc16a7	Rattus norvegicus solute carrier family 16 (monocarboxylic acid transporters), member 7 (Slc16a7), mRNA [NM_017302]	-1.09522	-1.24617	1.08097
A_42_P669954	BF559364		BF559364 UI-R-E1-fc-b-01-0-UI.r1 UI-R-E1 Rattus norvegicus cDNA clone UI-R-E1-fc-b-01-0-UI 5', mRNA sequence [BF559364]	-1.14319	-1.1925	-1.18357
A_42_P670371	XM_223107	RGD1311960_predicted	PREDICTED: Rattus norvegicus similar to RIKEN cDNA 1110063G11 (predicted) (LOC305095), mRNA [XM_223107]	1.01516	1.0341	-1.10785
A_42_P670631	XM_343562	RGD1305645_predicted	PREDICTED: Rattus norvegicus similar to RIKEN cDNA 1500015O10 (predicted) (LOC363225), mRNA [XM_343562]	-1.12081	-1.01937	1.09385
A_42_P670901	TC555668		Q895F7 (Q895F7) Ribosomal large subunit pseudouridine synthase B , partial (6%) [TC555668]	1.22658	1.04664	1.07057
A_42_P671125	XM_344861	Trim28	PREDICTED: Rattus norvegicus tripartite motif protein 28 (Trim28), mRNA [XM_344861]	-1.10312	-1.12398	-1.04378
A_42_P671285	XM_217293	Ctdspl_predicted	Rattus norvegicus similar to Nuclear LIM interactor-interacting factor 1 (NLI-interacting factor 1) (NIF-like protein) (LOC301056), mRNA [XM_217293]	-1.09024	-1.30632	-1.35778
A_42_P671348	XM_217299	RGD1311911_predicted	PREDICTED: Rattus norvegicus similar to RIKEN cDNA 1110011D13 (predicted) (LOC301073), mRNA [XM_217299]	1.12895	1.17415	1.19314
A_42_P671364	NM_053631	Banf1	Rattus norvegicus barrier to autointegration factor 1 (Banf1), mRNA [NM_053631]	-1.28079	-1.04016	1.09774
A_42_P671442	NM_001009636	RGD1308082	Rattus norvegicus similar to px19-like protein (RGD1308082), mRNA [NM_001009636]	-1.01536	1.09328	1.1414
A_42_P671477	NM_033376	Kcnk3	Rattus norvegicus potassium channel, subfamily K, member 3 (Kcnk3), mRNA [NM_033376]	1.094	1.10709	1.02561
A_42_P671601	NM_138901	Pigl	Rattus norvegicus phosphatidylinositol glycan, class L (Pigl), mRNA [NM_138901]	-1.15722	-1.18877	-1.16015
A_42_P671635	BF556088		BF556088 UI-R-A1-eb-f-12-0-UI.r1 UI-R-A1 Rattus norvegicus cDNA clone UI-R-A1-eb-f-12-0-UI 5', mRNA sequence [BF556088]	1.0009	-1.31049	-1.14771
A_42_P671800	NM_019293	Ca5a	Rattus norvegicus carbonic anhydrase 5 (Ca5a), mRNA [NM_019293]	-1.06382	-1.00236	-1.01607
A_42_P672071	XM_342824	Ccl19_predicted	PREDICTED: Rattus norvegicus chemokine (C-C motif) ligand 19 (predicted) (Ccl19_predicted), mRNA [XM_342824]	1.0098	1.15472	5.35452
A_42_P672103	NM_021770	Olig1	Rattus norvegicus oligodendrocyte transcription factor 1 (Olig1), mRNA [NM_021770]	-1.07207	1.08927	1.0323
A_42_P672401	NM_001013249		Rattus norvegicus DEAH (Asp-Glu-Ala-His) box polypeptide 30 (Dhx30), mRNA [NM_001013249]	-1.01993	-1.03114	-1.05253
A_42_P672420	AI145176		AI145176 UI-R-BT0-pt-h-07-0-UI.s1 UI-R-BT0 Rattus norvegicus cDNA clone UI-R-BT0-pt-h-07-0-UI 3', mRNA sequence [AI145176]	1.05707	1.35991	1.02294
A_42_P672545	NM_001031656		Rattus norvegicus tumor differentially expressed 2-like (Tde2l), mRNA [NM_001031656]	1.14864	1.16081	1.09436
A_42_P672595	NM_012937	Crybb2	Rattus norvegicus crystallin, beta B2 (Crybb2), mRNA [NM_012937]	1.0472	1.09643	1.1072
A_42_P672622	NM_172090	Epb4.1l1	Rattus norvegicus erythrocyte protein band 4.1-like 1 (Epb4.1l1), transcript variant 1, mRNA [NM_172090]	1.003	-1.17181	-1.17985
A_42_P672793	XM_219515	Pcnxl3	PREDICTED: Rattus norvegicus pecanex-like 3 (Drosophila) (predicted) (Pcnxl3_predicted), mRNA [XM_219515]	-1.0767	-1.10416	-1.07678
A_42_P672907	NM_133526	Tspan8	Rattus norvegicus tetraspanin 8 (Tspan8), mRNA [NM_133526]	-1.09756	-1.20048	-1.01464
A_42_P673011	XM_216791	LOC299339	PREDICTED: Rattus norvegicus similar to [Mouse primary response gene B94 mRNA, 3end.], gene product (LOC299339), mRNA [XM_216791]	1.04758	1.09941	1.11461
A_42_P673095	NM_001008376	Trappc3	Rattus norvegicus trafficking protein particle complex 3 (Trappc3), mRNA [NM_001008376]	-1.02851	1.03485	-1.03658
A_42_P673119	XM_213421	Vezf1_predicted	PREDICTED: Rattus norvegicus vascular endothelial zinc finger 1 (predicted) (Vezf1_predicted), mRNA [XM_213421]	-1.03179	-1.02488	-1.1254
A_42_P673212	XM_343027	Cad_mapped	PREDICTED: Rattus norvegicus carbamyl phosphatate synthetase 2 (Cad), mRNA [XM_343027]	1.01142	1.0568	1.10204
A_42_P673309	NM_001037788		Rattus norvegicus similar to map kinase phosphatase-like protein MK-STYX (RGD1305845), mRNA [NM_001037788]	-1.09274	-1.09251	-1.29402
A_42_P673973	NM_001013982		Rattus norvegicus similar to hypothetical protein FLJ14466 (RGD1311873), mRNA [NM_001013982]	-1.11655	-1.22384	-1.26019
A_42_P674000	NM_012774	Gpc3	Rattus norvegicus glypican 3 (Gpc3), mRNA [NM_012774]	-1.17746	-1.18568	-1.28294
A_42_P674018	BG667338		BG667338 DRABNF11 Rat DRG Library Rattus norvegicus cDNA clone DRABNF11 5', mRNA sequence [BG667338]	-1.03821	-1.01525	1.1436
A_42_P674192	XM_341915		Rattus norvegicus similar to hypothetical protein MGC35048 (LOC361636), mRNA [XM_341915]	-1.01947	1.03782	1.06522
A_42_P674200	NM_001012004	Rnf25	Rattus norvegicus ring finger protein 25 (Rnf25), mRNA [NM_001012004]	-1.00457	1.00382	-1.06882
A_42_P674598	NM_013067	Rpn1	Rattus norvegicus ribophorin I (Rpn1), mRNA [NM_013067]	-1.23151	-1.06863	-1.01199
A_42_P674683	NM_133539	Mrpl17	Rattus norvegicus mitochondrial ribosomal protein L17 (Mrpl17), mRNA [NM_133539]	1.00221	-1.01149	1.14892
A_42_P674821	TC523661		Unknown	1.0258	-1.21608	-1.15386
A_42_P674843	NM_001008880	Scn4b	Rattus norvegicus sodium channel, voltage-gated, type IV, beta (Scn4b), mRNA [NM_001008880]	1.13624	1.00093	1.09253
A_42_P674856	NM_001013149		Rattus norvegicus mesoderm development candidate 1 (Mesdc1), mRNA [NM_001013149]	1.0743	-1.01425	-1.03452
A_42_P675031	NM_013186	Kcnb1	Rattus norvegicus potassium voltage gated channel, Shab-related subfamily, member 1 (Kcnb1), mRNA [NM_013186]	1.33851	1.13876	-1.02609
A_42_P675659	NM_001004276	Commd10	Rattus norvegicus COMM domain containing 10 (Commd10), mRNA [NM_001004276]	-1.09002	-1.04973	1.1106
A_42_P675672	NM_001037094		Rattus norvegicus similar to RIKEN cDNA 2310061F22 (LOC292069), mRNA [NM_001037094]	-1.02783	1.08608	-1.04295
A_42_P675688	NM_173127	LOC286911	Rattus norvegicus cationic trypsinogen (LOC286911), mRNA [NM_173127]	-1.22877	-1.10267	1.00357
A_42_P675802	NM_145777	Olfm3	Rattus norvegicus olfactomedin 3 (Olfm3), mRNA [NM_145777]	1.01145	1.03353	1.14166
A_42_P675853	NM_001008320	Rhoj	Rattus norvegicus ras homolog gene family, member J (Rhoj), mRNA [NM_001008320]	1.0338	-1.01562	1.40293
A_42_P676304	XM_215117	Ifitm1_predicted	PREDICTED: Rattus norvegicus interferon induced transmembrane protein 1 (predicted) (Ifitm1_predicted), mRNA [XM_215117]	1.1311	-1.04575	2.3659
A_42_P676553	NM_017144	Tnni3	Rattus norvegicus troponin I, cardiac (Tnni3), mRNA [NM_017144]	-1.03238	1.07688	1.06223
A_42_P676630	XM_214480	Gpld1	PREDICTED: Rattus norvegicus glycosylphosphatidylinositol specific phospholipase D1 (Gpld1), mRNA [XM_214480]	-1.0445	-1.12376	-1.18359
A_42_P676838	XM_220525	RGD1309496_predicted	PREDICTED: Rattus norvegicus similar to hypothetical protein FLJ20308 (predicted) (LOC303193), mRNA [XM_220525]	-1.03751	-1.06144	-1.13561
A_42_P676860	XM_213328	RGD1310324_predicted	PREDICTED: Rattus norvegicus hypothetical LOC287388 (predicted) (LOC287388), mRNA [XM_213328]	-1.00537	-1.02047	-1.05619
A_42_P677285	NM_139083	Rpl41	Rattus norvegicus ribosomal protein L41 (Rpl41), mRNA [NM_139083]	-1.03149	1.01148	-1.00095
A_42_P677296	NM_001007640	MGC94937	Rattus norvegicus similar to RIKEN cDNA 1110020M19 (MGC94937), mRNA [NM_001007640]	-1.07441	-1.1554	-1.00854
A_42_P677354	NM_019266	Scn8a	Rattus norvegicus sodium channel, voltage-gated, type 8, alpha polypeptide (Scn8a), mRNA [NM_019266]	1.05322	1.14193	1.23505
A_42_P677623	NM_031642	Copeb	Rattus norvegicus core promoter element binding protein (Copeb), mRNA [NM_031642]	1.17922	-1.16553	1.04555
A_42_P677628	NM_031642	Copeb	Rattus norvegicus core promoter element binding protein (Copeb), mRNA [NM_031642]	1.13664	1.00753	-1.01976
A_42_P677866	NM_017120	Csn2	Rattus norvegicus casein beta (Csn2), mRNA [NM_017120]	1.11719	1.04138	-1.06226
A_42_P678414	XM_220595	RGD1563106_predicted	PREDICTED: Rattus norvegicus similar to novel protein (LOC303238), mRNA [XM_220595]	-1.11691	-1.1789	-1.16526
A_42_P678430	NM_022303	Card9	Rattus norvegicus caspase recruitment domain family, member 9 (Card9), mRNA [NM_022303]	1.00303	1.04438	1.09858
A_42_P678870	NM_019303	Cyp2f2	Rattus norvegicus cytochrome P450, family 2, subfamily f, polypeptide 2 (Cyp2f2), mRNA [NM_019303]	1.05832	-1.18589	-1.20071
A_42_P678904	XM_346881	RGD1563547_predicted	PREDICTED: Rattus norvegicus hypothetical LOC360478 (LOC360478), mRNA [XM_346881]	1.06825	1.02967	-1.05194
A_42_P678974	XM_213433	Cox11_predicted	PREDICTED: Rattus norvegicus COX11 homolog, cytochrome c oxidase assembly protein (yeast) (predicted) (Cox11_predicted), mRNA [XM_213433]	1.05829	-1.12013	-1.0099
A_42_P679004	AI058540		AI058540 UI-R-C1-ku-e-05-0-UI.s1 UI-R-C1 Rattus norvegicus cDNA clone UI-R-C1-ku-e-05-0-UI 3', mRNA sequence [AI058540]	-1.05595	-1.04352	-1.08446
A_42_P679148	NM_201422	Pcdhac2	Rattus norvegicus protocadherin alpha subfamily C, 2 (Pcdhac2), mRNA [NM_201422]	-1.018	-1.08464	1.10159
A_42_P679251	NM_031503	Ascl2	Rattus norvegicus achaete-scute complex homolog-like 2 (Drosophila) (Ascl2), mRNA [NM_031503]	1.26367	1.07267	-1.29025
A_42_P679371	NM_130411	Coro1a	Rattus norvegicus coronin, actin binding protein 1A (Coro1a), mRNA [NM_130411]	-1.00224	-1.25177	1.4781
A_42_P679814	NM_145782	Cyp3a18	Rattus norvegicus cytochrome P450, 3a18 (Cyp3a18), mRNA [NM_145782]	1.04655	-1.01765	-1.07278
A_42_P679946	NM_145771	Miox	Rattus norvegicus myo-inositol oxygenase (Miox), mRNA [NM_145771]	-1.08786	1.02391	1.06101
A_42_P680097	XM_216740	Churc1_predicted	PREDICTED: Rattus norvegicus churchill domain containing 1 (predicted) (Churc1_predicted), mRNA [XM_216740]	-1.0317	-1.20166	-1.11671
A_42_P680186	XM_346287	RGD1563286_predicted	PREDICTED: Rattus norvegicus similar to Expressed sequence AW547186 (LOC367763), mRNA [XM_346287]	1.00355	1.05968	-1.08476
A_42_P680338	NM_031236	Fut1	Rattus norvegicus fucosyltransferase 1 (Fut1), mRNA [NM_031236]	1.01069	-1.1122	-1.107
A_42_P680545	NM_001017447		Rattus norvegicus similar to RIKEN cDNA 1700052N19 (RGD1305235), mRNA [NM_001017447]	-1.0681	-1.08036	1.15184
A_42_P681251	NM_030844	Ica1	Rattus norvegicus islet cell autoantigen 1 (Ica1), mRNA [NM_030844]	-1.06191	-1.20972	-1.08776
A_42_P681326	NM_053666	Dll3	Rattus norvegicus delta-like 3 (Drosophila) (Dll3), mRNA [NM_053666]	-1.0482	1.04307	-1.08384
A_42_P681441	XM_341958	Eps8l2_predicted	PREDICTED: Rattus norvegicus EPS8-like 2 (predicted) (Eps8l2_predicted), mRNA [XM_341958]	1.19308	1.09432	1.09715
A_42_P681606	AW918626		AW918626 EST349930 Rat gene index, normalized rat, norvegicus, Bento Soares Rattus norvegicus cDNA clone RGIEV57 5' end, mRNA sequence [AW918626]	1.05952	1.16468	-1.07947
A_42_P681694	NM_001008319	Maea	Rattus norvegicus macrophage erythroblast attacher (Maea), mRNA [NM_001008319]	-1.07239	-1.12471	-1.07461
A_42_P682216	NM_001007679	MGC95217	Rattus norvegicus similar to RIKEN cDNA 2310028N02 (MGC95217), mRNA [NM_001007679]	-1.10325	-1.26822	1.09718
A_42_P682589	NM_024388	Nr4a1	Rattus norvegicus nuclear receptor subfamily 4, group A, member 1 (Nr4a1), mRNA [NM_024388]	-1.21374	-1.10747	-1.0211
A_42_P682833	XM_343531	Cul7_predicted	Rattus norvegicus similar to Hypothetical protein KIAA0076 (LOC363191), mRNA [XM_343531]	1.00976	1.09951	1.04206
A_42_P683328	NM_173120	Ratsg2	Rattus norvegicus Ratsg2 (Ratsg2), mRNA [NM_173120]	-1.13179	-1.26602	-1.08228
A_42_P683425	XM_230758	RGD1559748_predicted	PREDICTED: Rattus norvegicus similar to Palate lung and nasal carcinoma-like protein precursor (Tongue plunc-like protein) (TPL) (LOC311559), mRNA [XM_230758]	1.1785	1.2066	1.02459
A_42_P683614	NM_031358	Kcnj11	Rattus norvegicus potassium inwardly rectifying channel, subfamily J, member 11 (Kcnj11), mRNA [NM_031358]	1.11488	1.11894	1.06585
A_42_P683634	NM_012946	Sparcl1	Rattus norvegicus SPARC-like 1 (mast9, hevin) (Sparcl1), mRNA [NM_012946]	1.01873	-1.06115	-1.02856
A_42_P683837	NM_001012214	Serpinb6b	Rattus norvegicus serine (or cysteine) proteinase inhibitor, clade B, member 6b (Serpinb6b), mRNA [NM_001012214]	1.15291	1.04322	1.16179
A_42_P683840	XM_342823	Ccl27_predicted	PREDICTED: Rattus norvegicus chemokine (C-C motif) ligand 27 (predicted) (Ccl27_predicted), mRNA [XM_342823]	-1.03289	1.05718	-1.11354
A_42_P683988	NM_001025406		Rattus norvegicus exosome component 9 (Exosc9), mRNA [NM_001025406]	-1.03006	-1.08057	1.0221
A_42_P684264	XM_215530	RGD1561817_predicted	PREDICTED: Rattus norvegicus similar to Traf2 and NCK interacting kinase, splice variant 4 (LOC294917), mRNA [XM_215530]	-1.09884	-1.12156	-1.22524
A_42_P684295	NM_057121	Slc15a1	Rattus norvegicus solute carrier family 15 (oligopeptide transporter), member 1 (Slc15a1), mRNA [NM_057121]	1.95572	1.50819	1.62194
A_42_P684538	NM_138827	Slc2a1	Rattus norvegicus solute carrier family 2 (facilitated glucose transporter), member 1 (Slc2a1), mRNA [NM_138827]	1.11683	-1.03341	-1.05405
A_42_P684885	NM_133517	Atp12a	Rattus norvegicus ATPase, H+/K+ transporting, nongastric, alpha polypeptide (Atp12a), mRNA [NM_133517]	2.7969	1.14058	1.98761
A_42_P685050	NM_001034004		Rattus norvegicus junction adhesion molecule 2 (Jam2), mRNA [NM_001034004]	1.03275	-1.10357	1.08726
A_42_P685138	NM_153621	Dab1	Rattus norvegicus disabled homolog 1 (Drosophila) (Dab1), mRNA [NM_153621]	-1.00626	1.04004	-1.12343
A_42_P685287	NM_021909	Fxyd5	Rattus norvegicus FXYD domain-containing ion transport regulator 5 (Fxyd5), mRNA [NM_021909]	1.10904	-1.20007	1.92974
A_42_P685320	XM_242562	RGD1566130_predicted	PREDICTED: Rattus norvegicus similar to mKIAA1940 protein (LOC312504), mRNA [XM_242562]	1.21676	1.09913	1.00238
A_42_P685356	BG670434		BG670434 DRNBBB08 Rat DRG Library Rattus norvegicus cDNA clone DRNBBB08 5', mRNA sequence [BG670434]	-1.01045	-1.11357	-1.25722
A_42_P685368	NM_001013109		Rattus norvegicus death-associated kinase 2 (Dapk2), mRNA [NM_001013109]	-1.05314	-1.22239	-1.17402
A_42_P685404	NM_138511	Gpc2	Rattus norvegicus glypican 2 (cerebroglycan) (Gpc2), mRNA [NM_138511]	-1.02799	1.18498	-1.11986
A_42_P685418	XM_215637	Rbm8_predicted	PREDICTED: Rattus norvegicus RNA binding motif protein 8 (predicted) (Rbm8_predicted), mRNA [XM_215637]	-1.14815	1.00859	1.02468
A_42_P685660	CO559950		AGENCOURT_28617407 NIH_MGC_249 Rattus norvegicus cDNA clone IMAGE:7378090 5', mRNA sequence [CO559950]	-1.00516	1.03846	1.16847
A_42_P685906	NM_139106	Atp5d	Rattus norvegicus ATP synthase, H+ transporting, mitochondrial F1 complex, delta subunit (Atp5d), mRNA [NM_139106]	-1.10687	1.02912	-1.10517
A_42_P686078	AW143067		AW143067 EST293362 Normalized rat muscle, Bento Soares Rattus sp. cDNA clone RGIBC65 5' end, mRNA sequence [AW143067]	-1.22617	-1.1738	1.04315
A_42_P686234	XM_221384	Muc4	PREDICTED: Rattus norvegicus similar to Heterodimeric complex composed of a mucin subunit, ASGP-1, which is predominantly O-glycosylated, and a cysteine-rich transmembrane subunit, ASGP-2, which is predominantly N-glycosylated (LOC303887), mRNA...	1.44178	1.2672	1.90643
A_42_P686427	AW142560		AW142560 EST292812 Normalized rat embryo, Bento Soares Rattus sp. cDNA clone RGIAP52 5' end, mRNA sequence [AW142560]	1.01735	1.00589	1.01541
A_42_P686567	TC555302		Unknown	-1.00806	-1.04528	1.02474
A_42_P686680	XM_228806	RGD1563566_predicted	PREDICTED: Rattus norvegicus similar to Ubiquilin 2 (LOC317396), mRNA [XM_228806]	1.09126	1.05794	-1.04986
A_42_P686756	BC087706		Rattus norvegicus cDNA clone IMAGE:7315883 [BC087706]	-1.35788	-1.0929	1.06669
A_42_P686820	NM_001002023	Sgce	Rattus norvegicus sarcoglycan, epsilon (Sgce), mRNA [NM_001002023]	1.1177	-1.03018	-1.00029
A_42_P686916	XM_217200	Tex9_predicted	PREDICTED: Rattus norvegicus testis expressed gene 9 (predicted) (Tex9_predicted), mRNA [XM_217200]	-1.1226	-1.12616	-1.0754
A_42_P687001	XM_236245	RGD1564186_predicted	PREDICTED: Rattus norvegicus similar to hypothetical protein (LOC315670), mRNA [XM_236245]	-1.06448	1.03402	1.02183
A_42_P687133	NM_024140	Nrgn	Rattus norvegicus neurogranin (Nrgn), mRNA [NM_024140]	1.00673	-1.18075	-1.25952
A_42_P687171	NM_001013930		Rattus norvegicus similar to RIKEN cDNA 2310003M01 (LOC298139), mRNA [NM_001013930]	1.06724	-1.01667	-1.03232
A_42_P687186	NM_012649	Sdc4	Rattus norvegicus syndecan 4 (Sdc4), mRNA [NM_012649]	-1.12215	-1.32305	-1.36
A_42_P687443	NM_020100	Ramp3	Rattus norvegicus receptor (calcitonin) activity modifying protein 3 (Ramp3), mRNA [NM_020100]	1.15339	-1.07902	1.453
A_42_P687727	NM_130412	Sdf4	Rattus norvegicus stromal cell derived factor 4 (Sdf4), mRNA [NM_130412]	-1.00585	-1.10091	-1.06397
A_42_P687767	XM_216011	RGD1308635_predicted	PREDICTED: Rattus norvegicus similar to CG12379-PA (predicted) (LOC296587), mRNA [XM_216011]	1.0397	1.04782	-1.06522
A_42_P688367	XM_227694	RGD1311625_predicted	PREDICTED: Rattus norvegicus similar to KIAA1546 protein (predicted) (LOC310859), mRNA [XM_227694]	1.09583	1.03142	-1.05821
A_42_P688422	XM_236931	Egfl9_predicted	PREDICTED: Rattus norvegicus EGF-like-domain, multiple 9 (predicted) (Egfl9_predicted), mRNA [XM_236931]	1.02831	-1.04505	1.14265
A_42_P688442	NM_031777	Usf1	Rattus norvegicus upstream transcription factor 1 (Usf1), mRNA [NM_031777]	1.06626	1.1482	1.06322
A_42_P688604	NM_031565	Ces1	Rattus norvegicus carboxylesterase 1 (Ces1), mRNA [NM_031565]	-1.17566	-1.21349	-1.1499
A_42_P688802	AI102906		AI102906 EST212195 Normalized rat embryo, Bento Soares Rattus sp. cDNA clone REMBU58 3' end, mRNA sequence [AI102906]	1.06689	1.0185	1.35679
A_42_P688809	AY387486		Rattus norvegicus furosemide-sensitive KCl cotransporter 4 (Kcc4) mRNA, partial cds. [AY387486]	1.00624	1.02814	1.02649
A_42_P688815	AY429042	Slc12a7	Rattus norvegicus K-Cl cotransporter KCC4 mRNA, partial cds. [AY429042]	1.08508	1.12996	-1.07021
A_42_P688843	XM_214895	Polr2i_predicted	PREDICTED: Rattus norvegicus polymerase (RNA) II (DNA directed) polypeptide I (predicted) (Polr2i_predicted), mRNA [XM_214895]	-1.00117	-1.09013	-1.01537
A_42_P689013	NM_053800	Txn1	Rattus norvegicus thioredoxin 1 (Txn1), mRNA [NM_053800]	1.09786	1.17417	1.09039
A_42_P689357	XM_235049	Pctk2	PREDICTED: Rattus norvegicus PCTAIRE-motif protein kinase 2 (Pctk2), mRNA [XM_235049]	1.12621	-1.04845	1.3198
A_42_P689410	XM_236623	Sema3f_predicted	PREDICTED: Rattus norvegicus sema domain, immunoglobulin domain (Ig), short basic domain, secreted, (semaphorin) 3 F (predicted) (Sema3f_predicted), mRNA [XM_236623]	-1.11304	-1.03528	1.16558
A_42_P689631	XM_231650	Ephb6	PREDICTED: Rattus norvegicus Eph receptor B6 (predicted) (Ephb6_predicted), mRNA [XM_231650]	1.08588	1.00435	1.11692
A_42_P689755	NM_053306	Pak2	Rattus norvegicus p21 (CDKN1A)-activated kinase 2 (Pak2), mRNA [NM_053306]	-1.00361	-1.06479	-1.00511
A_42_P689873	NM_198754	Cklfsf8	Rattus norvegicus chemokine-like factor super family 8 (Cklfsf8), mRNA [NM_198754]	1.04002	-1.2952	-1.27688
A_42_P689905	XM_214872	RGD1560725_predicted	PREDICTED: Rattus norvegicus similar to Apolipoprotein C2 (LOC292697), mRNA [XM_214872]	1.03541	1.05538	1.04202
A_42_P690223	XM_232671	Chd7_predicted	PREDICTED: Rattus norvegicus chromodomain helicase DNA binding protein 7 (predicted) (Chd7_predicted), mRNA [XM_232671]	-1.00268	-1.01927	-1.15929
A_42_P690274	NM_053359	Atox1	Rattus norvegicus ATX1 (antioxidant protein 1) homolog 1 (yeast) (Atox1), mRNA [NM_053359]	-1.07801	-1.12922	1.03663
A_42_P690349	XM_214777	Smoc2_predicted	PREDICTED: Rattus norvegicus SPARC related modular calcium binding 2 (predicted) (Smoc2_predicted), mRNA [XM_214777]	-1.03939	1.069	-1.00944
A_42_P690569	NM_031064	Ndufv2	Rattus norvegicus NADH dehydrogenase (ubiquinone) flavoprotein 2 (Ndufv2), nuclear gene encoding mitochondrial protein, mRNA [NM_031064]	-1.13803	-1.04232	-1.03993
A_42_P691339	ENSRNOT00000018076		Rattus norvegicus mRNA for sulfonylurea receptor, complete cds. [D83598]	-1.00049	1.09312	-1.00561
A_42_P691927	NM_133561	Brp44l	Rattus norvegicus brain protein 44-like (Brp44l), mRNA [NM_133561]	1.03955	-1.08096	-1.03524
A_42_P692008	XM_217059	Hoxc9_predicted	PREDICTED: Rattus norvegicus homeo box C9 (predicted) (Hoxc9_predicted), mRNA [XM_217059]	-1.09241	1.0054	-1.0598
A_42_P692054	NM_012988	Nfia	Rattus norvegicus nuclear factor I/A (Nfia), mRNA [NM_012988]	-1.06813	-1.09051	-1.03168
A_42_P692064	AW915467		AW915467 EST346771 Normalized rat embryo, Bento Soares Rattus sp. cDNA clone RGICV71 5' end, mRNA sequence [AW915467]	-1.07471	-1.2126	-1.02521
A_42_P692068	NM_001008355	RGD1311566	Rattus norvegicus similar to RIKEN cDNA 0610039A15 (RGD1311566), mRNA [NM_001008355]	-1.06034	-1.06261	-1.04948
A_42_P692306	NM_001008277	Tbl3	Rattus norvegicus transducin (beta)-like 3 (Tbl3), mRNA [NM_001008277]	1.02068	1.10872	1.04814
A_42_P692476	XM_216970	Slc39a4_predicted	PREDICTED: Rattus norvegicus solute carrier family 39 (zinc transporter), member 4 (predicted) (Slc39a4_predicted), mRNA [XM_216970]	-1.05706	-1.11513	-1.10506
A_42_P692798	NM_022589	Tspan2	Rattus norvegicus tetraspan 2 (Tspan2), mRNA [NM_022589]	1.00601	1.01861	-1.04489
A_42_P693011	NM_012528	Chrnb1	Rattus norvegicus cholinergic receptor, nicotinic, beta polypeptide 1 (muscle) (Chrnb1), mRNA [NM_012528]	1.08553	-1.03084	1.06058
A_42_P693096	AI454457		AI454457 UI-R-C2p-qo-c-06-0-UI.s1 UI-R-C2p Rattus norvegicus cDNA clone UI-R-C2p-qo-c-06-0-UI 3', mRNA sequence [AI454457]	-1.11599	-1.04148	-1.0348
A_42_P693191	NM_134384	Spas1	Rattus norvegicus spermatogenic specific-gene1 (Spas1), mRNA [NM_134384]	1.05449	-1.03301	-1.02784
A_42_P693316	NM_024157	Cfi	Rattus norvegicus complement factor I (Cfi), mRNA [NM_024157]	-1.04112	1.07222	1.13271
A_42_P693715	AI412866		AI412866 EST241166 Normalized rat brain, Bento Soares Rattus sp. cDNA clone RBRED76 3' end, mRNA sequence [AI412866]	-1.0063	1.02575	1.05732
A_42_P693821	NM_012953	Fosl1	Rattus norvegicus fos-like antigen 1 (Fosl1), mRNA [NM_012953]	1.13466	1.30163	1.53192
A_42_P693948	TC554792		Q7TQ12 (Q7TQ12) Aa1114, partial (11%) [TC554792]	-1.00534	-1.00813	-1.04299
A_42_P694105	XM_341439		Rattus norvegicus similar to cDNA sequence BC035537 (LOC361154), mRNA [XM_341439]	-1.02751	1.04115	1.06597
A_42_P694161	NM_001014045		Rattus norvegicus similar to RIKEN cDNA 2700007P21 (RGD1311463), mRNA [NM_001014045]	1.03636	-1.05294	1.03829
A_42_P694171	NM_175707	Ppil3	Rattus norvegicus peptidylprolyl isomerase (cyclophilin)-like 3 (Ppil3), mRNA [NM_175707]	-1.18677	-1.05106	1.12022
A_42_P694208	XM_216483	RGD1311126_predicted	PREDICTED: Rattus norvegicus similar to RIKEN cDNA 4922503N01 (predicted) (LOC298366), mRNA [XM_216483]	1.24584	1.09734	-1.00739
A_42_P694679	XM_343629	Hdac4_predicted	PREDICTED: Rattus norvegicus histone deacetylase 4 (predicted) (Hdac4_predicted), mRNA [XM_343629]	-1.08585	-1.17105	-1.11087
A_42_P695017	NM_001007758	Nufip1	Rattus norvegicus nuclear fragile X mental retardation protein interacting protein 1 (Nufip1), mRNA [NM_001007758]	-1.0509	1.25276	1.11578
A_42_P695036	XM_222071	RGD1308608_predicted	PREDICTED: Rattus norvegicus similar to hypothetical protein FLJ20013 (predicted) (LOC288587), mRNA [XM_222071]	-1.0221	1.1123	1.027
A_42_P695042	NM_023981	Csf1	Rattus norvegicus colony stimulating factor 1 (macrophage) (Csf1), mRNA [NM_023981]	-1.07943	1.09698	1.41735
A_42_P695401	NM_031530	Ccl2	Rattus norvegicus chemokine (C-C motif) ligand 2 (Ccl2), mRNA [NM_031530]	-1.01725	1.42865	4.07205
A_42_P695531	NM_031807	Tpbg	Rattus norvegicus trophoblast glycoprotein (Tpbg), mRNA [NM_031807]	1.03891	-1.00594	-1.0157
A_42_P695648	NM_139036	Lhx5	Rattus norvegicus LIM homeobox protein 5 (Lhx5), mRNA [NM_139036]	-1.04029	1.05942	1.04785
A_42_P695669	XM_346932	RGD1564111_predicted	PREDICTED: Rattus norvegicus hypothetical LOC360987 (LOC360987), mRNA [XM_346932]	-1.01413	-1.11075	-1.0931
A_42_P695770	XM_214288	RGD1565407_predicted	PREDICTED: Rattus norvegicus similar to RIKEN cDNA 9430098E02 (LOC290628), mRNA [XM_214288]	-1.12458	-1.08089	-1.16989
A_42_P696084	NM_031022	Cspg4	Rattus norvegicus chondroitin sulfate proteoglycan 4 (Cspg4), mRNA [NM_031022]	-1.04252	1.19117	1.09996
A_42_P696282	XM_215110	RGD1311186_predicted	PREDICTED: Rattus norvegicus similar to RIKEN cDNA 1810014F10 gene (predicted) (LOC293587), mRNA [XM_215110]	-1.17337	-1.07146	-1.16287
A_42_P696406	XM_213226	RGD1311166_predicted	PREDICTED: Rattus norvegicus similar to RIKEN cDNA 2810417J12 gene (predicted) (LOC287103), mRNA [XM_213226]	-1.03808	1.0587	-1.05914
A_42_P696561	AW918243		AW918243 EST349547 Rat gene index, normalized rat, norvegicus, Bento Soares Rattus norvegicus cDNA clone RGIEO40 5' end, mRNA sequence [AW918243]	-1.29261	-1.36762	-1.40096
A_42_P696578	XM_227429	Scnm1_predicted	PREDICTED: Rattus norvegicus sodium channel modifier 1 (predicted) (Scnm1_predicted), mRNA [XM_227429]	1.07038	-1.03532	-1.02008
A_42_P696769	AW144236		AW144236 EST294532 Normalized rat ovary, Bento Soares Rattus sp. cDNA clone RGICN59 5' end, mRNA sequence [AW144236]	-1.09919	-1.09484	-1.066
A_42_P697244	NM_001008523	RGD1311975	Rattus norvegicus similar to aldehyde oxidase structural homolog 2 (RGD1311975), mRNA [NM_001008523]	1.01668	1.36812	1.00975
A_42_P697274	AW920707		AW920707 EST352011 Rat gene index, normalized rat, norvegicus, Bento Soares Rattus norvegicus cDNA clone RGIHB33 5' end, mRNA sequence [AW920707]	1.00976	1.00451	-1.10728
A_42_P698051	NM_001008356	Slc39a3	Rattus norvegicus solute carrier family 39 (zinc transporter), member 3 (Slc39a3), mRNA [NM_001008356]	1.07182	1.23622	1.02616
A_42_P698150	NM_020078	Adam1a	Rattus norvegicus a disintegrin and metallopeptidase domain 1a (Adam1a), mRNA [NM_020078]	-1.07281	-1.01297	-1.00257
A_42_P698188	XM_343402	Neo1	PREDICTED: Rattus norvegicus neogenin (Neo1), mRNA [XM_343402]	1.00409	-1.15108	-1.10085
A_42_P698240	NM_138863	Ltb4dh	Rattus norvegicus leukotriene B4 12-hydroxydehydrogenase (Ltb4dh), mRNA [NM_138863]	-1.26202	-1.26067	-1.06519
A_42_P698310	NM_053988	Calb2	Rattus norvegicus calbindin 2 (Calb2), mRNA [NM_053988]	1.23043	1.04	-1.09496
A_42_P698409	NM_019370	Enpp3	Rattus norvegicus ectonucleotide pyrophosphatase/phosphodiesterase 3 (Enpp3), mRNA [NM_019370]	1.03974	1.01155	-1.072
A_42_P698815	NM_001013156		Rattus norvegicus zinc finger, CCHC domain containing 9 (Zcchc9), mRNA [NM_001013156]	-1.06253	-1.0062	-1.08309
A_42_P698874	XM_234484	RGD1309059_predicted	PREDICTED: Rattus norvegicus similar to KIAA2010 protein (predicted) (LOC314388), mRNA [XM_234484]	1.06363	-1.22753	1.02607
A_42_P698972	NM_033098	Tapbp	Rattus norvegicus TAP binding protein (Tapbp), mRNA [NM_033098]	1.03271	1.06008	1.24385
A_42_P699162	NM_147177	Ruvbl1	Rattus norvegicus RuvB-like protein 1 (Ruvbl1), mRNA [NM_147177]	-1.14217	1.10408	1.16914
A_42_P699187	NM_030986	Ak2	Rattus norvegicus adenylate kinase 2 (Ak2), transcript variant 1, mRNA [NM_030986]	-1.00386	1.0858	1.09935
A_42_P699217	BF286001		BF286001 EST450592 Rat Gene Index, normalized rat, Rattus norvegicus cDNA Rattus norvegicus cDNA clone RGIFL54, mRNA sequence [BF286001]	1.02638	1.08912	1.0006
A_42_P699937	NM_001034134		Rattus norvegicus eukaryotic translation initiation factor 3, subunit 6 interacting protein (Eif3s6ip), mRNA [NM_001034134]	-1.08888	-1.08664	1.02062
A_42_P700089	NM_001034157		Rattus norvegicus Bat4 gene (Bat4), mRNA [NM_001034157]	-1.06376	-1.06991	-1.00479
A_42_P700288	XM_221124		PREDICTED: Rattus norvegicus tripartite motif protein 47 (predicted) (Trim47_predicted), mRNA [XM_221124]	-1.00813	1.07466	1.13681
A_42_P700674	XM_215761	LOC295810	PREDICTED: Rattus norvegicus similar to Actin, cytoplasmic 2 (Gamma-actin) (LOC295810), mRNA [XM_215761]	1.09786	1.17417	1.0904
A_42_P700817	NM_080576	Apoa5	Rattus norvegicus apolipoprotein A-V (Apoa5), mRNA [NM_080576]	1.056	1.17549	1.09204
A_42_P700829	XM_215688	RGD1309084_predicted	PREDICTED: Rattus norvegicus similar to expressed sequence AA408582 (predicted) (LOC295419), mRNA [XM_215688]	-1.16175	-1.12179	1.03659
A_42_P700879	NM_001013957		Rattus norvegicus similar to Polyglutamine binding protein 1 (LOC302557), mRNA [NM_001013957]	-1.07383	-1.06354	1
A_42_P701169	XM_219556		Rattus norvegicus similar to RIKEN cDNA 1810059G22 (LOC309193), mRNA [XM_219556]	-1.15959	-1.20677	-1.05021
A_42_P701582	NM_053293	Gstt1	Rattus norvegicus glutathione S-transferase theta 1 (Gstt1), mRNA [NM_053293]	-1.08642	-1.08691	-1.03983
A_42_P701840	NM_001009642	Pop4	Rattus norvegicus processing of precursor 4, ribonuclease P/MRP family, (S. cerevisiae) (Pop4), mRNA [NM_001009642]	-1.10789	1.00313	1.07854
A_42_P701855	XM_230605	Slc4a11_predicted	PREDICTED: Rattus norvegicus solute carrier family 4, sodium bicarbonate transporter-like, member 11 (predicted) (Slc4a11_predicted), mRNA [XM_230605]	-1.015	1.09756	1.00828
A_42_P702005	XM_237905	Ufc1	Rattus norvegicus similar to RIKEN cDNA 1110021H02; EST AA062310 (LOC289220), mRNA [XM_237905]	-1.0424	-1.213	-1.2003
A_42_P702242	XM_225215	Sema4d_predicted	PREDICTED: Rattus norvegicus sema domain, immunoglobulin domain (Ig), transmembrane domain (TM) and short cytoplasmic domain, (semaphorin) 4D (predicted) (Sema4d_predicted), mRNA [XM_225215]	1.06172	1.0131	1.09373
A_42_P702258	NM_017227	Padi4	Rattus norvegicus peptidyl arginine deiminase, type IV (Padi4), mRNA [NM_017227]	-1.22746	-1.19812	-1.34048
A_42_P702550	NM_012661	Sts	Rattus norvegicus steroid sulfatase (Sts), mRNA [NM_012661]	1.26922	1.05694	1.04053
A_42_P702623	NM_001009656	RGD1310801	Rattus norvegicus similar to cDNA sequence BC021513 (RGD1310801), mRNA [NM_001009656]	-1.02853	-1.0256	-1.03458
A_42_P702691	XM_228301	RGD1311375_predicted	PREDICTED: Rattus norvegicus similar to RIKEN cDNA A530089I17 (predicted) (LOC309855), mRNA [XM_228301]	-1.06922	-1.21493	-1.06168
A_42_P702933	XM_213526	Fbf1_predicted	PREDICTED: Rattus norvegicus Fas (TNFRSF6) binding factor 1 (predicted) (Fbf1_predicted), mRNA [XM_213526]	1.28792	1.13614	1.59933
A_42_P702941	XM_215776	Ndufs3_predicted	PREDICTED: Rattus norvegicus NADH dehydrogenase (ubiquinone) Fe-S protein 3 (predicted) (Ndufs3_predicted), mRNA [XM_215776]	-1.07005	-1.07259	-1.05041
A_42_P703403	NM_031974	Clta	Rattus norvegicus clathrin, light polypeptide (Lca) (Clta), mRNA [NM_031974]	1.04265	-1.00963	-1.06407
A_42_P703602	NM_013183	Mep1b	Rattus norvegicus meprin 1 beta (Mep1b), mRNA [NM_013183]	1.29015	1.15233	1.13366
A_42_P703647	XM_342955	Cda_predicted	PREDICTED: Rattus norvegicus cytidine deaminase (predicted) (Cda_predicted), mRNA [XM_342955]	1.06605	-1.04373	-1.09305
A_42_P703664	XM_215887	Npn3	Rattus norvegicus similar to RIKEN cDNA 1700127B04 (LOC296271), mRNA [XM_215887]	1.04533	-1.02776	1.04206
A_42_P703688	NM_172033	Plekhb1	Rattus norvegicus evectin-1 (Plekhb1), mRNA [NM_172033]	1.10704	1.14697	-1.02332
A_42_P703751	XM_213467	RGD1309441_predicted	PREDICTED: Rattus norvegicus similar to hypothetical protein FLJ30656 (predicted) (LOC287731), mRNA [XM_213467]	-1.04512	-1.04018	1.03475
A_42_P704131	NM_012584	Hsd3b	Rattus norvegicus steroid delta-isomerase, 3 beta (Hsd3b), mRNA [NM_012584]	-1.09692	1.04471	1.04011
A_42_P704363	AI599292		AI599292 EST250995 Normalized rat embryo, Bento Soares Rattus sp. cDNA clone REMEQ39 3' end, mRNA sequence [AI599292]	1.27945	1.15841	1.34967
A_42_P704370	NM_023972	Arl6ip5	Rattus norvegicus ADP-ribosylation factor-like 6 interacting protein 5 (Arl6ip5), mRNA [NM_023972]	-1.00268	-1.09598	1.04584
A_42_P704383	NM_199270	Bre	Rattus norvegicus brain and reproductive organ-expressed protein (Bre), mRNA [NM_199270]	1.00884	-1.12305	-1.10872
A_42_P704583	XM_215148		Rattus norvegicus similar to RIKEN cDNA 1810009A15 (LOC293720), mRNA [XM_215148]	-1.03471	-1.00845	1.08306
A_42_P704824	NM_001009640	Cirh1a	Rattus norvegicus cirrhosis, autosomal recessive 1A (cirhin) (Cirh1a), mRNA [NM_001009640]	1.00677	-1.07706	1.07676
A_42_P704967	NM_001034934		Rattus norvegicus AT rich interactive domain 5A (Mrf1 like) (Arid5a), mRNA [NM_001034934]	1.10073	1.24597	1.27241
A_42_P705083	XM_341621	Il17b	PREDICTED: Rattus norvegicus interleukin 17B (Il17b), mRNA [XM_341621]	1.2163	1.3623	1.09844
A_42_P705866	NM_001013971		Rattus norvegicus similar to C330016O16Rik protein (RGD1304861), mRNA [NM_001013971]	-1.02211	-1.04209	-1.00359
A_42_P706230	XM_239260	Sez6_predicted	PREDICTED: Rattus norvegicus seizure related 6 homolog (mouse) (Sez6), mRNA [XM_239260]	1.11594	1.23452	1.05511
A_42_P706831	XM_579917		PREDICTED: Rattus norvegicus LOC499125 (LOC499125), mRNA [XM_579917]	-1.08024	-1.10615	1.07488
A_42_P707132	NM_031669	Prap1	Rattus norvegicus proline-rich acidic protein 1 (Prap1), mRNA [NM_031669]	-1.12276	-1.00824	1.0073
A_42_P707230	NM_017132	Rcn2	Rattus norvegicus reticulocalbin 2 (Rcn2), mRNA [NM_017132]	-1.06947	-1.25431	-1.05137
A_42_P707617	NM_013053	Ywhaq	Rattus norvegicus tyrosine 3-monooxygenase/tryptophan 5-monooxygenase activation protein, theta polypeptide (Ywhaq), mRNA [NM_013053]	-1.09084	-1.13725	1.03401
A_42_P707727	NM_022270	Slc22a4	Rattus norvegicus solute carrier family 22 (organic cation transporter), member 4 (Slc22a4), mRNA [NM_022270]	1.11467	1.19781	-1.0874
A_42_P707872	NM_019362	Stk39	Rattus norvegicus serine/threonine kinase 39, STE20/SPS1 homolog (yeast) (Stk39), mRNA [NM_019362]	1.01033	-1.22064	-1.14779
A_42_P707937	NM_080583	Ap2b1	Rattus norvegicus adaptor-related protein complex 2, beta 1 subunit (Ap2b1), mRNA [NM_080583]	-1.047	-1.09264	-1.13546
A_42_P707970	NM_030861	Mgat1	Rattus norvegicus Alpha-1,3-mannosyl-glycoprotein 2-beta-N-acetylglucosaminyltransferase (Mgat1), mRNA [NM_030861]	-1.02524	-1.1249	-1.10691
A_42_P707992	XM_230297	RGD1560411_predicted	PREDICTED: Rattus norvegicus similar to Hypothetical protein 6720430O15 (LOC311210), mRNA [XM_230297]	1.11877	1.06157	1.02712
A_42_P708060	NM_030828	Gpc1	Rattus norvegicus glypican 1 (Gpc1), mRNA [NM_030828]	1.03532	1.01222	-1.18503
A_42_P708181	XM_222157	Kntc1_predicted	PREDICTED: Rattus norvegicus kinetochore associated 1 (predicted) (Kntc1_predicted), mRNA [XM_222157]	-1.25128	1.03201	1.20963
A_42_P708480	NM_131906	Slco1a4	Rattus norvegicus solute carrier organic anion transporter family, member 1a4 (Slco1a4), mRNA [NM_131906]	-1.07569	1.025	-1.01306
A_42_P708541	XM_215833	Mrps5_predicted	PREDICTED: Rattus norvegicus mitochondrial ribosomal protein S5 (predicted) (Mrps5_predicted), mRNA [XM_215833]	-1.07048	-1.04064	1.05489
A_42_P708569	XM_341867	Ube3a_predicted	PREDICTED: Rattus norvegicus ubiquitin protein ligase E3A (predicted) (Ube3a_predicted), mRNA [XM_341867]	-1.14142	-1.08576	-1.06883
A_42_P708593	NM_031678	Per2	Rattus norvegicus period homolog 2 (Drosophila) (Per2), mRNA [NM_031678]	1.99441	1.14806	1.14975
A_42_P708614	XM_235518	Ndufa6_predicted	PREDICTED: Rattus norvegicus NADH dehydrogenase (ubiquinone) 1 alpha subcomplex, 6 (B14) (predicted) (Ndufa6_predicted), mRNA [XM_235518]	-1.15942	-1.08167	-1.16246
A_42_P708819	NM_031133	Thpo	Rattus norvegicus thrombopoietin (Thpo), mRNA [NM_031133]	1.23615	1.30738	1.41778
A_42_P708941	XM_340818	Myh4_predicted	PREDICTED: Rattus norvegicus myosin, heavy polypeptide 4, skeletal muscle (predicted) (Myh4_predicted), mRNA [XM_340818]	-1.05189	1.06171	1.02005
A_42_P708952	XM_216347	RGD1562249_predicted	PREDICTED: Rattus norvegicus similar to archease (LOC297885), mRNA [XM_216347]	-1.00046	-1.04097	-1.00345
A_42_P709692	NM_173322	Pnrc1	Rattus norvegicus proline rich 2 (Pnrc1), mRNA [NM_173322]	1.0142	-1.17414	-1.08005
A_42_P709819	AW921546		AW921546 EST352850 Rat gene index, normalized rat, norvegicus, Bento Soares Rattus norvegicus cDNA clone RGIIA63 5' end, mRNA sequence [AW921546]	-1.05104	-1.0666	1.05262
A_42_P710166	XM_238162	Ppfia1_predicted	PREDICTED: Rattus norvegicus protein tyrosine phosphatase, receptor type, f polypeptide (PTPRF), interacting protein, alpha 1 (predicted) (Ppfia1_predicted), mRNA [XM_238162]	1.04322	1.04002	1.0495
A_42_P710191	XM_225559	Taf3_predicted	PREDICTED: Rattus norvegicus TAF3 RNA polymerase II, TATA box binding protein (TBP)-associated factor (predicted) (Taf3_predicted), mRNA [XM_225559]	-1.06415	1.05314	1.06387
A_42_P710309	DV723243		RVL14989 Wackym-Soares normalized rat vestibular cDNA library Rattus norvegicus cDNA 5', mRNA sequence [DV723243]	1.01466	1.02356	1.07482
A_42_P710324	XM_223837	Nkiras1_predicted	PREDICTED: Rattus norvegicus NFKB inhibitor interacting Ras-like protein 1 (predicted) (Nkiras1_predicted), mRNA [XM_223837]	-1.08454	-1.00899	-1.04958
A_42_P710659	NM_138915	Drd1ip	Rattus norvegicus dopamine receptor D1 interacting protein (Drd1ip), mRNA [NM_138915]	1.19806	1.11246	1.08504
A_42_P710738	NM_031620	Phgdh	Rattus norvegicus 3-phosphoglycerate dehydrogenase (Phgdh), mRNA [NM_031620]	1.1117	1.24937	1.29747
A_42_P710870	CB582287		AMGNNUC:URRG1-00088-B7-A urrg1 (14046) Rattus norvegicus cDNA clone urrg1-00088-b7 5', mRNA sequence [CB582287]	-1.01257	-1.05444	-1.21263
A_42_P711464	NM_001024882		Rattus norvegicus similar to Nasopharyngeal epithelium specific protein 1 (MGC116217), mRNA [NM_001024882]	-1.00389	-1.16681	-1.16554
A_42_P711589	NM_022948	Sfxn3	Rattus norvegicus sideroflexin 3 (Sfxn3), mRNA [NM_022948]	1.02793	-1.33775	-1.3459
A_42_P711741	NM_001005903	Capzb	Rattus norvegicus F-actin capping protein beta subunit (Capzb), mRNA [NM_001005903]	1.14201	1.1167	1.13457
A_42_P712162	AW143907		AW143907 EST294203 Normalized rat embryo, Bento Soares Rattus sp. cDNA clone RGICC67 5' end, mRNA sequence [AW143907]	1.07145	1.26623	1.02312
A_42_P712718	NM_001004280	RGD1303272	Rattus norvegicus similar to RIKEN cDNA 2010311D03 (RGD1303272), mRNA [NM_001004280]	-1.06999	-1.26864	-1.02349
A_42_P712777	NM_053575	Cabin1	Rattus norvegicus calcineurin binding protein 1 (Cabin1), mRNA [NM_053575]	1.11295	1.056	-1.16832
A_42_P712801	NM_178106	Entpd3	Rattus norvegicus ectonucleoside triphosphate diphosphohydrolase 3 (Entpd3), mRNA [NM_178106]	-1.02453	-1.00902	-1.0134
A_42_P712949	XM_225178	Fbxo23	Rattus norvegicus similar to RIKEN cDNA 2210021G21 (LOC306771), mRNA [XM_225178]	-1.02448	-1.00592	-1.01392
A_42_P713089	XM_215733	Pkp4_predicted	PREDICTED: Rattus norvegicus plakophilin 4 (predicted) (Pkp4_predicted), mRNA [XM_215733]	-1.17924	1.02587	1.0423
A_42_P713629	NM_001014013		Rattus norvegicus similar to expressed sequence AA960436 (RGD1305215), mRNA [NM_001014013]	1.13269	1.046	1.11438
A_42_P713737	XM_213267	RGD1306126	PREDICTED: Rattus norvegicus similar to hypothetical protein MGC2494 (predicted) (LOC287150), mRNA [XM_213267]	1.03552	-1.02428	-1.05197
A_42_P713975	XM_575112		PREDICTED: Rattus norvegicus similar to RIKEN cDNA 2900010J23 (LOC499779), mRNA [XM_575112]	-1.27674	1.1982	-1.00726
A_42_P714075	NM_031723	Spc18	Rattus norvegicus signal peptidase complex 18kD (Spc18), mRNA [NM_031723]	-1.06619	-1.10912	1.15211
A_42_P714166	NM_001017491		Rattus norvegicus similar to RIKEN cDNA E430019B13 (MGC108827), mRNA [NM_001017491]	-1.02674	-1.23143	1.42334
A_42_P714245	NM_001003708	Trappc4	Rattus norvegicus trafficking protein particle complex 4 (Trappc4), mRNA [NM_001003708]	-1.01942	-1.03796	1.00663
A_42_P714281	XM_213612	RGD1564582_predicted	PREDICTED: Rattus norvegicus hypothetical LOC288065 (LOC288065), mRNA [XM_213612]	-1.14038	-1.0113	1.01852
A_42_P714311	NM_013025	Ccl3	Rattus norvegicus chemokine (C-C motif) ligand 3 (Ccl3), mRNA [NM_013025]	1.00361	1.22675	1.73922
A_42_P714804	NM_133548	Hdgfrp2	Rattus norvegicus hepatoma-derived growth factor, related protein 2 (Hdgfrp2), mRNA [NM_133548]	1.02775	1.01917	1.09204
A_42_P714875	XM_214859	Clptm1_predicted	PREDICTED: Rattus norvegicus cleft lip and palate associated transmembrane protein 1 (predicted) (Clptm1_predicted), mRNA [XM_214859]	-1.05819	1.11778	-1.13326
A_42_P715019	XM_233144	RGD1311849_predicted	PREDICTED: Rattus norvegicus similar to mKIAA1797 protein (predicted) (LOC313346), mRNA [XM_233144]	1.00848	-1.00135	-1.10901
A_42_P715210	XM_223174	RGD1564709_predicted	PREDICTED: Rattus norvegicus similar to ATP-binding cassette, sub-family G (WHITE), member 3 (LOC305142), mRNA [XM_223174]	-1.24847	-1.28382	-1.03926
A_42_P715712	BI395758		BI395758 EST531629 Rat gene index, normalized rat, norvegicus Rattus norvegicus cDNA clone RGICN02 5' end, mRNA sequence [BI395758]	-1.11961	-1.13347	-1.05652
A_42_P715836	NM_021676	Shank3	Rattus norvegicus SH3/ankyrin domain gene 3 (Shank3), mRNA [NM_021676]	1.05736	1.56573	-1.01137
A_42_P716283	XM_233535	Zmym1_predicted	PREDICTED: Rattus norvegicus zinc finger, MYM domain containing 1 (predicted) (Zmym1_predicted), mRNA [XM_233535]	-1.13373	-1.15753	-1.07468
A_42_P716310	XM_342385	RGD1307615_predicted	PREDICTED: Rattus norvegicus similar to hypothetical protein FLJ13045 (predicted) (LOC362084), mRNA [XM_342385]	-1.0751	1.02156	-1.00965
A_42_P716352	NM_031154	Gstm3	Rattus norvegicus glutathione S-transferase, mu type 3 (Gstm3), mRNA [NM_031154]	-1.09536	-1.27928	-1.31493
A_42_P716553	XM_215193	Rhod_predicted	PREDICTED: Rattus norvegicus ras homolog gene family, member D (predicted) (Rhod_predicted), mRNA [XM_215193]	1.14583	-1.01663	1.00455
A_42_P716570	XM_575591	Tia1	PREDICTED: Rattus norvegicus cytotoxic granule-associated RNA binding protein 1 (predicted) (Tia1_predicted), mRNA [XM_575591]	-1.14297	-1.23442	-1.23401
A_42_P716940	XM_213564	Top3b_predicted	PREDICTED: Rattus norvegicus topoisomerase (DNA) III beta (predicted) (Top3b_predicted), mRNA [XM_213564]	-1.00223	1.01245	-1.09775
A_42_P716999	NM_001012201	Igsf4a	Rattus norvegicus immunoglobulin superfamily, member 4A (Igsf4a), mRNA [NM_001012201]	-1.03505	-1.12239	1.08687
A_42_P717308	XM_223245	Thap6_predicted	PREDICTED: Rattus norvegicus THAP domain containing 6 (predicted) (Thap6_predicted), mRNA [XM_223245]	1.00636	1.02831	1.06293
A_42_P717621	XM_342020	RGD1304607_predicted	PREDICTED: Rattus norvegicus similar to thymus atrophy-related protein (predicted) (LOC361727), mRNA [XM_342020]	-1.14457	-1.25873	-1.17034
A_42_P717631	AI230097		AI230097 EST226792 Normalized rat embryo, Bento Soares Rattus sp. cDNA clone REMCR05 3' end, mRNA sequence [AI230097]	1.05983	-1.01991	1.25452
A_42_P717643	XM_217246	Nck1_predicted	PREDICTED: Rattus norvegicus non-catalytic region of tyrosine kinase adaptor protein 1 (predicted) (Nck1_predicted), mRNA [XM_217246]	1.08906	-1.1372	1.13309
A_42_P717912	NM_022616	2007-09-01	Rattus norvegicus septin 7 (Sept7), mRNA [NM_022616]	-1.05212	-1.08677	-1.12984
A_42_P718022	NM_017185	Tnni2	Rattus norvegicus troponin 1, type 2 (Tnni2), mRNA [NM_017185]	1.08232	1.11026	1.06158
A_42_P718324	XM_341264	LOC360990	PREDICTED: Rattus norvegicus similar to ubiquitin specific protease 34 (LOC360990), mRNA [XM_341264]	-1.09719	-1.14056	-1.05121
A_42_P718331	NM_133522	Sstr3	Rattus norvegicus somatostatin receptor 3 (Sstr3), mRNA [NM_133522]	-1.02252	1.13164	1.12646
A_42_P718390	NM_001033887		Rattus norvegicus similar to RIKEN cDNA 1190002C06 (MGC124825), mRNA [NM_001033887]	1.01475	1.11442	1.1082
A_42_P718858	XM_222476	Rtbnd_predicted	PREDICTED: Rattus norvegicus retbindin (predicted) (Rtbnd_predicted), mRNA [XM_222476]	1.06401	1.21866	-1.12671
A_42_P719101	NM_001024865		Rattus norvegicus mitochondrial ribosomal protein L40 (Mrpl40), mRNA [NM_001024865]	1.00441	-1.04236	-1.16648
A_42_P719131	TC542981		Unknown	-1.00288	1.03565	1.06458
A_42_P719221	XM_217838	Vip	PREDICTED: Rattus norvegicus vasoactive intestinal polypeptide (Vip), mRNA [XM_217838]	1.06465	1.01406	-1.11536
A_42_P719350	XM_213533		Rattus norvegicus similar to hypothetical protein DKFZp434P0316 (LOC287842), mRNA [XM_213533]	2.04137	1.73114	1.30836
A_42_P719478	XM_235023	RGD1560606_predicted	PREDICTED: Rattus norvegicus similar to down-regulated in metastasis (LOC314713), mRNA [XM_235023]	-1.07714	1.04339	1.21122
A_42_P719607	NM_153721	Ppbp	Rattus norvegicus pro-platelet basic protein (Ppbp), mRNA [NM_153721]	-1.08698	1.15299	-1.05366
A_42_P720077	NM_144739	Fmo5	Rattus norvegicus flavin containing monooxygenase 5 (Fmo5), mRNA [NM_144739]	-1.05402	-1.04378	-1.15542
A_42_P720964	XM_239336	LOC303515	PREDICTED: Rattus norvegicus similar to B230105J10 protein (LOC303515), mRNA [XM_239336]	1.02305	1.07839	-1.08625
A_42_P721011	NM_017282	Psma5	Rattus norvegicus proteasome (prosome, macropain) subunit, alpha type 5 (Psma5), mRNA [NM_017282]	-1.0652	1.15232	1.42239
A_42_P721270	XM_213849	Nfix	PREDICTED: Rattus norvegicus nuclear factor I/X (Nfix), mRNA [XM_213849]	-1.03048	1.04397	-1.13565
A_42_P721973	CB714517		AMGNNUC:URRG1-00088-F12-A urrg1 (14046) Rattus norvegicus cDNA clone urrg1-00088-f12 5', mRNA sequence [CB714517]	-1.1044	1.01326	1.06385
A_42_P722299	XM_215704	RGD1566242_predicted	PREDICTED: Rattus norvegicus similar to RIKEN cDNA 1500009M05 (LOC295457), mRNA [XM_215704]	-1.05486	-1.05346	-1.09908
A_42_P722409	NM_001004252	Farslb	Rattus norvegicus phenylalanine-tRNA synthetase-like, beta subunit (Farslb), mRNA [NM_001004252]	-1.11015	1.01818	1.19448
A_42_P722644	XM_343330	RGD1565411_predicted	PREDICTED: Rattus norvegicus similar to 2610317D23Rik protein (LOC363000), mRNA [XM_343330]	-1.03677	-1.03557	-1.22549
A_42_P722646	XM_343330	RGD1565411_predicted	PREDICTED: Rattus norvegicus similar to 2610317D23Rik protein (LOC363000), mRNA [XM_343330]	1.03681	1.00497	-1.09341
A_42_P722761	XM_214940	Tbc1d17_predicted	PREDICTED: Rattus norvegicus TBC1 domain family, member 17 (predicted) (Tbc1d17_predicted), mRNA [XM_214940]	-1.07907	-1.19467	-1.21926
A_42_P722862	TC537913		AY043488 selenoprotein SelM {Mus musculus;} , complete [TC537913]	-1.29854	-1.31386	-1.19553
A_42_P722870	AW141147		AW141147 EST291183 Normalized rat brain, Bento Soares Rattus sp. cDNA clone RGIBE08 5' end similar to C-1, putative transcription factor, mRNA sequence [AW141147]	-1.00812	1.02829	1.12336
A_42_P722989	XM_341448	Purg_predicted	Rattus norvegicus similar to Pur-gamma B-form (LOC361162), mRNA [XM_341448]	-1.05796	1.1838	-1.05656
A_42_P723060	NM_001009666	Dnalc4	Rattus norvegicus dynein, axonemal, light chain 4 (Dnalc4), mRNA [NM_001009666]	-1.02543	-1.00892	-1.06718
A_42_P723173	NM_012797	Id1	Rattus norvegicus Inhibitor of DNA binding 1, helix-loop-helix protein (splice variation) (Id1), mRNA [NM_012797]	1.18025	1.04661	-1.03816
A_42_P723437	NM_001007661	MGC72984	Rattus norvegicus thymocyte protein thy28 (MGC72984), mRNA [NM_001007661]	-1.02095	-1.10377	1.09544
A_42_P723851	NM_053456	Plcl1	Rattus norvegicus phospholipase C-like 1 (Plcl1), mRNA [NM_053456]	1.01475	1.15413	1.12874
A_42_P723936	XM_343839	Atp2b3	PREDICTED: Rattus norvegicus ATPase, Ca++ transporting, plasma membrane 3 (Atp2b3), mRNA [XM_343839]	1.01447	-1.0189	-1.10923
A_42_P723967	NM_019364	Scfd1	Rattus norvegicus sec1 family domain containing 1 (Scfd1), mRNA [NM_019364]	1.01713	1.04954	1.33668
A_42_P724142	XM_238166	Mphosph10_predicted	PREDICTED: Rattus norvegicus M-phase phosphoprotein 10 (U3 small nucleolar ribonucleoprotein) (predicted) (Mphosph10_predicted), mRNA [XM_238166]	-1.19826	-1.04368	1.14604
A_42_P724535	NM_001007747	MGC94463	Rattus norvegicus O-linked mannose beta1,2-N-acetylglucosaminyltransferase (MGC94463), mRNA [NM_001007747]	-1.05264	-1.02328	-1.01276
A_42_P724600	NM_001006976	Tars	Rattus norvegicus threonyl-tRNA synthetase (Tars), mRNA [NM_001006976]	-1.09673	-1.1087	1.05145
A_42_P725303	NM_001033889		Rattus norvegicus component of oligomeric golgi complex 7 (Cog7), mRNA [NM_001033889]	1.14017	1.12837	1.02845
A_42_P725318	NM_053891	Cdk5r1	Rattus norvegicus cyclin-dependent kinase 5, regulatory subunit 1 (p35) (Cdk5r1), mRNA [NM_053891]	1.26851	-1.08202	-1.29813
A_42_P725471	NM_133545	Ptpn21	Rattus norvegicus protein tyrosine phosphatase 2E (Ptpn21), mRNA [NM_133545]	-1.0047	-1.03414	-1.04398
A_42_P726091	XM_347000	RGD1563374_predicted	PREDICTED: Rattus norvegicus hypothetical LOC361786 (LOC361786), mRNA [XM_347000]	-1.11411	-1.02033	-1.05271
A_42_P726132	XM_230497	RGD1305647_predicted	Rattus norvegicus similar to hypothetical protein FLJ23375 (LOC311350), mRNA [XM_230497]	-1.01482	-1.09468	-1.13795
A_42_P726363	NM_031536	Mcsp	Rattus norvegicus mitochondrial capsule selenoprotein (Mcsp), mRNA [NM_031536]	1.0334	1.27136	1.0616
A_42_P726413	XM_232140	RGD1306746_predicted	Rattus norvegicus similar to Hypothetical protein MGC25529 (LOC312511), mRNA [XM_232140]	-1.05447	-1.13023	-1.10834
A_42_P726573	NM_053838	Npr2	Rattus norvegicus natriuretic peptide receptor 2 (Npr2), mRNA [NM_053838]	1.05159	1.04605	1.10256
A_42_P726743	AW916730		AW916730 EST348034 Rat gene index, normalized rat, norvegicus, Bento Soares Rattus norvegicus cDNA clone RGIDU07 5' end, mRNA sequence [AW916730]	-1.14547	-1.06356	-1.05145
A_42_P726994	XM_573394		PREDICTED: Rattus norvegicus similar to SET domain-containing protein (LOC498178), mRNA [XM_573394]	-1.0716	-1.10594	-1.18806
A_42_P727022	XM_221213	Rab40b_predicted	PREDICTED: Rattus norvegicus Rab40b, member RAS oncogene family (predicted) (Rab40b_predicted), mRNA [XM_221213]	-1.00672	-1.02922	-1.14916
A_42_P727191	NM_177425	Csrp2	Rattus norvegicus cysteine and glycine-rich protein 2 (Csrp2), mRNA [NM_177425]	-1.29415	-1.09678	-1.01993
A_42_P727231	NM_001014104		Rattus norvegicus similar to cDNA sequence BC019776 (LOC316842), mRNA [NM_001014104]	1.04573	1.01736	1.02542
A_42_P727530	NM_153472	Mnat1	Rattus norvegicus menage a trois 1 (Mnat1), mRNA [NM_153472]	-1.04596	-1.01549	-1.03963
A_42_P727564	TC557065		Q8HY20 (Q8HY20) P14ARF protein, partial (8%) [TC557065]	1.0195	1.29477	1.26229
A_42_P727584	NM_031622	Mapk6	Rattus norvegicus mitogen-activated protein kinase 6 (Mapk6), mRNA [NM_031622]	1.14349	-1.03446	-1.02211
A_42_P727711	CV118732		AGENCOURT_31540947 NIH_MGC_269 Rattus norvegicus cDNA clone IMAGE:7461523 5', mRNA sequence [CV118732]	-1.05266	1.23076	1.22622
A_42_P728032	AI600156		AI600156 EST251859 Normalized rat embryo, Bento Soares Rattus sp. cDNA clone REMDY45 3' end, mRNA sequence [AI600156]	1.12995	1.24581	-1.07954
A_42_P728063	AA875623		AA875623 UI-R-E0-ct-e-04-0-UI.s1 UI-R-E0 Rattus norvegicus cDNA clone UI-R-E0-ct-e-04-0-UI 3' similar to gi [AA875623]	1.0933	-1.01436	1.03852
A_42_P728204	NM_001034849		Rattus norvegicus GTPase, IMAP family member 1 (Gimap1), mRNA [NM_001034849]	1.05448	-1.04816	-1.00766
A_42_P728278	NM_001034136		Rattus norvegicus mitochondrial ribosomal protein L2 (Mrpl2), mRNA [NM_001034136]	-1.08857	-1.04937	-1.03214
A_42_P728389	NM_152847	Snx27	Rattus norvegicus sorting nexin family member 27 (Snx27), mRNA [NM_152847]	-1.09961	1.04258	-1.11839
A_42_P728472	NM_001007600	Rps4x	Rattus norvegicus ribosomal protein S4, X-linked (Rps4x), mRNA [NM_001007600]	-1.15885	-1.22522	1.06249
A_42_P728925	NM_207592	Gpi	Rattus norvegicus glucose phosphate isomerase (Gpi), mRNA [NM_207592]	1.01139	-1.024	-1.0556
A_42_P729012	NM_001011962	Ceecam1	Rattus norvegicus cerebral endothelial cell adhesion molecule 1 (Ceecam1), mRNA [NM_001011962]	-1.20191	1.08109	-1.07488
A_42_P729340	NM_138913	Oas1	Rattus norvegicus 2',5'-oligoadenylate synthetase 1, 40/46kDa (Oas1), mRNA [NM_138913]	1.12715	1.38521	2.58127
A_42_P729482	AW916866		AW916866 EST348079 Rat gene index, normalized rat, norvegicus, Bento Soares Rattus norvegicus cDNA clone RGIDU64 5' end, mRNA sequence [AW916866]	1.62954	1.3756	1.20348
A_42_P729496	NM_053669	Aps	Rattus norvegicus adaptor protein with pleckstrin homology and src homology 2 domains (Aps), mRNA [NM_053669]	1.04142	1.005	-1.02211
A_42_P729693	NM_022599	Synj2bp	Rattus norvegicus synaptojanin 2 binding protein (Synj2bp), mRNA [NM_022599]	-1.13065	-1.15163	-1.29389
A_42_P729705	XM_214242	Sugt1	PREDICTED: Rattus norvegicus SGT1, suppressor of G2 allele of SKP1 (S. cerevisiae) (predicted) (Sugt1_predicted), mRNA [XM_214242]	-1.14269	-1.13083	-1.14974
A_42_P729743	NM_022005	Fxyd6	Rattus norvegicus FXYD domain-containing ion transport regulator 6 (Fxyd6), mRNA [NM_022005]	-1.09169	-1.00757	-1.03213
A_42_P730047	XM_573074		PREDICTED: Rattus norvegicus similar to T-cell immunoglobulin and mucin domain containing 2 (LOC497889), mRNA [XM_573074]	-1.04769	1.01017	1.18169
A_42_P730411	NM_001012181	Elf2	Rattus norvegicus E74-like factor 2 (Elf2), transcript variant 2, mRNA [NM_001012181]	-1.08957	-1.15219	-1.12788
A_42_P730505	XM_219685	Rce1	PREDICTED: Rattus norvegicus Ras and a-factor-converting enzyme 1 homolog (S. cerevisiae) (predicted) (Rce1_predicted), mRNA [XM_219685]	-1.11821	-1.13847	-1.06941
A_42_P730636	TC555648		O62707 (O62707) Env protein, partial (8%) [TC555648]	-1.09316	-1.12004	-1.1354
A_42_P731541	XM_341314	Psmb5	PREDICTED: Rattus norvegicus proteasome (prosome, macropain) subunit, beta type 5 (Psmb5), mRNA [XM_341314]	-1.03711	-1.00333	1.06574
A_42_P732126	XM_216755	Nek9_predicted	Rattus norvegicus similar to NimA-related protein kinase (LOC299204), mRNA [XM_216755]	-1.08803	-1.20681	1.00089
A_42_P732189	NM_139114	Rpl15	Rattus norvegicus ribosomal protein L15 (Rpl15), mRNA [NM_139114]	-1.13737	-1.07655	1.05428
A_42_P732259	NM_001024976		Rattus norvegicus similar to chromosome 6 open reading frame 188 (RGD1304835), mRNA [NM_001024976]	-1.04284	1.06142	1.65661
A_42_P732437	AW916336		AW916336 EST347627 Rat gene index, normalized rat, norvegicus, Bento Soares Rattus norvegicus cDNA clone RGIDN40 5' end, mRNA sequence [AW916336]	-1.29306	-1.07731	1.0124
A_42_P732771	NM_053888	Myt1l	Rattus norvegicus myelin transcription factor 1-like (Myt1l), mRNA [NM_053888]	1.04944	1.00945	-1.00219
A_42_P733175	XM_238063	Ibrdc1_predicted	PREDICTED: Rattus norvegicus IBR domain containing 1 (predicted) (Ibrdc1_predicted), mRNA [XM_238063]	-1.05912	-1.15964	-1.18068
A_42_P733209	NM_001012345	Dgat2	Rattus norvegicus diacylglycerol O-acyltransferase homolog 2 (mouse) (Dgat2), mRNA [NM_001012345]	1.17159	-1.09128	1.0891
A_42_P733295	NM_001009455	Armc5	Rattus norvegicus armadillo repeat containing 5 (Armc5), mRNA [NM_001009455]	-1.05134	1.02064	-1.08552
A_42_P733671	NM_145681	Tnfsf10	Rattus norvegicus tumor necrosis factor (ligand) superfamily, member 10 (Tnfsf10), mRNA [NM_145681]	-1.24278	-1.06576	-1.06814
A_42_P733814	XM_342800	Tox_predicted	PREDICTED: Rattus norvegicus thymocyte selection-associated HMG box gene (predicted) (Tox_predicted), mRNA [XM_342800]	-1.03787	-1.07806	-1.12158
A_42_P734094	NM_001002827	Notch4	Rattus norvegicus Notch homolog 4 (Notch4), mRNA [NM_001002827]	1.00349	1.01549	1.11058
A_42_P734384	XM_341495	RGD1306617_predicted	PREDICTED: Rattus norvegicus similar to Serine palmitoyltransferase 1 (predicted) (LOC361213), mRNA [XM_341495]	1.03974	-1.0287	-1.01995
A_42_P734395	XM_228308	Scml4_predicted	Rattus norvegicus similar to hypothetical protein 9330161D17; sex comb on midleg-like (LOC309859), mRNA [XM_228308]	-1.16308	-1.19241	-1.01754
A_42_P734649	NM_001013969		Rattus norvegicus similar to DNA segment, Chr 11, ERATO Doi 18, expressed (RGD1309472), mRNA [NM_001013969]	1.08245	1.21553	1.00595
A_42_P734688	XM_341208	Tec	PREDICTED: Rattus norvegicus tec protein tyrosine kinase (Tec), mRNA [XM_341208]	1.01282	1.04516	1.12228
A_42_P734749	XM_218483	Lrfn3_predicted	PREDICTED: Rattus norvegicus leucine rich repeat and fibronectin type III domain containing 3 (predicted) (Lrfn3_predicted), mRNA [XM_218483]	-1.03493	-1.0281	1.04646
A_42_P734842	CX569261		RVL191 Wackym-Soares normalized rat vestibular cDNA library Rattus norvegicus cDNA 5', mRNA sequence [CX569261]	1.06141	1.07848	1.08201
A_42_P734868	NM_031652	Kcnab3	Rattus norvegicus potassium voltage gated channel, shaker related subfamily, beta member 3 (Kcnab3), mRNA [NM_031652]	1.03813	1.31556	1.25132
A_42_P735218	XM_221050	Falz_predicted	PREDICTED: Rattus norvegicus fetal Alzheimer antigen (predicted) (Falz_predicted), mRNA [XM_221050]	-1.0426	-1.10369	1.03818
A_42_P735353	NM_053757		Rattus norvegicus small inducible cytokine subfamily E, member 1 (Scye1), mRNA [NM_053757]	-1.12882	-1.03575	1.09161
A_42_P735417	NM_175756	Fcgr2b	Rattus norvegicus Fc receptor, IgG, low affinity IIb (Fcgr2b), mRNA [NM_175756]	1.06727	-1.02107	2.12771
A_42_P735495	NM_031605	Cyp4a12	Rattus norvegicus cytochrome P450, 4a12 (Cyp4a12), mRNA [NM_031605]	1.1877	1.01767	1.07222
A_42_P735544	NM_031631	Vapa	Rattus norvegicus vesicle-associated membrane protein, associated protein a (Vapa), mRNA [NM_031631]	-1.089	-1.21343	-1.01616
A_42_P736315	XM_341005	RGD1306974_predicted	PREDICTED: Rattus norvegicus similar to 5830458K16Rik protein (predicted) (LOC360733), mRNA [XM_341005]	1.23181	1.36533	2.04249
A_42_P736349	NM_001013131		Rattus norvegicus tetratricopeptide repeat domain 5 (Ttc5), mRNA [NM_001013131]	-1.08849	-1.14685	-1.07928
A_42_P736390	AW143333		AW143333 EST293629 Normalized rat brain, Bento Soares Rattus sp. cDNA clone RGIBK72 5' end, mRNA sequence [AW143333]	1.12331	-1.11946	-1.37256
A_42_P736573	AI031053		AI031053 UI-R-C0-jp-f-11-0-UI.s1 UI-R-C0 Rattus norvegicus cDNA clone UI-R-C0-jp-f-11-0-UI 3', mRNA sequence [AI031053]	-1.25455	-1.37263	-1.17947
A_42_P736628	NM_030831	Gpcr12	Rattus norvegicus G-protein coupled receptor 12 (Gpcr12), transcript variant 2, mRNA [NM_030831]	-1.01727	1.04642	1.04504
A_42_P736812	NM_134449	Prkcdbp	Rattus norvegicus protein kinase C, delta binding protein (Prkcdbp), mRNA [NM_134449]	-1.05282	-1.15118	1.11912
A_42_P736889	XM_228841	RGD1562109_predicted	PREDICTED: Rattus norvegicus similar to KIAA0522 protein (LOC317433), mRNA [XM_228841]	1.18731	1.14037	1.02683
A_42_P736967	NM_001039339		Rattus norvegicus zinc finger, DHHC domain containing 18 (Zdhhc18), mRNA [NM_001039339]	-1.04369	-1.01341	1.01157
A_42_P737265	XM_235439	RGD1311188_predicted	PREDICTED: Rattus norvegicus similar to 1500031N24Rik protein (predicted) (LOC315088), mRNA [XM_235439]	1.21931	-1.15585	1.06755
A_42_P737278	AA859843		AA859843 UI-R-E0-cc-h-04-0-UI.s1 UI-R-E0 Rattus norvegicus cDNA clone UI-R-E0-cc-h-04-0-UI 3' similar to gb [AA859843]	-1.00985	-1.20702	-1.27793
A_42_P737455	AI071866		AI071866 UI-R-C2-nh-g-09-0-UI.s1 UI-R-C2 Rattus norvegicus cDNA clone UI-R-C2-nh-g-09-0-UI 3', mRNA sequence [AI071866]	1.02033	-1.08849	-1.03669
A_42_P737542	XM_575208		PREDICTED: Rattus norvegicus similar to hypothetical protein FLJ38426 (LOC499866), mRNA [XM_575208]	-1.12161	1.01391	1.09049
A_42_P737738	NM_031663	Slc18a3	Rattus norvegicus solute carrier family 18 (vesicular acetylcholine), member 3 (Slc18a3), mRNA [NM_031663]	1.05608	1.10931	1.03726
A_42_P737844	XM_341259	RGD1307414_predicted	PREDICTED: Rattus norvegicus similar to RIKEN cDNA 1110067D22 (predicted) (LOC360983), mRNA [XM_341259]	-1.08763	-1.2035	-1.20699
A_42_P738277	NM_053806	Kcnk6	Rattus norvegicus potassium channel, subfamily K, member 6 (Kcnk6), mRNA [NM_053806]	1.01807	-1.0636	1.05213
A_42_P738337	NM_012575	Grin2c	Rattus norvegicus glutamate receptor, ionotropic, NMDA2C (Grin2c), mRNA [NM_012575]	1.01587	1.03519	-1.01952
A_42_P738520	NM_001007746	MGC94199	Rattus norvegicus similar to RIKEN cDNA 2610301B20; EST AI428449 (MGC94199), mRNA [NM_001007746]	-1.06521	-1.04097	1.07207
A_42_P738549	NM_031670	Napsa	Rattus norvegicus napsin A aspartic peptidase (Napsa), mRNA [NM_031670]	-1.56335	-1.72801	-1.11155
A_42_P738726	XM_218514	RGD1308334_predicted	PREDICTED: Rattus norvegicus similar to hypothetical protein FLJ32949 (predicted) (LOC308519), mRNA [XM_218514]	-1.10934	1.03532	-1.00338
A_42_P739079	NM_001014274		Rattus norvegicus similar to armadillo repeat protein ALEX2 (LOC367903), mRNA [NM_001014274]	-1.04186	-1.0311	1.20936
A_42_P739322	NM_053347	Nde1	Rattus norvegicus nuclear distribution gene E homolog 1 (A nidulans) (Nde1), mRNA [NM_053347]	-1.13239	1.04661	1.014
A_42_P739344	BF559919		BF559919 UI-R-C1-lm-g-06-0-UI.r1 UI-R-C1 Rattus norvegicus cDNA clone UI-R-C1-lm-g-06-0-UI 5', mRNA sequence [BF559919]	1.03086	-1.09867	1.02174
A_42_P739488	BF556222		BF556222 UI-R-A1-ed-h-04-0-UI.r1 UI-R-A1 Rattus norvegicus cDNA clone UI-R-A1-ed-h-04-0-UI 5', mRNA sequence [BF556222]	-1.05193	-1.17719	-1.26016
A_42_P739721	XM_216035	LOC296637	PREDICTED: Rattus norvegicus similar to RIKEN cDNA 5830434P21 (LOC296637), mRNA [XM_216035]	1.15761	1.06202	1.0077
A_42_P739860	NM_133578	Dusp5	Rattus norvegicus dual specificity phosphatase 5 (Dusp5), mRNA [NM_133578]	1.06962	1.01915	1.0129
A_42_P740161	NM_001007610	MGC94565	Rattus norvegicus similar to hypothetical protein MGC28622 (MGC94565), mRNA [NM_001007610]	1.00693	1.04191	-1.03151
A_42_P740209	NM_012601	Mpg	Rattus norvegicus N-methylpurine-DNA glycosylase (Mpg), mRNA [NM_012601]	-1.11198	-1.0285	-1.06385
A_42_P740386	NM_001012110	Zfp513	Rattus norvegicus zinc finger protein 513 (Zfp513), mRNA [NM_001012110]	-1.04946	1.06092	1.00058
A_42_P741027	NM_021835	Jun	Rattus norvegicus Jun oncogene (Jun), mRNA [NM_021835]	1.07975	-1.22845	-1.16664
A_42_P741034	XM_236533	RGD1566282_predicted	PREDICTED: Rattus norvegicus similar to RIKEN cDNA D330045A20 (LOC315911), mRNA [XM_236533]	1.12404	-1.19993	-1.21455
A_42_P741139	NM_030990	Plp	Rattus norvegicus proteolipid protein (Plp), mRNA [NM_030990]	-1.00052	1.08868	1.0425
A_42_P741217	XM_213701		Rattus norvegicus similar to CG9109-PA (LOC288443), mRNA [XM_213701]	-1.0241	1.01232	1.11085
A_42_P742797	XM_216801	Brf1_predicted	Rattus norvegicus similar to Transcription factor IIIB 90 kDa subunit (TFIIIB90) (hTFIIIB90) (B-related factor 1) (hBRF) (TATA box-binding protein-associated factor, RNA polymerase III, subunit 2) (TAF3B2) (LOC299347), mRNA [XM_216801]	-1.10107	-1.02039	-1.04481
A_42_P743301	NM_017278	Psma1	Rattus norvegicus proteasome (prosome, macropain) subunit, alpha type 1 (Psma1), mRNA [NM_017278]	-1.1383	-1.05917	1.09652
A_42_P743310	NM_134365	Atp5f1	Rattus norvegicus ATP synthase, H+ transporting, mitochondrial F0 complex, subunit b, isoform 1 (Atp5f1), mRNA [NM_134365]	-1.13363	-1.0466	-1.03324
A_42_P743350	BF556101		BF556101 UI-R-A1-ef-g-06-0-UI.r1 UI-R-A1 Rattus norvegicus cDNA clone UI-R-A1-ef-g-06-0-UI 5', mRNA sequence [BF556101]	-1.22488	-1.10699	-1.16165
A_42_P743495	NM_147146	Rwdd1	Rattus norvegicus RWD domain containing 1 (Rwdd1), mRNA [NM_147146]	-1.11812	-1.07437	1.03964
A_42_P743580	NM_017214	Rgs4	Rattus norvegicus regulator of G-protein signaling 4 (Rgs4), mRNA [NM_017214]	-1.01123	1.14109	1.10641
A_42_P743682	NM_133599	Lgals2	Rattus norvegicus lectin, galactoside-binding, soluble 2 (Lgals2), mRNA [NM_133599]	-1.06464	-1.03867	1.04604
A_42_P743825	NM_001011894	Psme3	Rattus norvegicus proteaseome (prosome, macropain) 28 subunit, 3 (Psme3), mRNA [NM_001011894]	1.00412	1.1325	1.15769
A_42_P744033	BC083868		Rattus norvegicus similar to BB128963 protein, mRNA (cDNA clone IMAGE:7128283), partial cds [BC083868]	-1.04611	-1.23023	1.0174
A_42_P744047	J00757	Cga	Rattus norvegicus glycoprotein hormone alpha subunit precursor mRNA, complete cds. [J00757]	1.0181	1.09747	1.07404
A_42_P744464	XM_340740	RGD1565449_predicted	PREDICTED: Rattus norvegicus similar to Parn protein (LOC360464), mRNA [XM_340740]	-1.1208	-1.07098	-1.1007
A_42_P744495	NM_017125	Cd63	Rattus norvegicus CD63 antigen (Cd63), mRNA [NM_017125]	1.11771	-1.20011	-1.01987
A_42_P744671	AY167411	Obscn	Rattus norvegicus obscurin (Obscurin) mRNA, Obscurin-S allele, partial cds. [AY167411]	1.02139	1.007	1.09907
A_42_P744999	AW918472		AW918472 EST349776 Rat gene index, normalized rat, norvegicus, Bento Soares Rattus norvegicus cDNA clone RGIES75 5' end, mRNA sequence [AW918472]	-1.01828	-1.09318	1.09845
A_42_P745147	NM_031542	Brca2	Rattus norvegicus breast cancer 2 (Brca2), mRNA [NM_031542]	1.02425	1.2316	1.138
A_42_P745356	AI454332		AI454332 UI-R-E0-ci-d-10-0-UI.s1 UI-R-E0 Rattus norvegicus cDNA clone UI-R-E0-ci-d-10-0-UI 3', mRNA sequence [AI454332]	-1.07401	-1.22083	-1.15104
A_42_P745602	NM_017238	Vipr2	Rattus norvegicus vasoactive intestinal peptide receptor 2 (Vipr2), mRNA [NM_017238]	-1.02282	1.02654	1.2314
A_42_P745623	XM_340943	RGD1563123_predicted	PREDICTED: Rattus norvegicus similar to SEC14-like 1 (LOC360668), mRNA [XM_340943]	-1.09958	-1.11468	-1.11796
A_42_P745802	BI395664		BI395664 EST531535 Rat gene index, normalized rat, norvegicus Rattus norvegicus cDNA clone RGIBT95 5' end, mRNA sequence [BI395664]	-1.1577	-1.15305	-1.10495
A_42_P745958	NM_031351	Atrn	Rattus norvegicus attractin (Atrn), mRNA [NM_031351]	-1.06971	-1.13107	-1.17117
A_42_P746029	NM_144748	LOC246263	Rattus norvegicus kidney-specific protein (KS) (LOC246263), mRNA [NM_144748]	-1.00125	1.07792	1.05523
A_42_P746089	AW915598		AW915598 EST346902 Normalized rat embryo, Bento Soares Rattus sp. cDNA clone RGICY20 5' end, mRNA sequence [AW915598]	-1.18214	-1.0696	-1.07312
A_42_P746109	XM_213725	Asmtl_predicted	PREDICTED: Rattus norvegicus acetylserotonin O-methyltransferase-like (predicted) (Asmtl_predicted), mRNA [XM_213725]	-1.01028	1.08615	-1.0674
A_42_P746212	XM_216190	RGD1560795_predicted	PREDICTED: Rattus norvegicus similar to Sepiapterin reductase (SPR) (LOC297402), mRNA [XM_216190]	-1.16839	-1.05753	-1.14719
A_42_P746214	XM_342714	Spr	PREDICTED: Rattus norvegicus sepiapterin reductase (Spr), mRNA [XM_342714]	-1.14921	-1.00534	-1.09733
A_42_P746647	XM_223486	Gba3_predicted	PREDICTED: Rattus norvegicus glucosidase, beta, acid 3 (cytosolic) (predicted) (Gba3_predicted), mRNA [XM_223486]	-1.01817	1.09912	1.0562
A_42_P746851	AW916157		AW916157 EST347461 Rat gene index, normalized rat, norvegicus, Bento Soares Rattus norvegicus cDNA clone RGIDI75 5' end, mRNA sequence [AW916157]	-1.1595	-1.05391	1.04876
A_42_P747311	NM_057204	Ptpn23	Rattus norvegicus protein tyrosine phosphatase, non-receptor type 23 (Ptpn23), mRNA [NM_057204]	-1.01879	-1.08862	-1.13233
A_42_P747450	AW143334		AW143334 EST293630 Normalized rat brain, Bento Soares Rattus sp. cDNA clone RGIBK77 5' end, mRNA sequence [AW143334]	-1.14571	-1.14693	1.06498
A_42_P747877	NM_172029	Eif2b1	Rattus norvegicus eukaryotic translation initiation factor 2B, subunit 1 alpha (Eif2b1), mRNA [NM_172029]	-1.12107	-1.08825	1.14317
A_42_P748135	XM_216586	RGD1564662_predicted	PREDICTED: Rattus norvegicus similar to Msx-2 interacting nuclear target protein (LOC298604), mRNA [XM_216586]	-1.07112	-1.08277	-1.12047
A_42_P748540	NM_001033079		Rattus norvegicus solute carrier family 6 (neurotransmitter transporter), member 17 (Slc6a17), mRNA [NM_001033079]	1.13121	1.33253	-1.06281
A_42_P748948	NM_012565	Gck	Rattus norvegicus glucokinase (Gck), mRNA [NM_012565]	1.18421	1.1377	1.09587
A_42_P748981	XM_232345	Grcc2f_predicted	Rattus norvegicus similar to C2F (LOC312706), mRNA [XM_232345]	-1.0144	1.09954	1.31135
A_42_P749449	XM_235709	Hem1_predicted	PREDICTED: Rattus norvegicus hematopoietic protein 1 (predicted) (Hem1_predicted), mRNA [XM_235709]	1.0684	-1.1749	1.43569
A_42_P749550	BG667451		BG667451 DRACOE08 Rat DRG Library Rattus norvegicus cDNA clone DRACOE08 5', mRNA sequence [BG667451]	1.22757	1.02444	1.18018
A_42_P749820	NM_138889	Cdh13	Rattus norvegicus cadherin 13 (Cdh13), mRNA [NM_138889]	-1.09132	-1.0758	-1.08971
A_42_P749968	XM_213430	RGD1306862_predicted	PREDICTED: Rattus norvegicus similar to RIKEN cDNA 1200011M11 (predicted) (LOC287596), mRNA [XM_213430]	-1.10566	-1.05142	1.05875
A_42_P750340	XM_215129	RGD1563319_predicted	PREDICTED: Rattus norvegicus similar to RIKEN cDNA 6330512M04 gene (LOC293632), mRNA [XM_215129]	-1.03061	-1.02376	-1.06788
A_42_P750351	TC538087		Q6M7Z1 (Q6M7Z1) Succinate dehydrogenase A , partial (3%) [TC538087]	-1.15119	-1.1171	-1.16037
A_42_P750634	XM_341921		Rattus norvegicus similar to RIKEN cDNA C030034J04 (LOC361642), mRNA [XM_341921]	-1.01445	-1.22727	-1.16815
A_42_P750683	NM_031327	Cyr61	Rattus norvegicus cysteine rich protein 61 (Cyr61), mRNA [NM_031327]	1.23518	1.14856	1.06568
A_42_P751001	NM_001025624		Rattus norvegicus high mobility group nucleosomal binding domain 2 (Hmgn2), mRNA [NM_001025624]	-1.18376	-1.1738	-1.04666
A_42_P751152	XM_215269	Ndufb8_predicted	PREDICTED: Rattus norvegicus NADH dehydrogenase (ubiquinone) 1 beta subcomplex 8 (predicted) (Ndufb8_predicted), mRNA [XM_215269]	1.00887	1.01133	-1.04324
A_42_P751368	XM_217550	RGD1304704	PREDICTED: Rattus norvegicus similar to Hypothetical protein CGI-99 (predicted) (RGD1304704_predicted), mRNA [XM_217550]	1.0139	1.0465	1.08287
A_42_P751562	NM_001037355		Rattus norvegicus similar to DKFZP586A0522 protein (RGD1308407), mRNA [NM_001037355]	-1.07453	-1.13871	-1.25216
A_42_P751720	XM_235687	Kb40	PREDICTED: Rattus norvegicus similar to keratin Kb40 (LOC315324), mRNA [XM_235687]	1.00838	1.10778	1.15175
A_42_P751742	XM_235706	Zfp385_predicted	Rattus norvegicus similar to hematopoietic zinc finger protein (LOC300267), mRNA [XM_235706]	-1.01763	1.08339	-1.09621
A_42_P751756	XM_216728	RGD1308917_predicted	PREDICTED: Rattus norvegicus similar to RIKEN cDNA 1200003C05 (predicted) (LOC299127), mRNA [XM_216728]	1.03237	-1.07433	1.0156
A_42_P751983	XM_218502	Uble1b	PREDICTED: Rattus norvegicus ubiquitin-like 1 (sentrin) activating enzyme E1B (predicted) (Uble1b_predicted), mRNA [XM_218502]	-1.08184	-1.0214	1.08139
A_42_P752134	NM_053483	Kpna2	Rattus norvegicus karyopherin (importin) alpha 2 (Kpna2), mRNA [NM_053483]	-1.1418	-1.10253	1.00969
A_42_P752336	NM_017029	Nef3	Rattus norvegicus neurofilament 3, medium (Nef3), mRNA [NM_017029]	1.08965	1.4603	1.19455
A_42_P752416	XM_228196	Ptk9l_predicted	PREDICTED: Rattus norvegicus protein tyrosine kinase 9-like (A6-related protein) (predicted) (Ptk9l_predicted), mRNA [XM_228196]	1.08379	1.07886	1.06214
A_42_P752796	XM_225729	Me2_predicted	PREDICTED: Rattus norvegicus malic enzyme 2, NAD(+)-dependent, mitochondrial (predicted) (Me2_predicted), mRNA [XM_225729]	1.2268	1.19975	1.21939
A_42_P752901	XM_575149		PREDICTED: Rattus norvegicus similar to 60S ribosomal protein L7a (LOC499809), mRNA [XM_575149]	-1.20689	-1.06141	1.01776
A_42_P753130	XM_219231	Ahi1	Rattus norvegicus similar to Ahi-1 isoform I (LOC308923), mRNA [XM_219231]	-1.14165	-1.09629	1.19166
A_42_P753215	NM_032071	Synj2	Rattus norvegicus synaptojanin 2 (Synj2), mRNA [NM_032071]	1.07274	-1.08423	-1.32128
A_42_P753262	AI236123		AI236123 EST232685 Normalized rat ovary, Bento Soares Rattus sp. cDNA clone ROVDB68 3' end, mRNA sequence [AI236123]	1.27309	1.12095	1.07845
A_42_P753270	XM_214805	Znf444_predicted	PREDICTED: Rattus norvegicus zinc finger protein 444 (predicted) (Znf444_predicted), mRNA [XM_214805]	1.08977	1.13233	1.02526
A_42_P753429	NM_013033	Slc5a1	Rattus norvegicus solute carrier family 5 (sodium/glucose cotransporter), member 1 (Slc5a1), mRNA [NM_013033]	1.07162	-1.0075	1.00288
A_42_P753675	XM_340775	Arhgdig_predicted	PREDICTED: Rattus norvegicus Rho GDP dissociation inhibitor (GDI) gamma (predicted) (Arhgdig_predicted), mRNA [XM_340775]	-1.09267	-1.06976	-1.12276
A_42_P753803	NM_022588	Mta1	Rattus norvegicus metastasis associated 1 (Mta1), mRNA [NM_022588]	1.19324	-1.03377	-1.25685
A_42_P753820	NM_001013184		Rattus norvegicus high mobility group nucleosomal binding domain 1 (Hmgn1), mRNA [NM_001013184]	-1.27639	-1.11677	-1.00106
A_42_P754122	L03557	Hoxa4	Rat (clone RAHB2 9/15) hox1.4 protein (hox1.4) mRNA, 3' end. [L03557]	-1.2584	-1.13848	-1.04473
A_42_P754715	NM_031746	Slc13a2	Rattus norvegicus solute carrier family 13 (sodium-dependent dicarboxylate transporter), member 2 (Slc13a2), mRNA [NM_031746]	1.18471	1.05641	-1.0539
A_42_P754888	NM_053744	Dlk1	Rattus norvegicus delta-like 1 homolog (Drosophila) (Dlk1), mRNA [NM_053744]	1.55745	2.41304	1.35752
A_42_P755052	AF003187	Zfp91	Rattus norvegicus cocaine attenuated zinc-finger protein mRNA, partial cds. [AF003187]	-1.00773	-1.11843	-1.05519
A_42_P755071	XM_230486	Pla2g4b_predicted	PREDICTED: Rattus norvegicus phospholipase A2, group IVB (cytosolic) (predicted) (Pla2g4b_predicted), mRNA [XM_230486]	1.00901	1.09306	1.11199
A_42_P755087	NM_001008305	RGD1304686	Rattus norvegicus similar to 2010003J03Rik protein (RGD1304686), mRNA [NM_001008305]	1.11547	1.06406	1.11331
A_42_P755115	NM_138979	bsnd	Rattus norvegicus Bartter syndrome, infantile, with sensorineural deafness (Barttin) (bsnd), mRNA [NM_138979]	1.1113	1.14639	-1.01461
A_42_P755133	XM_238544	RGD1563773_predicted	PREDICTED: Rattus norvegicus similar to ubiquitin associated protein (LOC300788), mRNA [XM_238544]	1.08013	1.09325	-1.00639
A_42_P755326	NM_001004263	Itgb6	Rattus norvegicus integrin, beta 6 (Itgb6), mRNA [NM_001004263]	1.21728	1.17146	1.17317
A_42_P755367	AW916853		AW916853 EST348066 Rat gene index, normalized rat, norvegicus, Bento Soares Rattus norvegicus cDNA clone RGIDU51 5' end, mRNA sequence [AW916853]	1.0548	1.14791	1.06049
A_42_P755399	XM_214529	RGD1309111_predicted	PREDICTED: Rattus norvegicus similar to RIKEN cDNA 4933427L07 (predicted) (LOC291433), mRNA [XM_214529]	-1.0392	-1.17152	-1.04282
A_42_P755414	AW918668		AW918668 EST349972 Rat gene index, normalized rat, norvegicus, Bento Soares Rattus norvegicus cDNA clone RGIEW27 5' end, mRNA sequence [AW918668]	-1.18961	-1.11699	1.03526
A_42_P755445	NM_001024993		Rattus norvegicus similar to RIKEN cDNA 6330509G02 (RGD1304726), mRNA [NM_001024993]	1.02659	-1.18839	-1.00012
A_42_P755546	NM_001017489		Rattus norvegicus similar to ligatin (LOC498225), mRNA [NM_001017489]	-1.04213	-1.09238	1.04231
A_42_P755831	NM_152935	Tomm20	Rattus norvegicus translocase of outer mitochondrial membrane 20 homolog (yeast) (Tomm20), mRNA [NM_152935]	-1.13242	-1.09877	1.06469
A_42_P755878	NM_001025279		Rattus norvegicus similar to RIKEN cDNA 2700029E10 (RGD1306561), mRNA [NM_001025279]	-1.21419	-1.06999	-1.06432
A_42_P755887	NM_133552	Wbscr14	Rattus norvegicus Williams-Beuren syndrome chromosome region 14 homolog (human) (Wbscr14), mRNA [NM_133552]	1.00069	-1.12187	-1.04278
A_42_P755894	BF556567		BF556567 UI-R-E1-fu-g-10-0-UI.r1 UI-R-E1 Rattus norvegicus cDNA clone UI-R-E1-fu-g-10-0-UI 5', mRNA sequence [BF556567]	-1.13125	-1.01759	1.02935
A_42_P755992	XM_221297		PREDICTED: Rattus norvegicus presenilin associated, rhomboid-like (predicted) (Psarl_predicted), mRNA [XM_221297]	-1.10725	-1.10823	-1.05888
A_42_P756077	NM_001017376		Rattus norvegicus phytanoyl-CoA hydroxylase interacting protein (Phyhip), mRNA [NM_001017376]	1.15271	1.12387	1.04665
A_42_P756334	NM_017239	Myh6	Rattus norvegicus myosin heavy chain, polypeptide 6 (Myh6), mRNA [NM_017239]	1.11594	1.02991	1.11796
A_42_P756350	NM_021772	Cdkl3	Rattus norvegicus cyclin-dependent kinase-like 3 (Cdkl3), mRNA [NM_021772]	1.05283	1.02313	1.18908
A_42_P756393	AW920459		AW920459 EST351763 Rat gene index, normalized rat, norvegicus, Bento Soares Rattus norvegicus cDNA clone RGIGW54 5' end, mRNA sequence [AW920459]	1.08318	-1.07204	-1.05236
A_42_P756652	NM_133525	RGD620382	Rattus norvegicus Nucleoside 2-deoxyribosyltransferase domain containing protein RGD620382 (RGD620382), mRNA [NM_133525]	-1.07848	1.03947	1.04954
A_42_P756696	XM_220269	Cpeb4_predicted	PREDICTED: Rattus norvegicus cytoplasmic polyadenylation element binding protein 4 (predicted) (Cpeb4_predicted), mRNA [XM_220269]	1.06097	-1.05697	1.09251
A_42_P756876	NM_019332	Padi1	Rattus norvegicus peptidyl arginine deiminase, type I (Padi1), mRNA [NM_019332]	-1.12213	-1.07139	-1.1057
A_42_P757258	XM_220055	Mphosph1_predicted	PREDICTED: Rattus norvegicus M-phase phosphoprotein 1 (predicted) (Mphosph1_predicted), mRNA [XM_220055]	-1.25346	1.00632	1.25406
A_42_P757370	NM_017171	Prkce	Rattus norvegicus protein kinase C, epsilon (Prkce), mRNA [NM_017171]	1.28617	1.02356	1.02489
A_42_P757500	NM_031046	Itpr2	Rattus norvegicus inositol 1,4,5-triphosphate receptor 2 (Itpr2), mRNA [NM_031046]	1.143	1.24908	1.07874
A_42_P758052	NM_001031645		Rattus norvegicus acid phosphatase 6, lysophosphatidic (Acp6), mRNA [NM_001031645]	-1.13446	-1.01688	-1.12779
A_42_P758200	NM_138613	Znf179	Rattus norvegicus zinc finger protein 179 (Znf179), mRNA [NM_138613]	1.05283	1.01336	-1.00149
A_42_P758222	NM_017134	Arg1	Rattus norvegicus arginase 1 (Arg1), mRNA [NM_017134]	-1.07913	-1.00332	1.10515
A_42_P758492	NM_019247	Pitx3	Rattus norvegicus paired-like homeodomain transcription factor 3 (Pitx3), mRNA [NM_019247]	1.05884	1.10029	-1.05942
A_42_P758886	NM_019258	Cst8	Rattus norvegicus cystatin 8 (Cst8), mRNA [NM_019258]	1.11879	-1.02567	-1.03998
A_42_P759043	XM_215266	RGD1311783_predicted	PREDICTED: Rattus norvegicus similar to RIKEN cDNA 2010012O05 (predicted) (LOC294012), mRNA [XM_215266]	-1.02862	-1.12459	-1.07587
A_42_P759184	XM_341386	LOC361100	PREDICTED: Rattus norvegicus similar to DNA topoisomerase (ATP-hydrolysing) (LOC361100), mRNA [XM_341386]	-1.08886	-1.07801	-1.05431
A_42_P759192	NM_001017494		Rattus norvegicus similar to Golgin 45 (Basic leucine zipper nuclear factor 1) (LOC498266), mRNA [NM_001017494]	1.04257	-1.05682	1.04181
A_42_P759427	XM_218432	Strn4_predicted	PREDICTED: Rattus norvegicus striatin, calmodulin binding protein 4 (predicted) (Strn4_predicted), mRNA [XM_218432]	1.17193	1.17095	1.05219
A_42_P759524	NM_022957	Serpina5	Rattus norvegicus serine (or cysteine) peptidase inhibitor, clade A, member 5 (Serpina5), mRNA [NM_022957]	1.03139	-1.04505	1.00471
A_42_P759822	XM_237254		Rattus norvegicus similar to RIKEN cDNA 2900016D05 (LOC316506), mRNA [XM_237254]	-1.13488	-1.15509	1.01211
A_42_P759993	NM_031634	Mefv	Rattus norvegicus Mediterranean fever (Mefv), mRNA [NM_031634]	-1.03229	1.24578	1.21676
A_42_P760101	NM_001013050		Rattus norvegicus polymerase (DNA directed), delta 2, regulatory subunit (Pold2), mRNA [NM_001013050]	-1.03934	1.12885	1.20845
A_42_P760177	XM_342906	LOC362587	PREDICTED: Rattus norvegicus similar to microfilament and actin filament cross-linker protein isoform a (LOC362587), mRNA [XM_342906]	-1.00281	-1.1664	1.02414
A_42_P760354	NM_019202	Pla2g2c	Rattus norvegicus phospholipase A2, group 2C (Pla2g2c), mRNA [NM_019202]	1.08091	1.07811	1.02483
A_42_P761159	XM_214003	Mrps18c_predicted	PREDICTED: Rattus norvegicus mitochondrial ribosomal protein S18C (predicted) (Mrps18c_predicted), mRNA [XM_214003]	-1.11733	-1.00775	1.00663
A_42_P761225	XM_216960	RGD1307892_predicted	PREDICTED: Rattus norvegicus similar to Ars component B (predicted) (LOC300017), mRNA [XM_216960]	1.0189	1.20312	1.03691
A_42_P761277	NM_001008297	RGD1305689	Rattus norvegicus similar to DNA segment, Chr 14, ERATO Doi 449, expressed (RGD1305689), mRNA [NM_001008297]	-1.03061	1.12315	1.20266
A_42_P761436	NM_153294	LOC259224	Rattus norvegicus prepro-Neuropeptide W polypeptide (LOC259224), mRNA [NM_153294]	-1.02087	1.06056	1.12052
A_42_P761516	XM_225008	Myst3	PREDICTED: Rattus norvegicus MYST histone acetyltransferase (monocytic leukemia) 3 (predicted) (Myst3_predicted), mRNA [XM_225008]	-1.07665	-1.05504	-1.08585
A_42_P762150	XM_223600	RGD1562979_predicted	Rattus norvegicus similar to lymphoid transcription factor Ikaros/LyF-1, form IV - mouse (LOC305501), mRNA [XM_223600]	-1.04855	-1.36008	1.53255
A_42_P762248	BF566582		BF566582 UI-R-BO0-ago-c-02-0-UI.r1 UI-R-BO0 Rattus norvegicus cDNA clone UI-R-BO0-ago-c-02-0-UI 5', mRNA sequence [BF566582]	-1.00999	-1.07536	1.07813
A_42_P762508	NM_001034199		Rattus norvegicus neuronal pentraxin II (Nptx2), mRNA [NM_001034199]	-1.07025	-1.02086	1.01967
A_42_P762618	NM_053425	Ccs	Rattus norvegicus copper chaperone for superoxide dismutase (Ccs), mRNA [NM_053425]	-1.14114	-1.12101	-1.09255
A_42_P762814	NM_031318	Tctex1	Rattus norvegicus t-complex testis expressed 1 (Tctex1), mRNA [NM_031318]	1.04707	1.08875	1.20208
A_42_P762829	NM_013154	Cebpd	Rattus norvegicus CCAAT/enhancer binding protein (C/EBP), delta (Cebpd), mRNA [NM_013154]	-1.00114	1.09249	1.31992
A_42_P762905	NM_022529	Mrpl23	Rattus norvegicus mitochondrial ribosomal protein L23 (Mrpl23), mRNA [NM_022529]	-1.14744	-1.03556	-1.01372
A_42_P762924	XM_236362	Herc1_predicted	PREDICTED: Rattus norvegicus hect (homologous to the E6-AP (UBE3A) carboxyl terminus) domain and RCC1 (CHC1)-like domain (RLD) 1 (predicted) (Herc1_predicted), mRNA [XM_236362]	-1.13144	-1.26551	-1.2541
A_42_P763077	NM_012909	Aqp2	Rattus norvegicus aquaporin 2 (Aqp2), mRNA [NM_012909]	1.18884	1.13706	1.00147
A_42_P763157	NM_134369	Cyp2t1	Rattus norvegicus cytochrome P450 monooxygenase CYP2T1 (Cyp2t1), mRNA [NM_134369]	-1.06845	-1.01315	-1.13347
A_42_P763224	XM_219490	RGD1561432_predicted	PREDICTED: Rattus norvegicus similar to potential ligand-binding protein (LOC309100), mRNA [XM_219490]	1.03181	1.02275	1.02993
A_42_P763424	AY064511	Ua20	Rattus norvegicus putative UA20 protein (Ua20) mRNA, complete cds. [AY064511]	1.07434	-1.06491	-1.19213
A_42_P763522	NM_001013980		Rattus norvegicus similar to cysteine and tyrosine-rich protein 1 (LOC304138), mRNA [NM_001013980]	1.03441	1.13486	1.31424
A_42_P764359	NM_145086	Pairbp1	Rattus norvegicus PAI-1 mRNA-binding protein (Pairbp1), mRNA [NM_145086]	-1.13266	-1.06563	1.09929
A_42_P764466	XM_215247	Arhgap18_predicted	PREDICTED: Rattus norvegicus Rho GTPase activating protein 18 (predicted) (Arhgap18_predicted), mRNA [XM_215247]	1.12258	-1.06446	-1.26034
A_42_P764985	NM_133402	Nap1l3	Rattus norvegicus nucleosome assembly protein 1-like 3 (Nap1l3), mRNA [NM_133402]	-1.03999	-1.16308	-1.09117
A_42_P765031	XM_346083	ORF19	PREDICTED: Rattus norvegicus open reading frame 19 (predicted) (ORF19_predicted), mRNA [XM_346083]	1.04883	1.05232	-1.04459
A_42_P765066	NM_021588	Mb	Rattus norvegicus myoglobin (Mb), mRNA [NM_021588]	-1.01911	1.12642	-1.15031
A_42_P765298	NM_212494	Cuta	Rattus norvegicus divalent cation tolerant protein CUTA (Cuta), mRNA [NM_212494]	-1.09168	-1.01667	1.03536
A_42_P765356	XM_214509	Sephs1	PREDICTED: Rattus norvegicus selenophosphate synthetase 1 (predicted) (Sephs1_predicted), mRNA [XM_214509]	-1.14061	-1.27344	-1.03699
A_42_P765499	XM_215537	RGD1560393_predicted	PREDICTED: Rattus norvegicus similar to armadillo repeat-containing protein (LOC294948), mRNA [XM_215537]	-1.21182	-1.18473	-1.01531
A_42_P765648	NM_172065	Prpg2	Rattus norvegicus proline-rich proteoglycan 2 (Prpg2), mRNA [NM_172065]	-1.01219	1.06209	-1.07429
A_42_P765830	XM_215544	Ndufb5_predicted	PREDICTED: Rattus norvegicus NADH dehydrogenase (ubiquinone) 1 beta subcomplex, 5 (predicted) (Ndufb5_predicted), mRNA [XM_215544]	-1.08778	-1.07695	-1.06382
A_42_P766027	XM_218195	U2af2	PREDICTED: Rattus norvegicus U2 small nuclear ribonucleoprotein auxiliary factor (U2AF) 2 (predicted) (U2af2_predicted), mRNA [XM_218195]	-1.00766	1.10764	1.0731
A_42_P766275	NM_194353	Set	Rattus norvegicus SET translocation (Set), mRNA [NM_194353]	-1.09268	1.03589	1.17605
A_42_P766292	NM_001007700	M6pr	Rattus norvegicus cation-dependent mannose-6-phosphate receptor (M6pr), mRNA [NM_001007700]	-1.07637	-1.14872	1.06503
A_42_P766648	XM_214187	Cklfsf5_predicted	PREDICTED: Rattus norvegicus chemokine-like factor super family 5 (predicted) (Cklfsf5_predicted), mRNA [XM_214187]	-1.01329	-1.05757	-1.00072
A_42_P766909	NM_130403	Ppp1r14a	Rattus norvegicus protein phosphatase 1, regulatory (inhibitor) subunit 14A (Ppp1r14a), mRNA [NM_130403]	1.02248	1.00953	-1.06261
A_42_P767002	NM_022544	Defb3	Rattus norvegicus defensin beta 3 (Defb3), mRNA [NM_022544]	1.02511	1.05448	1.09572
A_42_P767077	NM_021654	Gja4	Rattus norvegicus gap junction membrane channel protein alpha 4 (Gja4), mRNA [NM_021654]	1.01814	1.02527	1.06548
A_42_P767403	XM_220612	Zbtb4_predicted	PREDICTED: Rattus norvegicus zinc finger and BTB domain containing 4 (predicted) (Zbtb4_predicted), mRNA [XM_220612]	1.08736	1.05313	1.08928
A_42_P767467	BF556870		BF556870 UI-R-E1-gm-h-08-0-UI.r1 UI-R-E1 Rattus norvegicus cDNA clone UI-R-E1-gm-h-08-0-UI 5', mRNA sequence [BF556870]	-1.11717	-1.21085	-1.10751
A_42_P767684	XM_217284	Trex1	PREDICTED: Rattus norvegicus three prime repair exonuclease 1 (predicted) (Trex1_predicted), mRNA [XM_217284]	-1.03225	-1.07208	-1.04165
A_42_P767698	NM_001008721	Ebna1bp2	Rattus norvegicus EBNA1 binding protein 2 (Ebna1bp2), mRNA [NM_001008721]	-1.12732	1.06832	1.18525
A_42_P767737	AY724480		Rattus norvegicus clone UI-R-FJ0-cpu-m-15-0-UI unknown mRNA [AY724480]	-1.11249	-1.09967	1.04396
A_42_P768024	XM_344964	Spn	PREDICTED: Rattus norvegicus sialophorin (Spn), mRNA [XM_344964]	-1.13184	-1.20794	1.42605
A_42_P768530	NM_080690	Caskin1	Rattus norvegicus cask-interacting protein 1 (Caskin1), mRNA [NM_080690]	-1.17728	-1.36356	-1.32711
A_42_P768563	XM_216080		Rattus norvegicus similar to RIKEN cDNA A330021E22 (LOC296825), mRNA [XM_216080]	1.39705	1.34725	1.12913
A_42_P768732	AW918387		AW918387 EST349691 Rat gene index, normalized rat, norvegicus, Bento Soares Rattus norvegicus cDNA clone RGIER58 5' end, mRNA sequence [AW918387]	-1.2463	-1.14056	-1.04811
A_42_P768766	NM_053448	Hdac3	Rattus norvegicus histone deacetylase 3 (Hdac3), mRNA [NM_053448]	1.03312	-1.04224	-1.02338
A_42_P768776	XM_341666	Zfp330_predicted	PREDICTED: Rattus norvegicus zinc finger protein 330 (predicted) (Zfp330_predicted), mRNA [XM_341666]	-1.07086	-1.13266	1.01858
A_42_P768799	NM_031774	Rabac1	Rattus norvegicus Rab acceptor 1 (prenylated) (Rabac1), mRNA [NM_031774]	-1.13668	-1.32432	-1.1286
A_42_P768978	NM_145098	Nrp1	Rattus norvegicus neuropilin 1 (Nrp1), mRNA [NM_145098]	-1.00993	1.14209	1.30384
A_42_P769180	XM_231925	Hint1_predicted	PREDICTED: Rattus norvegicus histidine triad nucleotide binding protein 1 (predicted) (Hint1_predicted), mRNA [XM_231925]	-1.16687	-1.13055	-1.20314
A_42_P769290	AW532904		AW532904 UI-R-BU0-ang-e-06-0-UI.s1 UI-R-BU0 Rattus norvegicus cDNA clone UI-R-BU0-ang-e-06-0-UI 3', mRNA sequence [AW532904]	1.07955	1.09676	-1.04698
A_42_P769597	XM_214869	RGD1308128_predicted	Rattus norvegicus similar to hypothetical protein FLJ20084 (LOC292687), mRNA [XM_214869]	-1.00362	-1.01572	-1.05334
A_42_P769766	XM_216747	RGD1310899_predicted	PREDICTED: Rattus norvegicus similar to CGI-35 protein (predicted) (LOC299198), mRNA [XM_216747]	-1.08803	-1.14065	-1.01511
A_42_P769921	AW917548		AW917548 EST348852 Rat gene index, normalized rat, norvegicus, Bento Soares Rattus norvegicus cDNA clone RGIEF18 5' end, mRNA sequence [AW917548]	-1.03108	-1.11913	-1.03933
A_42_P769969	XM_577003		PREDICTED: Rattus norvegicus similar to Nucleosome binding protein 1 (LOC501603), mRNA [XM_577003]	-1.24112	1.03336	-1.07223
A_42_P770055	AI535554		AI535554 UI-R-C3-ta-e-12-0-UI.s1 UI-R-C3 Rattus norvegicus cDNA clone UI-R-C3-ta-e-12-0-UI 3', mRNA sequence [AI535554]	-1.00118	-1.18056	-1.05825
A_42_P770171	NM_001008367	RGD1309062	Rattus norvegicus similar to RIKEN cDNA 0610042E07 (RGD1309062), mRNA [NM_001008367]	-1.0344	-1.08543	1.03697
A_42_P770330	TC560498		ENL2_ARATH (Q9T076) Early nodulin-like protein 2 precursor (Phytocyanin-like protein), partial (7%) [TC560498]	1.015	1.02135	-1.09307
A_42_P770458	NM_134414	Sec5l1	Rattus norvegicus Rsec5 protein (Sec5l1), mRNA [NM_134414]	-1.05217	-1.10024	-1.00774
A_42_P770556	NM_033096	Ppm1b	Rattus norvegicus protein phosphatase 1B, magnesium dependent, beta isoform (Ppm1b), mRNA [NM_033096]	1.11201	1.02464	1.03952
A_42_P771158	AW917508		AW917508 EST348812 Rat gene index, normalized rat, norvegicus, Bento Soares Rattus norvegicus cDNA clone RGIEE70 5' end, mRNA sequence [AW917508]	1.01279	-1.15387	1.01
A_42_P771337	NM_001012015	Lamp3	Rattus norvegicus lysosomal-associated membrane protein 3 (Lamp3), mRNA [NM_001012015]	1.04668	1.14798	1.16009
A_42_P771346	NM_022441	Acvrl1	Rattus norvegicus activin A receptor type II-like 1 (Acvrl1), mRNA [NM_022441]	1.03016	1.2033	1.29115
A_42_P771373	NM_012614	Npy	Rattus norvegicus neuropeptide Y (Npy), mRNA [NM_012614]	1.03021	1.01938	1.0809
A_42_P771848	NM_001008324	Eif4b	Rattus norvegicus eukaryotic translation initiation factor 4B (Eif4b), mRNA [NM_001008324]	-1.09878	-1.21894	-1.05511
A_42_P772136	TC555131		P70361 (P70361) Tera, partial (64%) [TC555131]	-1.08879	-1.2149	1.05383
A_42_P772157	NM_017020	Il6r	Rattus norvegicus interleukin 6 receptor (Il6r), mRNA [NM_017020]	-1.12168	-1.11841	1.44644
A_42_P772256	NM_001001504	Gtf2ird1	Rattus norvegicus general transcription factor II I repeat domain-containing 1 (Gtf2ird1), mRNA [NM_001001504]	1.07657	-1.05241	1.026
A_42_P772356	XM_214053	Dhx15_predicted	PREDICTED: Rattus norvegicus DEAH (Asp-Glu-Ala-His) box polypeptide 15 (predicted) (Dhx15_predicted), mRNA [XM_214053]	-1.11857	-1.20612	-1.00147
A_42_P772697	XM_342921	RGD1561833_predicted	PREDICTED: Rattus norvegicus similar to RIKEN cDNA 9330177P20 (LOC362602), mRNA [XM_342921]	-1.06358	-1.21843	-1.07278
A_42_P772821	NM_001004224	MGC94221	Rattus norvegicus similar to B-cell receptor-associated protein 31 (MGC94221), mRNA [NM_001004224]	-1.11723	-1.27671	-1.03211
A_42_P772878	NM_001011936	Bag3	Rattus norvegicus Bcl2-associated athanogene 3 (Bag3), mRNA [NM_001011936]	1.1331	-1.03951	1.04025
A_42_P772965	XM_214535	Aldh7a1	PREDICTED: Rattus norvegicus aldehyde dehydrogenase family 7, member A1 (predicted) (Aldh7a1_predicted), mRNA [XM_214535]	-1.17935	1.12167	1.04804
A_42_P773604	NM_031578	Tesk1	Rattus norvegicus testis specific protein kinase 1 (Tesk1), mRNA [NM_031578]	-1.05065	-1.06018	-1.01999
A_42_P773606	XM_214867	RGD1562091_predicted	PREDICTED: Rattus norvegicus similar to expressed sequence C79127 (LOC292690), mRNA [XM_214867]	1.0033	1.06553	1.47089
A_42_P773636	NM_001009623	Tnfsf13	Rattus norvegicus tumor necrosis factor (ligand) superfamily, member 13 (Tnfsf13), mRNA [NM_001009623]	1.08008	1.02857	1.1115
A_42_P773675	NM_021775	Edg8	Rattus norvegicus endothelial differentiation, sphingolipid G-protein-coupled receptor, 8 (Edg8), mRNA [NM_021775]	1.00058	1.07271	1.07578
A_42_P773816	NM_017079	Cd1d1	Rattus norvegicus CD1d1 antigen (Cd1d1), mRNA [NM_017079]	-1.00812	1.01673	1.1301
A_42_P773945	XM_342820	B4galt1_mapped	PREDICTED: Rattus norvegicus UDP-Gal:betaGlcNAc beta 1,4- galactosyltransferase, polypeptide 1 (B4galt1), mRNA [XM_342820]	1.13068	1.28266	2.21594
A_42_P774021	XM_340887	Copz2_predicted	PREDICTED: Rattus norvegicus coatomer protein complex, subunit zeta 2 (predicted) (Copz2_predicted), mRNA [XM_340887]	-1.2152	-1.16552	-1.07046
A_42_P774045	NM_001034916		Rattus norvegicus ribosomal protein L8 (Rpl8), mRNA [NM_001034916]	-1.12775	1.00468	1.10115
A_42_P774181	XM_343480	Gnat1_predicted	PREDICTED: Rattus norvegicus guanine nucleotide binding protein, alpha transducing 1 (predicted) (Gnat1_predicted), mRNA [XM_343480]	1.09218	1.2214	-1.12973
A_42_P774439	BG663067		BG663067 DRA07G07 Rat DRG Library Rattus norvegicus cDNA clone DRA07G07 5', mRNA sequence [BG663067]	1.01717	1.12398	1.50574
A_42_P774448	NM_012628	Prkcc	Rattus norvegicus protein kinase C, gamma (Prkcc), mRNA [NM_012628]	1.07646	1.3132	1.05974
A_42_P774468	NM_001007703	MGC94339	Rattus norvegicus similar to BC002216 protein (MGC94339), mRNA [NM_001007703]	1.01404	1.01691	1.05649
A_42_P774527	NM_134332	Gzmc	Rattus norvegicus granzyme C (Gzmc), mRNA [NM_134332]	1.10959	1.02328	1.27108
A_42_P774878	NM_053637	Stxbp3	Rattus norvegicus syntaxin binding protein 3 (Stxbp3), mRNA [NM_053637]	-1.03528	-1.15303	-1.1414
A_42_P774912	NM_016995	C4bpb	Rattus norvegicus complement component 4 binding protein, beta (C4bpb), mRNA [NM_016995]	1.03622	1.22278	-1.03322
A_42_P775217	NM_001001969	Ly6g6c	Rattus norvegicus lymphocyte antigen 6 complex, locus G6C (Ly6g6c), mRNA [NM_001001969]	1.05293	1.07385	-1.04544
A_42_P775256	NM_017129	Ctf1	Rattus norvegicus cardiotrophin 1 (Ctf1), mRNA [NM_017129]	-1.01465	-1.22321	-1.1799
A_42_P775268	NM_001006974	MGC94720	Rattus norvegicus similar to hypothetical protein MGC2574 (MGC94720), mRNA [NM_001006974]	1.08636	-1.05295	1.10978
A_42_P775698	NM_024363	Hrmt1l2	Rattus norvegicus heterogeneous nuclear ribonucleoproteins methyltransferase-like 2 (S. cerevisiae) (Hrmt1l2), mRNA [NM_024363]	-1.1402	1.13459	1.22983
A_42_P776300	BF556698		BF556698 UI-R-C0-gz-c-02-0-UI.r1 UI-R-C0 Rattus norvegicus cDNA clone UI-R-C0-gz-c-02-0-UI 5', mRNA sequence [BF556698]	-1.08416	-1.0767	-1.00393
A_42_P776359	NM_001015013		Rattus norvegicus mammary tumor virus receptor 2 (Mtvr2), mRNA [NM_001015013]	-1.04772	-1.12288	1.01679
A_42_P777045	NM_001037195		Rattus norvegicus Ras homolog gene family, member G (Rhog), mRNA [NM_001037195]	1.00954	-1.10602	1.07293
A_42_P777177	BF542992		BF542992 UI-R-Y0-abl-e-11-0-UI.r1 UI-R-Y0 Rattus norvegicus cDNA clone UI-R-Y0-abl-e-11-0-UI 5', mRNA sequence [BF542992]	-1.09783	-1.20159	-1.18967
A_42_P777285	AI013497		AI013497 EST208172 Normalized rat spleen, Bento Soares Rattus sp. cDNA clone RSPBM30 3' end, mRNA sequence [AI013497]	1.01392	-1.07475	1.01778
A_42_P777761	NM_001011893	Pnutl2	Rattus norvegicus peanut-like 2 (Drosophila) (Pnutl2), mRNA [NM_001011893]	-1.00999	-1.06774	1.10318
A_42_P778115	XM_215132	Phlda2_predicted	PREDICTED: Rattus norvegicus pleckstrin homology-like domain, family A, member 2 (predicted) (Phlda2_predicted), mRNA [XM_215132]	1.34349	1.3742	2.01642
A_42_P778184	NM_001037351		Rattus norvegicus troponin C2, fast (Tnnc2), mRNA [NM_001037351]	1.00038	1.08788	-1.00467
A_42_P778313	XM_214126	Pde6b_predicted	PREDICTED: Rattus norvegicus phosphodiesterase 6B, cGMP, rod receptor, beta polypeptide (predicted) (Pde6b_predicted), mRNA [XM_214126]	1.01051	1.10133	1.13301
A_42_P778437	NM_001004235	Mrpl37	Rattus norvegicus mitochondrial ribosomal protein L37 (Mrpl37), mRNA [NM_001004235]	-1.13592	1.03099	-1.0171
A_42_P778560	NM_001014042		Rattus norvegicus similar to Myosin-binding protein H (MyBP-H) (H-protein) (RGD1310511), mRNA [NM_001014042]	1.03219	1.10692	1.10113
A_42_P779097	BF281936		BF281936 EST446527 Rat Gene Index, normalized rat, Rattus norvegicus cDNA Rattus norvegicus cDNA clone RGIBO64 similar to cerebral cortex transcriptional regulator T-Brain-1 (Tbr-1), mRNA sequence [BF281936]	-1.06913	-1.06472	-1.04906
A_42_P779260	BF555550		BF555550 UI-R-A1-dq-c-02-0-UI.r1 UI-R-A1 Rattus norvegicus cDNA clone UI-R-A1-dq-c-02-0-UI 5', mRNA sequence [BF555550]	-1.05521	1.05531	1.0369
A_42_P779282	NM_139097	Scn3b	Rattus norvegicus sodium channel, voltage-gated, type III, beta (Scn3b), mRNA [NM_139097]	1.01179	1.14376	-1.05711
A_42_P779933	NM_017117	Capn3	Rattus norvegicus calpain 3 (Capn3), mRNA [NM_017117]	1.18384	1.10933	1.08621
A_42_P780039	NM_021589	Ntrk1	Rattus norvegicus neurotrophic tyrosine kinase, receptor, type 1 (Ntrk1), mRNA [NM_021589]	-1.04392	1.09737	1.10064
A_42_P780097	NM_001008280	RGD1305092	Rattus norvegicus similar to ribosome-binding protein p34 - rat (RGD1305092), mRNA [NM_001008280]	-1.09125	1.18953	1.30366
A_42_P780389	NM_001025417		Rattus norvegicus actin-like 7b (Actl7b), mRNA [NM_001025417]	1.05355	1.15513	-1.22203
A_42_P780613	NM_181370	Hs3st2	Rattus norvegicus heparan sulfate (glucosamine) 3-O-sulfotransferase 2 (Hs3st2), mRNA [NM_181370]	1.07079	1.10364	1.11349
A_42_P780715	XM_223541	Letm1	Rattus norvegicus similar to leucine zipper-EF-hand containing transmembrane protein 1 (LOC305457), mRNA [XM_223541]	1.066	1.06126	1.00591
A_42_P780882	XM_215174	Esrra	Rattus norvegicus similar to Steroid hormone receptor ERR1 (Estrogen-related receptor, alpha) (ERR-alpha) (Estrogen receptor-like 1) (LOC293701), mRNA [XM_215174]	1.04581	1.06118	-1.09944
A_42_P780932	NM_031348	Fcna	Rattus norvegicus ficolin A (Fcna), mRNA [NM_031348]	-1.04872	-1.06166	1.05847
A_42_P780943	NM_001011906	Acbd6	Rattus norvegicus acyl-Coenzyme A binding domain containing 6 (Acbd6), mRNA [NM_001011906]	-1.15166	-1.05994	1.05055
A_42_P780997	NM_139099	Atp5e	Rattus norvegicus ATP synthase, H+ transporting, mitochondrial F1 complex, epsilon subunit (Atp5e), mRNA [NM_139099]	-1.13117	-1.0213	-1.17289
A_42_P781006	NM_017348	Slc6a8	Rattus norvegicus choline transporter (Slc6a8), mRNA [NM_017348]	1.32296	1.16188	1.02068
A_42_P781116	NM_001014092		Rattus norvegicus similar to i-45 protein (49.8 kD) (4H318) (RGD1311259), mRNA [NM_001014092]	-1.0735	-1.21607	-1.22733
A_42_P781594	XM_346914	LOC360760	PREDICTED: Rattus norvegicus similar to OTTHUMP00000042400 (LOC360760), mRNA [XM_346914]	-1.06101	-1.14763	1.19833
A_42_P781659	XM_214954	Reps1_predicted	PREDICTED: Rattus norvegicus RalBP1 associated Eps domain containing protein (predicted) (Reps1_predicted), mRNA [XM_214954]	-1.03997	-1.09145	1.00316
A_42_P781735	NM_053319	Dnclc1	Rattus norvegicus dynein, cytoplasmic, light chain 1 (Dnclc1), mRNA [NM_053319]	-1.03383	-1.05792	1.14557
A_42_P781919	NM_019262	C1qb	Rattus norvegicus complement component 1, q subcomponent, beta polypeptide (C1qb), mRNA [NM_019262]	1.26094	1.00592	1.07745
A_42_P782405	AA859831		AA859831 UI-R-E0-cc-g-03-0-UI.s1 UI-R-E0 Rattus norvegicus cDNA clone UI-R-E0-cc-g-03-0-UI 3' similar to gb [AA859831]	-1.04074	1.04307	-1.0355
A_42_P782490	XM_226464	RGD1560268_predicted	PREDICTED: Rattus norvegicus similar to AT motif-binding factor (LOC307829), mRNA [XM_226464]	-1.08211	1.00336	-1.09237
A_42_P783025	AW915739		AW915739 EST347043 Rat gene index, normalized rat, norvegicus, Bento Soares Rattus norvegicus cDNA clone RGIDA12 5' end, mRNA sequence [AW915739]	1.06848	-1.13823	-1.06199
A_42_P783113	XM_215044	Ndufab1_predicted	PREDICTED: Rattus norvegicus NADH dehydrogenase (ubiquinone) 1, alpha/beta subcomplex, 1 (predicted) (Ndufab1_predicted), mRNA [XM_215044]	-1.18147	-1.09257	-1.06904
A_42_P783205	NM_147145	Dclre1c	Rattus norvegicus DNA cross-link repair 1C, PSO2 homolog (S. cerevisiae) (Dclre1c), mRNA [NM_147145]	-1.03361	-1.18468	-1.01417
A_42_P783292	NM_017182	H2afy	Rattus norvegicus H2A histone family, member Y (H2afy), mRNA [NM_017182]	-1.08325	-1.1217	1.01806
A_42_P783301	XM_235707	Itga5_mapped	PREDICTED: Rattus norvegicus integrin alpha 5 (Itga5), mRNA [XM_235707]	-1.06216	1.00385	1.19099
A_42_P783318	XM_213407	RGD1559818_predicted	PREDICTED: Rattus norvegicus similar to novel protein (LOC287550), mRNA [XM_213407]	1.03348	1.06085	1.02705
A_42_P784063	NM_199370	Krt2-8	Rattus norvegicus keratin complex 2, basic, gene 8 (Krt2-8), mRNA [NM_199370]	-1.00353	-1.11537	-1.0239
A_42_P784252	NM_133557	Cda08	Rattus norvegicus T-cell immunomodulatory protein (Cda08), mRNA [NM_133557]	-1.03486	-1.11276	-1.07177
A_42_P784541	XM_340739	Mpv17l_predicted	PREDICTED: Rattus norvegicus Mpv17 transgene, kidney disease mutant-like (predicted) (Mpv17l_predicted), mRNA [XM_340739]	1.0464	1.03013	-1.24402
A_42_P784614	NM_031721	Prss11	Rattus norvegicus protease, serine, 11 (Igf binding) (Prss11), mRNA [NM_031721]	-1.07426	-1.22594	1.74733
A_42_P784931	XM_221640	RGD1306097_predicted	PREDICTED: Rattus norvegicus similar to KIAA0933 protein (predicted) (LOC304077), mRNA [XM_221640]	1.04524	-1.06148	-1.06048
A_42_P785075	XM_235051	Actr6_predicted	PREDICTED: Rattus norvegicus ARP6 actin-related protein 6 homolog (yeast) (predicted) (Actr6_predicted), mRNA [XM_235051]	1.09517	-1.03148	1.10381
A_42_P785221	XM_215359	Spdef_predicted	Rattus norvegicus similar to Prostate specific transcription factor ets (LOC294293), mRNA [XM_215359]	-1.0931	-1.05449	1.03227
A_42_P785419	NM_199501	Cdk2	Rattus norvegicus cyclin dependent kinase 2 (Cdk2), mRNA [NM_199501]	-1.10419	1.04059	1.15632
A_42_P785428	NM_199501	Cdk2	Rattus norvegicus cyclin dependent kinase 2 (Cdk2), mRNA [NM_199501]	-1.1528	-1.06551	1.1113
A_42_P785632	NM_001004198	Tbp	Rattus norvegicus TATA box binding protein (Tbp), mRNA [NM_001004198]	-1.068	-1.11266	1.04151
A_42_P785801	NM_013105	Cyp3a3	Rattus norvegicus cytochrome P450, subfamily 3A, polypeptide 3 (Cyp3a3), mRNA [NM_013105]	1.06995	1.10446	1.12748
A_42_P785861	NM_001009422	MGC105691	Rattus norvegicus NIPSNAP-related protein (MGC105691), mRNA [NM_001009422]	-1.18648	-1.02957	-1.06374
A_42_P785926	XM_340874	Mrps23_predicted	PREDICTED: Rattus norvegicus mitochondrial ribosomal protein S23 (predicted) (Mrps23_predicted), mRNA [XM_340874]	-1.08779	-1.09624	-1.01735
A_42_P786010	NM_145674	Ggta1	Rattus norvegicus glycoprotein galactosyltransferase alpha 1, 3 (Ggta1), mRNA [NM_145674]	-1.22109	-1.76022	-1.01487
A_42_P786011	NM_145674	Ggta1	Rattus norvegicus glycoprotein galactosyltransferase alpha 1, 3 (Ggta1), mRNA [NM_145674]	-1.25736	-1.70724	-1.07125
A_42_P786109	AW144489		AW144489 EST294866 Normalized rat placenta, Bento Soares Rattus sp. cDNA clone RGIAJ29 5' end, mRNA sequence [AW144489]	1.44761	1.09283	1.09412
A_42_P786317	XM_342389	Snapc4_predicted	PREDICTED: Rattus norvegicus small nuclear RNA activating complex, polypeptide 4 (predicted) (Snapc4_predicted), mRNA [XM_342389]	1.0037	1.09196	1.09672
A_42_P786933	NM_012983	Myo1d	Rattus norvegicus myosin ID (Myo1d), mRNA [NM_012983]	1.02578	-1.02409	-1.15489
A_42_P787160	NM_033099	Ptprv	Rattus norvegicus protein tyrosine phosphatase, receptor type, V (Ptprv), mRNA [NM_033099]	-1.02196	1.10474	1.04022
A_42_P787181	NM_001012745		Rattus norvegicus zinc finger protein 422 (predicted) (Zfp422_predicted), mRNA [NM_001012745]	-1.15031	-1.15423	-1.15293
A_42_P787216	AF030089	Ania4	Rattus norvegicus activity and neurotransmitter-induced early gene protein 4 (ania-4) mRNA, complete cds. [AF030089]	-1.02982	1.02836	1.20545
A_42_P787743	NM_001014159		Rattus norvegicus similar to RIKEN cDNA 3100004P22 (RGD1306184), mRNA [NM_001014159]	-1.01722	-1.03195	-1.03544
A_42_P788030	X80029		R.norvegicus Hem-2 mRNA. [X80029]	1.05099	-1.07019	-1.04599
A_42_P788080	BF545150		BF545150 UI-R-C2p-rv-g-01-0-UI.r1 UI-R-C2p Rattus norvegicus cDNA clone UI-R-C2p-rv-g-01-0-UI 5', mRNA sequence [BF545150]	-1.06554	-1.0073	-1.00247
A_42_P788087	XM_346274	RGD1566287_predicted	PREDICTED: Rattus norvegicus similar to DXImx39e protein (LOC367743), mRNA [XM_346274]	-1.04334	-1.06503	-1.03005
A_42_P788302	NM_001002803	Btnl3	Rattus norvegicus butyrophilin-like 3 (Btnl3), mRNA [NM_001002803]	1.13403	-1.17025	-1.10409
A_42_P788428	XM_237316		Rattus norvegicus similar to serologically defined colon cancer antigen 16 (LOC316544), mRNA [XM_237316]	1.00426	-1.01467	1.03381
A_42_P788541	XM_217061	Pfdn5_predicted	PREDICTED: Rattus norvegicus prefoldin 5 (predicted) (Pfdn5_predicted), mRNA [XM_217061]	-1.08576	-1.08342	-1.07001
A_42_P788740	XM_215013	Folr2_predicted	PREDICTED: Rattus norvegicus folate receptor 2 (fetal) (predicted) (Folr2_predicted), mRNA [XM_215013]	1.03959	1.02051	-1.07784
A_42_P788749	XM_342015	Mta2	PREDICTED: Rattus norvegicus metastasis-associated gene family, member 2 (predicted) (Mta2_predicted), mRNA [XM_342015]	1.02433	1.04107	-1.00606
A_42_P788760	XM_343088	Wdr21_predicted	PREDICTED: Rattus norvegicus WD repeat domain 21 (predicted) (Wdr21_predicted), mRNA [XM_343088]	-1.08314	-1.117	-1.02613
A_42_P788810	AW918709		AW918709 EST350013 Rat gene index, normalized rat, norvegicus, Bento Soares Rattus norvegicus cDNA clone RGIEW88 5' end, mRNA sequence [AW918709]	1.09589	-1.00695	1.03615
A_42_P789204	XM_215057	RGD1564579_predicted	PREDICTED: Rattus norvegicus similar to yippee-like 3 (LOC293491), mRNA [XM_215057]	-1.12578	-1.45422	-1.36387
A_42_P789482	AW916760		AW916760 EST348168 Rat gene index, normalized rat, norvegicus, Bento Soares Rattus norvegicus cDNA clone RGIDV90 5' end, mRNA sequence [AW916760]	1.0603	-1.07657	-1.04185
A_42_P789584	XM_341971	Suv420h1_predicted	PREDICTED: Rattus norvegicus suppressor of variegation 4-20 homolog 1 (Drosophila) (predicted) (Suv420h1_predicted), mRNA [XM_341971]	1.12276	1.23261	1.18924
A_42_P789727	NM_022504	Rpl36	Rattus norvegicus ribosomal protein L36 (Rpl36), mRNA [NM_022504]	-1.22728	-1.04282	1.00707
A_42_P789902	XM_342503	Epb4.2_predicted	Rattus norvegicus similar to erythrocyte membrane protein band 4.2 (LOC362202), mRNA [XM_342503]	-1.0015	1.05882	1.04583
A_42_P790241	XM_214491	Mrpl32_predicted	PREDICTED: Rattus norvegicus mitochondrial ribosomal protein L32 (predicted) (Mrpl32_predicted), mRNA [XM_214491]	-1.12932	-1.06318	1.02753
A_42_P791342	XM_237474	RGD1562788_predicted	Rattus norvegicus similar to hypothetical protein FLJ10379 (LOC301665), mRNA [XM_237474]	-1.061	1.02694	1.05029
A_42_P791436	NM_012750	Gfra2	Rattus norvegicus glial cell line derived neurotrophic factor family receptor alpha 2 (Gfra2), mRNA [NM_012750]	-1.02583	1.00515	1.07409
A_42_P791512	NM_013143	Mep1a	Rattus norvegicus meprin 1 alpha (Mep1a), mRNA [NM_013143]	1.15027	-1.28554	-1.32723
A_42_P791677	NM_017123	Areg	Rattus norvegicus amphiregulin (Areg), mRNA [NM_017123]	1.26612	1.05783	1.403
A_42_P791872	XM_216056	Tomm7_predicted	Rattus norvegicus similar to RIKEN cDNA 1110020J08 (LOC296749), mRNA [XM_216056]	-1.23652	-1.10338	-1.06643
A_42_P792348	BF556841		BF556841 UI-R-E1-fo-c-08-0-UI.r1 UI-R-E1 Rattus norvegicus cDNA clone UI-R-E1-fo-c-08-0-UI 5', mRNA sequence [BF556841]	-1.01421	-1.15272	-1.2165
A_42_P792497	NM_023025	Cyp2j4	Rattus norvegicus cytochrome P450, family 2, subfamily J, polypeptide 4 (Cyp2j4), mRNA [NM_023025]	-1.02493	-1.5911	-1.64937
A_42_P792649	NM_001008329	RGD1311745	Rattus norvegicus similar to RIKEN cDNA 1110059G10 (RGD1311745), mRNA [NM_001008329]	-1.09172	-1.11434	-1.00559
A_42_P792728	NM_173330	Hit39	Rattus norvegicus zinc finger protein HIT-39 (Hit39), mRNA [NM_173330]	1.07149	1.06516	-1.08753
A_42_P792817	M30596	Me1	RATMAL3F Rat cytosolic malic enzyme mRNA, 3' flank [M30596]	-1.39948	-1.28715	-1.38235
A_42_P792864	XM_216471	RGD1561943_predicted	PREDICTED: Rattus norvegicus similar to ELAV (embryonic lethal, abnormal vision, Drosophila)-like 4 (Hu antigen D) (LOC298359), mRNA [XM_216471]	1.03264	1.04662	1.07289
A_42_P792945	NM_053962	Sds	Rattus norvegicus serine dehydratase (Sds), mRNA [NM_053962]	1.16776	1.35657	1.07008
A_42_P792971	NM_001037203		Rattus norvegicus chemokine (C-C motif) ligand 25 (Ccl25), mRNA [NM_001037203]	1.04187	1.13117	1.0945
A_42_P793008	NM_130432	Rps13	Rattus norvegicus ribosomal protein S13 (Rps13), mRNA [NM_130432]	-1.16693	-1.16591	1.10577
A_42_P793598	NM_194354	LOC378467	Rattus norvegicus promethin (LOC378467), mRNA [NM_194354]	1.03322	-1.1975	-1.27615
A_42_P793687	AW915194		AW915194 EST346498 Normalized rat embryo, Bento Soares Rattus sp. cDNA clone RGICM30 5' end, mRNA sequence [AW915194]	1.0303	1.00104	1.04285
A_42_P793693	XM_232783	RGD1559904_predicted	PREDICTED: Rattus norvegicus similar to mKIAA1429 protein (LOC313061), mRNA [XM_232783]	-1.01192	1.04995	1.00916
A_42_P793772	XM_233157	RGD1304814_predicted	PREDICTED: Rattus norvegicus similar to Hypothetical protein KIAA1354 (predicted) (LOC313348), mRNA [XM_233157]	1.0377	-1.21697	1.01784
A_42_P793807	NM_139101	LOC245960	Rattus norvegicus potassium channel regulator 1 (LOC245960), mRNA [NM_139101]	-1.11329	-1.13543	-1.03462
A_42_P794052	XM_220447		Rattus norvegicus similar to hypothetical protein (LOC303159), mRNA [XM_220447]	-1.00548	-1.06458	1.26968
A_42_P794130	NM_171993	Cdc20	Rattus norvegicus cell division cycle 20 homolog (S. cerevisiae) (Cdc20), mRNA [NM_171993]	1.09622	1.06247	1.01256
A_42_P794149	AA848230		AA848230 EST190990 Normalized rat heart, Bento Soares Rattus sp. cDNA clone RHEAC26 5' end, mRNA sequence [AA848230]	1.06369	-1.19695	-1.30593
A_42_P794172	XM_344409	Rnf31_predicted	PREDICTED: Rattus norvegicus ring finger protein 31 (predicted) (Rnf31_predicted), mRNA [XM_344409]	1.23414	1.12191	1.06453
A_42_P794613	NM_031062	Mvd	Rattus norvegicus mevalonate (diphospho) decarboxylase (Mvd), mRNA [NM_031062]	1.51873	1.51488	1.44506
A_42_P794901	NM_013052	Ywhah	Rattus norvegicus tyrosine 3-monooxygenase/tryptophan 5-monooxygenase activation protein, eta polypeptide (Ywhah), mRNA [NM_013052]	1.07937	1.03346	1.22238
A_42_P795269	AW143025		AW143025 EST293320 Normalized rat muscle, Bento Soares Rattus sp. cDNA clone RGIBB83 5' end, mRNA sequence [AW143025]	-1.04799	-1.16375	-1.29873
A_42_P795294	NM_053459	Rab27b	Rattus norvegicus RAB27B, member RAS oncogene family (Rab27b), mRNA [NM_053459]	-1.22571	-1.36139	-1.19372
A_42_P795688	NM_001014191		Rattus norvegicus similar to hypothetical protein D4Ertd89e (RGD1305703), mRNA [NM_001014191]	-1.1316	-1.09601	-1.08681
A_42_P796041	XM_342745	AZF1	PREDICTED: Rattus norvegicus zinc finger protein 1 (AZF1), mRNA [XM_342745]	-1.0917	-1.20495	-1.09196
A_42_P796502	NM_017235	Hsd17b7	Rattus norvegicus hydroxysteroid (17-beta) dehydrogenase 7 (Hsd17b7), mRNA [NM_017235]	1.11932	1.1916	1.22939
A_42_P796827	NM_001005535	MGC93714	Rattus norvegicus similar to RIKEN cDNA 1210002B07 (MGC93714), mRNA [NM_001005535]	-1.06797	-1.02045	1.07154
A_42_P796938	XM_238362	Hdac11_predicted	PREDICTED: Rattus norvegicus histone deacetylase 11 (predicted) (Hdac11_predicted), mRNA [XM_238362]	1.07985	1.19021	1.10548
A_42_P796980	NM_012874	Ros1	Rattus norvegicus v-ros UR2 sarcoma virus oncogene homolog 1 (avian) (Ros1), mRNA [NM_012874]	-1.09357	-1.04009	-1.0153
A_42_P797206	XM_342555	Cpne1_predicted	PREDICTED: Rattus norvegicus copine I (predicted) (Cpne1_predicted), mRNA [XM_342555]	-1.09354	-1.10047	1.0206
A_42_P797295	XM_230861	Sulf2	PREDICTED: Rattus norvegicus sulfatase 2 (predicted) (Sulf2_predicted), mRNA [XM_230861]	1.22267	1.12167	1.23805
A_42_P797381	NM_032056	Tap2	Rattus norvegicus transporter 2, ATP-binding cassette, sub-family B (MDR/TAP) (Tap2), mRNA [NM_032056]	1.17093	1.33133	1.52285
A_42_P797420	NM_001012165	Noc4	Rattus norvegicus neighbor of Cox4 (Noc4), mRNA [NM_001012165]	-1.05325	1.07012	1.07567
A_42_P797466	XM_342384	RGD1560470_predicted	PREDICTED: Rattus norvegicus similar to Gene model 996 (LOC362083), mRNA [XM_342384]	1.03403	1.0626	-1.00058
A_42_P797558	NM_021699	Mark2	Rattus norvegicus serine/threonine kinase (Mark2), mRNA [NM_021699]	1.20094	1.19948	-1.05485
A_42_P797638	XM_341839	RGD1306411_predicted	PREDICTED: Rattus norvegicus similar to LIM domains containing 1; DNA segment, Chr 9, ERATO Doi 192, expressed (predicted) (LOC361552), mRNA [XM_341839]	-1.13954	-1.14865	-1.20521
A_42_P797805	NM_017224	Slc22a6	Rattus norvegicus solute carrier family 22 (organic anion transporter), member 6 (Slc22a6), mRNA [NM_017224]	1.00101	1.02075	-1.0046
A_42_P797910	NM_001025734		Rattus norvegicus similar to Tada3l protein (LOC362414), mRNA [NM_001025734]	-1.01342	-1.10533	-1.06101
A_42_P797965	XM_341902	RGD1306959_predicted	PREDICTED: Rattus norvegicus similar to C11orf17 protein (predicted) (LOC361624), mRNA [XM_341902]	-1.15504	-1.14335	-1.08002
A_42_P798049	XM_342279	Scamp3	PREDICTED: Rattus norvegicus secretory carrier membrane protein 3 (Scamp3), mRNA [XM_342279]	-1.00828	-1.14604	-1.00964
A_42_P799113	NM_139104	Egfl7	Rattus norvegicus EGF-like domain 7 (Egfl7), mRNA [NM_139104]	-1.03658	1.02138	-1.00009
A_42_P799159	XM_216752		Rattus norvegicus similar to hypothetical protein DC50 (LOC299212), mRNA [XM_216752]	-1.15654	1.01051	-1.00901
A_42_P799208	DV726678		RVL19033 Wackym-Soares normalized rat vestibular cDNA library Rattus norvegicus cDNA 5', mRNA sequence [DV726678]	1.06231	1.14887	1.18418
A_42_P799390	NM_001033757		Rattus norvegicus cyclin-dependent kinase inhibitor 1C (P57) (Cdkn1c), transcript variant 1, mRNA [NM_001033757]	1.12416	1.10909	-1.09872
A_42_P799494	XM_346206	LOC367550	PREDICTED: Rattus norvegicus similar to HIV-1 tat interactive protein 2, homolog (LOC367550), mRNA [XM_346206]	1.00762	-1.03115	1.08181
[truncated: 30,787 more rows]
