# Supplementary material for: Salmonella induces prominent gene expression in the rat colon
Source: BMC Microbiol. 2007 Sep 12;7:84. doi: 10.1186/1471-2180-7-84 (PMC2048963; doi:10.1186/1471-2180-7-84)
Supplement: Additional file 6 — Dietary infection study. Complete dataset of the dietary infection study. [file 1471-2180-7-84-S6.xls]

## Sheet: Dietary infection study
Additional file 6
Dietary infection study
				Fold Change infected vs non-infected rats day 2 p.i.
Agilent Probe name	Sequence ID	Gene Symbol	Gene Name	Cellulose diet	FOS diet
A_42_P453055	NM_031752	Lu	Rattus norvegicus Lutheran blood group (Auberger b antigen included) (Lu), mRNA [NM_031752]	-1.04597	0.920246
A_42_P453737	AW918040		AW918040 EST349344 Rat gene index, normalized rat, norvegicus, Bento Soares Rattus norvegicus cDNA clone RGIEL51 5' end, mRNA sequence [AW918040]	-1.11335	0.967949
A_42_P453894	XM_340892	RGD1306682_predicted	PREDICTED: Rattus norvegicus similar to RIKEN cDNA 1810046J19 (predicted) (LOC360617), mRNA [XM_340892]	1.04493	1.03531
A_42_P453935	XM_213821	Naca_predicted	PREDICTED: Rattus norvegicus nascent-polypeptide-associated complex alpha polypeptide (predicted) (Naca_predicted), mRNA [XM_213821]	1.15785	1.19712
A_42_P454824	XM_218624	Ap2a1_predicted	PREDICTED: Rattus norvegicus adaptor protein complex AP-2, alpha 1 subunit (predicted) (Ap2a1_predicted), mRNA [XM_218624]	-1.03723	0.966141
A_42_P454929	XM_341784	Cdc42ep5_predicted	PREDICTED: Rattus norvegicus CDC42 effector protein (Rho GTPase binding) 5 (predicted) (Cdc42ep5_predicted), mRNA [XM_341784]	1.27809	1.32648
A_42_P454990	XM_232246	LOC312678	PREDICTED: Rattus norvegicus similar to Retinoblastoma-binding protein 2 (RBBP-2) (LOC312678), mRNA [XM_232246]	-1.03421	0.919652
A_42_P455078	NM_001039020		Rattus norvegicus zinc finger protein 207 (Zfp207), mRNA [NM_001039020]	1.11666	1.0854
A_42_P455531	NM_012527	Chrm3	Rattus norvegicus cholinergic receptor, muscarinic 3 (Chrm3), mRNA [NM_012527]	-1.03277	0.941569
A_42_P455785	NM_080781	Copb1	Rattus norvegicus coatomer protein complex, subunit beta 1 (Copb1), mRNA [NM_080781]	1.08732	1.01531
A_42_P455825	AW918123		AW918123 EST349427 Rat gene index, normalized rat, norvegicus, Bento Soares Rattus norvegicus cDNA clone RGIEM59 5' end, mRNA sequence [AW918123]	-1.0739	1.07483
A_42_P455863	NM_001024280		Rattus norvegicus similar to ribosomal protein S7 (LOC497813), mRNA [NM_001024280]	1.06184	1.05277
A_42_P455886	XM_341315	RGD1308430_predicted	PREDICTED: Rattus norvegicus similar to 1700123O20Rik protein (predicted) (LOC361038), mRNA [XM_341315]	1.06799	1.09204
A_42_P455982	XM_214047	Pgm1_predicted	PREDICTED: Rattus norvegicus phosphoglucomutase 1 (predicted) (Pgm1_predicted), mRNA [XM_214047]	-1.01762	1.0454
A_42_P456155	BG665384		BG665384 DRACCB07 Rat DRG Library Rattus norvegicus cDNA clone DRACCB07 5', mRNA sequence [BG665384]	1.03562	1.0146
A_42_P456277	XM_232246	LOC312678	PREDICTED: Rattus norvegicus similar to Retinoblastoma-binding protein 2 (RBBP-2) (LOC312678), mRNA [XM_232246]	-1.02722	1.00954
A_42_P456701	NM_001009697	RGD1309462	Rattus norvegicus similar to RIKEN cDNA 2310020P08 (RGD1309462), mRNA [NM_001009697]	-1.1373	0.8861
A_42_P456939	XM_216122	Slc35b4_predicted	Rattus norvegicus similar to hypothetical protein, MNCb-4414 (LOC296969), mRNA [XM_216122]	1.02192	0.965293
A_42_P457756	NM_012627	Pkib	Rattus norvegicus protein kinase (cAMP dependent, catalytic) inhibitor beta (Pkib), mRNA [NM_012627]	1.49159	1.88052
A_42_P457773	NM_001024998		Rattus norvegicus similar to hypothetical protein FLJ22625 (RGD1304696), mRNA [NM_001024998]	-1.00752	0.972044
A_42_P457895	NM_001012462	Supv3l1	Rattus norvegicus suppressor of var1, 3-like 1 (S. cerevisiae) (Supv3l1), mRNA [NM_001012462]	1.1091	1.02021
A_42_P458060	XM_221199	RGD1311499_predicted	PREDICTED: Rattus norvegicus similar to hypothetical protein BC013995 (predicted) (LOC303744), mRNA [XM_221199]	-1.09464	0.874164
A_42_P458530	NM_139342	Ripk3	Rattus norvegicus receptor-interacting serine-threonine kinase 3 (Ripk3), mRNA [NM_139342]	1.44226	2.36454
A_42_P458876	U83139	Muc5ac	Rattus norvegicus mucin (MUC5AC) mRNA, partial cds [U83139]	-1.03632	1.06007
A_42_P459149	NM_080584	Phkg2	Rattus norvegicus phosphorylase kinase, gamma 2 (testis) (Phkg2), mRNA [NM_080584]	1.20175	1.03249
A_42_P459306	XM_237786	RGD1305687_predicted	PREDICTED: Rattus norvegicus similar to D11Bwg0434e protein (predicted) (LOC287453), mRNA [XM_237786]	1.04763	1.09393
A_42_P459349	XM_233838	RGD1311939_predicted	PREDICTED: Rattus norvegicus similar to AI115348 protein (predicted) (LOC313860), mRNA [XM_233838]	-1.06765	1.04406
A_42_P459431	NM_001037206		Rattus norvegicus biphenyl hydrolase-like (serine hydrolase, breast epithelial mucin-associated antigen) (Bphl), mRNA [NM_001037206]	-1.01712	1.04463
A_42_P459574	NM_001007008	MGC105647	Rattus norvegicus similar to Nur77 downstream protein 2 (MGC105647), mRNA [NM_001007008]	-1.08762	0.968434
A_42_P459774	XM_219356	Fbxl19_predicted	PREDICTED: Rattus norvegicus F-box and leucine-rich repeat protein 19 (predicted) (Fbxl19_predicted), mRNA [XM_219356]	1.12996	0.998787
A_42_P460122	XM_214433	RGD1309691_predicted	PREDICTED: Rattus norvegicus similar to RIKEN cDNA 2010110M21 (predicted) (LOC290999), mRNA [XM_214433]	-1.09513	0.91784
A_42_P460152	XM_232466	Lrp6_predicted	PREDICTED: Rattus norvegicus low density lipoprotein receptor-related protein 6 (predicted) (Lrp6_predicted), mRNA [XM_232466]	-1.13856	0.7975
A_42_P460340	NM_198786	Mal2	Rattus norvegicus mal, T-cell differentiation protein 2 (Mal2), mRNA [NM_198786]	1.03177	1.1159
A_42_P460609	NM_022706	Gabarapl2	Rattus norvegicus GABA(A) receptor-associated protein like 2 (Gabarapl2), mRNA [NM_022706]	1.00324	1.05317
A_42_P460737	XM_224759	RGD1559968_predicted	PREDICTED: Rattus norvegicus similar to ADP-ribosylation factor guanine nucleotide factor 6 isoform a (LOC306380), mRNA [XM_224759]	-1.1115	1.05695
A_42_P460758	BF412134		BF412134 UI-R-BT1-bmu-b-06-0-UI.s1 UI-R-BT1 Rattus norvegicus cDNA clone UI-R-BT1-bmu-b-06-0-UI 3', mRNA sequence [BF412134]	1.11294	1.21389
A_42_P460785	NM_012816	Amacr	Rattus norvegicus alpha-methylacyl-CoA racemase (Amacr), mRNA [NM_012816]	1.02786	0.989544
A_42_P461587	XM_227525	Ngfb_mapped	PREDICTED: Rattus norvegicus nerve growth factor, beta (Ngfb), mRNA [XM_227525]	-1.06371	1.05044
A_42_P462015	NM_001011943	Obfc1	Rattus norvegicus oligonucleotide/oligosaccharide-binding fold containing 1 (Obfc1), mRNA [NM_001011943]	-1.04268	0.866329
A_42_P462239	XM_574921	Acad9	PREDICTED: Rattus norvegicus acyl-Coenzyme A dehydrogenase family, member 9 (Acad9), mRNA [XM_574921]	1.06104	0.943458
A_42_P462299	NM_138539	Dnase2	Rattus norvegicus deoxyribonuclease II (Dnase2), mRNA [NM_138539]	1.13703	1.11072
A_42_P462354	XM_341540	Svil_predicted	PREDICTED: Rattus norvegicus supervillin (predicted) (Svil_predicted), mRNA [XM_341540]	-1.01942	1.1527
A_42_P462379	AW144299		AW144299 EST294595 Normalized rat ovary, Bento Soares Rattus sp. cDNA clone RGICP57 5' end, mRNA sequence [AW144299]	-1.03932	1.1233
A_42_P462469	NM_001009710	RGD1311221	Rattus norvegicus similar to Muf1-pending protein (RGD1311221), mRNA [NM_001009710]	1.23404	1.3692
A_42_P462543	XM_347227	LOC368062	PREDICTED: Rattus norvegicus similar to mKIAA1386 protein (LOC368062), mRNA [XM_347227]	-1.17384	1.09717
A_42_P462711	XM_214304	RGD1306660_predicted	PREDICTED: Rattus norvegicus similar to RIKEN cDNA 2010315L10 (predicted) (LOC290627), mRNA [XM_214304]	-1.03507	1.04523
A_42_P462771	X76489	Cd9	R.norvegicus (Sprague Dawley) CD9 mRNA for cell surface glycoprotein. [X76489]	1.13125	1.08937
A_42_P462987	XM_215668	Vangl1_predicted	PREDICTED: Rattus norvegicus vang, van gogh-like 1 (Drosophila) (predicted) (Vangl1_predicted), mRNA [XM_215668]	1.20649	1.15331
A_42_P462992	XM_215668	Vangl1_predicted	PREDICTED: Rattus norvegicus vang, van gogh-like 1 (Drosophila) (predicted) (Vangl1_predicted), mRNA [XM_215668]	1.14329	1.25545
A_42_P463675	NM_030842	Itga7	Rattus norvegicus integrin alpha 7 (Itga7), mRNA [NM_030842]	1.0337	0.945083
A_42_P463754	NM_030994	Itga1	Rattus norvegicus integrin alpha 1 (Itga1), mRNA [NM_030994]	1.09256	0.837213
A_42_P463880	NM_001013927		Rattus norvegicus similar to RIKEN cDNA 1100001H23 (RGD1308734), mRNA [NM_001013927]	-1.07358	1.11625
A_42_P463998	NM_031013	Abcc6	Rattus norvegicus ATP-binding cassette, sub-family C (CFTR/MRP), member 6 (Abcc6), mRNA [NM_031013]	-1.11982	0.8477
A_42_P464055	XM_221668	Olig2_predicted	PREDICTED: Rattus norvegicus oligodendrocyte transcription factor 2 (predicted) (Olig2_predicted), mRNA [XM_221668]	1.13469	1.40585
A_42_P464489	NM_053471	Sema6b	Rattus norvegicus sema domain, transmembrane domain (TM), and cytoplasmic domain, (semaphorin) 6B (Sema6b), mRNA [NM_053471]	1.05954	0.961939
A_42_P465144	XM_227570	RGD1305120_predicted	PREDICTED: Rattus norvegicus similar to 2010308M01Rik protein (predicted) (LOC310772), mRNA [XM_227570]	1.12671	0.992576
A_42_P465408	NM_031647	Sfmbt1	Rattus norvegicus Scm-like with four mbt domains 1 (Sfmbt1), mRNA [NM_031647]	-1.0448	0.969661
A_42_P465664	XM_342915	RGD1308876_predicted	PREDICTED: Rattus norvegicus similar to 2610027C15Rik protein (predicted) (LOC362597), mRNA [XM_342915]	-1.06393	1.20119
A_42_P465696	NM_001004096	Reg4	Rattus norvegicus regenerating islet-derived family, member 4 (Reg4), mRNA [NM_001004096]	-1.06376	0.94507
A_42_P465780	XM_578241		PREDICTED: Rattus norvegicus similar to 60S ribosomal protein L38 (LOC502741), mRNA [XM_578241]	1.01246	1.07859
A_42_P465952	AI602520		AI602520 UI-R-AG0-xa-h-02-0-UI.s1 UI-R-AG0 Rattus norvegicus cDNA clone UI-R-AG0-xa-h-02-0-UI 3', mRNA sequence [AI602520]	-1.06864	1.00454
A_42_P466272	NM_031087	Psen2	Rattus norvegicus presenilin 2 (Psen2), mRNA [NM_031087]	-1.0689	0.970233
A_42_P466321	NM_021859	Matk	Rattus norvegicus megakaryocyte-associated tyrosine kinase (Matk), mRNA [NM_021859]	-1.16916	0.900716
A_42_P466362	NM_017142	Adcy8	Rattus norvegicus adenylyl cyclase 8 (Adcy8), mRNA [NM_017142]	-1.16066	0.785842
A_42_P466997	XM_573654	Ccm2_predicted	PREDICTED: Rattus norvegicus similar to Cerebral cavernous malformation 2 homolog (LOC498408), mRNA [XM_573654]	1.25312	1.1392
A_42_P467037	NM_019335	Prkr	Rattus norvegicus Protein kinase, interferon-inducible double stranded RNA dependent (Prkr), mRNA [NM_019335]	1.16854	1.24339
A_42_P467630	NM_012697	Slc22a1	Rattus norvegicus solute carrier family 22 (organic cation transporter), member 1 (Slc22a1), mRNA [NM_012697]	-1.05271	1.03876
A_42_P467928	NM_053588	Rnf138	Rattus norvegicus ring finger protein 138 (Rnf138), mRNA [NM_053588]	1.12528	0.955265
A_42_P467956	XM_230024	RGD1562244_predicted	PREDICTED: Rattus norvegicus similar to SEC14 and spectrin domains 1 (LOC295678), mRNA [XM_230024]	1.07143	0.912621
A_42_P467994	NM_019229	Slc12a4	Rattus norvegicus solute carrier family 12, member 4 (Slc12a4), mRNA [NM_019229]	1.07258	1.12642
A_42_P468038	NM_001005528	Rps25	Rattus norvegicus ribosomal protein s25 (Rps25), mRNA [NM_001005528]	1.07101	1.05244
A_42_P468216	NM_001030026		Rattus norvegicus interferon gamma inducible protein 30 (Ifi30), mRNA [NM_001030026]	1.03296	0.862445
A_42_P468231	NM_001024982		Rattus norvegicus similar to copine family member isoform a (RGD1309212), mRNA [NM_001024982]	-1.05705	1.19646
A_42_P468632	X59277	Rps28	RRRPS28 R.rattus mRNA for ribosomal protein S28 [X59277]	-1.03688	0.96578
A_42_P468662	XM_344659	Polr2d_predicted	PREDICTED: Rattus norvegicus polymerase (RNA) II (DNA directed) polypeptide D (predicted) (Polr2d_predicted), mRNA [XM_344659]	1.11067	0.959528
A_42_P468712	NM_001009540	Tacstd2	Rattus norvegicus tumor-associated calcium signal transducer 2 (Tacstd2), mRNA [NM_001009540]	1.09552	0.890867
A_42_P468805	NM_145721	Cdk5rap1	Rattus norvegicus CDK5 regulatory subunit associated protein 1 (Cdk5rap1), mRNA [NM_145721]	-1.13465	0.910573
A_42_P468909	NM_175579	Prkwnk4	Rattus norvegicus protein kinase, lysine deficient 4 (Prkwnk4), mRNA [NM_175579]	1.04023	0.882048
A_42_P469142	NM_001001515	LMO7	Rattus norvegicus LIM domain only protein 7 (LMO7), mRNA [NM_001001515]	1.24386	1.28296
A_42_P469248	NM_001001513	Tnfsf12	Rattus norvegicus tumor necrosis factor ligand superfamily member 12 (Tnfsf12), mRNA [NM_001001513]	-1.12614	0.813725
A_42_P469969	NM_198768	Igsf10	Rattus norvegicus immunoglobulin superfamily, member 10 (Igsf10), mRNA [NM_198768]	1.15877	1.08177
A_42_P470417	XM_342009	RGD1308106_predicted	PREDICTED: Rattus norvegicus LOC361719 (predicted) (LOC361719), mRNA [XM_342009]	1.01406	0.859207
A_42_P470649	NM_021653	Dio1	Rattus norvegicus deiodinase, iodothyronine, type I (Dio1), mRNA [NM_021653]	-1.09525	0.682873
A_42_P470757	NM_001004075	Rnf34	Rattus norvegicus ring finger protein 34 (Rnf34), mRNA [NM_001004075]	-1.01661	0.943287
A_42_P470864	XM_214475	Them2_predicted	PREDICTED: Rattus norvegicus thioesterase superfamily member 2 (predicted) (Them2_predicted), mRNA [XM_214475]	-1.17328	0.84583
A_42_P470966	BE098737		BE098737 UI-R-BJ1-atd-d-01-0-UI.s1 UI-R-BJ1 Rattus norvegicus cDNA clone UI-R-BJ1-atd-d-01-0-UI 3', mRNA sequence [BE098737]	-1.13527	0.755591
A_42_P471271	NM_053908	Ptpn6	Rattus norvegicus protein tyrosine phosphatase, non-receptor type 6 (Ptpn6), mRNA [NM_053908]	-1.06684	0.895548
A_42_P471335	XM_342102	Zfp523_predicted	PREDICTED: Rattus norvegicus zinc finger protein 523 (predicted) (Zfp523_predicted), mRNA [XM_342102]	1.07657	0.929881
A_42_P471507	NM_138919	Unc50	Rattus norvegicus unc-50 homolog (C. elegans) (Unc50), mRNA [NM_138919]	-1.04059	0.987856
A_42_P471578	NM_012680	Tsc2	Rattus norvegicus tuberous sclerosis 2 (Tsc2), mRNA [NM_012680]	1.07164	1.03479
A_42_P471768	XM_343616	Eif4el3_predicted	PREDICTED: Rattus norvegicus eukaryotic translation initiation factor 4E like 3 (predicted) (Eif4el3_predicted), mRNA [XM_343616]	1.03073	1.14884
A_42_P472133	XM_238321	Slc2a6_predicted	Rattus norvegicus similar to RIKEN cDNA F630103L12 (LOC296600), mRNA [XM_238321]	1.12553	1.15932
A_42_P472274	XM_216966	RGD1308768_predicted	Rattus norvegicus similar to ARS component B precursor (LOC300016), mRNA [XM_216966]	1.00186	0.993118
A_42_P472304	XM_220398	Phf15_predicted	PREDICTED: Rattus norvegicus PHD finger protein 15 (predicted) (Phf15_predicted), mRNA [XM_220398]	1.02403	1.09497
A_42_P472341	AW918453		AW918453 EST349757 Rat gene index, normalized rat, norvegicus, Bento Soares Rattus norvegicus cDNA clone RGIES51 5' end, mRNA sequence [AW918453]	1.06706	0.983951
A_42_P472375	NM_030872	Pdk2	Rattus norvegicus pyruvate dehydrogenase kinase, isoenzyme 2 (Pdk2), mRNA [NM_030872]	-1.21157	0.737255
A_42_P472509	XM_341773	Ndufa3_predicted	Rattus norvegicus similar to NADH-ubiquinone oxidoreductase B9 subunit (Complex I-B9) (CI-B9) (LOC361494), mRNA [XM_341773]	1.03619	1.20242
A_42_P472520	XM_575113		PREDICTED: Rattus norvegicus similar to Hypothetical UPF0184 protein C9orf16 homolog (LOC499780), mRNA [XM_575113]	-1.1209	1.12352
A_42_P472590	XM_341750	Fthfsdc1_predicted	Rattus norvegicus similar to 2410004L15Rik protein (LOC361472), mRNA [XM_341750]	1.1557	1.00357
A_42_P472699	XM_234547	Amn_predicted	PREDICTED: Rattus norvegicus amnionless (predicted) (Amn_predicted), mRNA [XM_234547]	-1.60154	0.612771
A_42_P473302	TC521003		Q7TQ12 (Q7TQ12) Aa1114, partial (9%) [TC521003]	1.04437	0.94664
A_42_P473314	NM_198741	Hla-dma	Rattus norvegicus major histocompatibility complex, class II, DM alpha (Hla-dma), mRNA [NM_198741]	1.07435	1.29986
A_42_P473360	XM_233792	Vps13d_predicted	PREDICTED: Rattus norvegicus vacuolar protein sorting 13D (yeast) (predicted) (Vps13d_predicted), mRNA [XM_233792]	1.00787	0.951824
A_42_P473389	NM_001013163		Rattus norvegicus brain expressed myelocytomatosis oncogene (mapped) (Bmyc_mapped), mRNA [NM_001013163]	1.19948	0.979709
A_42_P473425	NM_138844	Unc13h4	Rattus norvegicus Munc13-4 protein (Unc13h4), mRNA [NM_138844]	1.15406	1.03876
A_42_P473467	NM_182824	B7h3	Rattus norvegicus B7 homlog 3 (B7h3), mRNA [NM_182824]	-1.00714	1.03612
A_42_P473594	NM_053633	Egr2	Rattus norvegicus early growth response 2 (Egr2), mRNA [NM_053633]	1.19907	1.18874
A_42_P475151	NM_001024864		Rattus norvegicus leucine zipper domain protein (MGC116147), mRNA [NM_001024864]	-1.0006	0.932864
A_42_P475233	NM_001011977	Tekt2	Rattus norvegicus tektin 2 (Tekt2), mRNA [NM_001011977]	1.13098	1.15734
A_42_P475340	NM_001025730		Rattus norvegicus F-box and WD-40 domain protein 5 (Fbxw5), mRNA [NM_001025730]	-1.05153	0.844403
A_42_P475458	XM_231158	Pbx3_predicted	PREDICTED: Rattus norvegicus pre B-cell leukemia transcription factor 3 (predicted) (Pbx3_predicted), mRNA [XM_231158]	-1.07537	0.993407
A_42_P475623	NM_053394	Klf5	Rattus norvegicus Kruppel-like factor 5 (Klf5), mRNA [NM_053394]	1.00769	0.953992
A_42_P475681	XM_341503	Nol8_predicted	PREDICTED: Rattus norvegicus nucleolar protein 8 (predicted) (Nol8_predicted), mRNA [XM_341503]	1.07917	1.18799
A_42_P475759	XM_216152	Gars	PREDICTED: Rattus norvegicus glycyl-tRNA synthetase (predicted) (Gars_predicted), mRNA [XM_216152]	1.02503	0.993597
A_42_P476224	AI102529		AI102529 EST211818 Normalized rat embryo, Bento Soares Rattus sp. cDNA clone REMBO83 3' end, mRNA sequence [AI102529]	-1.10153	0.813096
A_42_P476269	XM_215387	RGD1307879_predicted	PREDICTED: Rattus norvegicus similar to hypothetical protein D10Ertd438e (predicted) (LOC294400), mRNA [XM_215387]	1.30559	1.34061
A_42_P476474	NM_001033926		Rattus norvegicus four and a half LIM domains 1 (Fhl1), transcript variant 1, mRNA [NM_001033926]	-1.05675	0.776273
A_42_P476785	BF556693		BF556693 UI-R-C0-gz-b-05-0-UI.r1 UI-R-C0 Rattus norvegicus cDNA clone UI-R-C0-gz-b-05-0-UI 5', mRNA sequence [BF556693]	-1.05543	1.0027
A_42_P477073	NM_019201	Ctbp1	Rattus norvegicus C-terminal binding protein 1 (Ctbp1), mRNA [NM_019201]	-1.0216	1.00276
A_42_P477222	NM_033095	Crygd	Rattus norvegicus crystallin, gamma D (Crygd), mRNA [NM_033095]	-1.07845	0.836288
A_42_P477449	AW917627		AW917627 EST348931 Rat gene index, normalized rat, norvegicus, Bento Soares Rattus norvegicus cDNA clone RGIEG19 5' end, mRNA sequence [AW917627]	1.02203	1.12822
A_42_P478101	XM_213993	Abhd7_predicted	Rattus norvegicus similar to hydrolase (3B446) (LOC289440), mRNA [XM_213993]	-1.07095	0.964396
A_42_P478138	AW913982		AW913982 EST294760 Rat gene index, normalized rat, norvegicus, Bento Soares Rattus norvegicus cDNA clone RGIZA01 5' end, mRNA sequence [AW913982]	1.04354	1.07031
A_42_P478500	NM_177421	Slc22a17	Rattus norvegicus solute carrier family 22 (organic cation transporter), member 17 (Slc22a17), mRNA [NM_177421]	1.06365	0.937473
A_42_P478706	NM_001014175		Rattus norvegicus similar to DKFZP547E1010 protein (LOC361990), mRNA [NM_001014175]	1.04261	1.04132
A_42_P479064	BF551382		BF551382 UI-R-C0-io-f-12-0-UI.r1 UI-R-C0 Rattus norvegicus cDNA clone UI-R-C0-io-f-12-0-UI 5', mRNA sequence [BF551382]	-1.06705	0.980016
A_42_P479096	NM_001008293	Tfb2m	Rattus norvegicus transcription factor B2, mitochondrial (Tfb2m), mRNA [NM_001008293]	-1.11374	0.826202
A_42_P479312	XM_217263	Rbm5	Rattus norvegicus similar to RNA binding motif protein 5 (LOC300996), mRNA [XM_217263]	-1.08299	0.796267
A_42_P479348	XM_343107	RGD1311698_predicted	PREDICTED: Rattus norvegicus similar to KIAA1822 protein (predicted) (LOC362781), mRNA [XM_343107]	-1.10451	1.13287
A_42_P479422	AW140751		AW140751 EST290746 Normalized rat embryo, Bento Soares Rattus sp. cDNA clone RGIAQ25 5' end similar to synaptotagmin 4, mRNA sequence [AW140751]	1.01465	0.965065
A_42_P479920	XM_215815	Srp14_predicted	PREDICTED: Rattus norvegicus signal recognition particle 14 (predicted) (Srp14_predicted), mRNA [XM_215815]	1.00281	1.03448
A_42_P480082	NM_022596	Golga2	Rattus norvegicus cis-Golgi matrix protein GM130 (Golga2), mRNA [NM_022596]	1.09349	0.963485
A_42_P480108	NM_001007637	mrpl24	Rattus norvegicus mitochondrial ribosomal protein L24 (mrpl24), mRNA [NM_001007637]	1.0728	1.12649
A_42_P480346	XM_235062	RGD1565358_predicted	PREDICTED: Rattus norvegicus similar to genes associated with retinoid-IFN-induced mortality 19 (LOC314759), mRNA [XM_235062]	1.0312	1.01983
A_42_P481167	NM_017090	Gucy1a3	Rattus norvegicus guanylate cyclase 1, soluble, alpha 3 (Gucy1a3), mRNA [NM_017090]	-1.19586	0.97494
A_42_P481176	NM_031725	Scamp4	Rattus norvegicus secretory carrier membrane protein 4 (Scamp4), mRNA [NM_031725]	1.09661	0.974763
A_42_P481516	NM_134364	Atp5b	Rattus norvegicus ATP synthase, H+ transporting, mitochondrial F1 complex, beta polypeptide (Atp5b), nuclear gene encoding mitochondrial protein, mRNA [NM_134364]	1.03865	1.20012
A_42_P481696	NM_022508	Mthfd1	Rattus norvegicus methylenetetrahydrofolate dehydrogenase (NADP+ dependent), methenyltetrahydrofolate cyclohydrolase, formyltetrahydrofolate synthase (Mthfd1), mRNA [NM_022508]	1.29436	1.15753
A_42_P481816	NM_001004245	Esam	Rattus norvegicus endothelial cell adhesion molecule (Esam), mRNA [NM_001004245]	1.01126	0.781177
A_42_P482349	XM_213967		Rattus norvegicus similar to rab3 GTPase-activating protein, non-catalytic subunit (LOC289350), mRNA [XM_213967]	-1.01897	0.806374
A_42_P482829	XM_236189	Vps11_predicted	PREDICTED: Rattus norvegicus vacuolar protein sorting 11 (yeast) (predicted) (Vps11_predicted), mRNA [XM_236189]	-1.13108	1.08814
A_42_P483286	NM_001014275		Rattus norvegicus transcription elongation factor A (SII)-like 8 (Tceal8), mRNA [NM_001014275]	1.00404	0.958969
A_42_P483419	NM_139081	Oaz1	Rattus norvegicus ornithine decarboxylase antizyme 1 (Oaz1), mRNA [NM_139081]	1.01253	1.09425
A_42_P483463	AI172502		AI172502 UI-R-C2p-nu-a-02-0-UI.s1 UI-R-C2p Rattus norvegicus cDNA clone UI-R-C2p-nu-a-02-0-UI 3', mRNA sequence [AI172502]	-1.14125	0.893965
A_42_P483557	XM_227391	Creb3l4	Rattus norvegicus similar to androgen-induced basic leucine zipper; (attaching to CRE-like 1 (LOC310616), mRNA [XM_227391]	1.02449	0.798918
A_42_P484456	XM_216181	RGD1305975_predicted	PREDICTED: Rattus norvegicus similar to BolA domain-containing protein like (11.4 kD) (1P25) (predicted) (LOC297388), mRNA [XM_216181]	1.10759	0.999981
A_42_P484663	NM_139190	KIAA1536	Rattus norvegicus KIAA1536 protein (KIAA1536), mRNA [NM_139190]	-1.12885	0.843585
A_42_P484738	NM_022266	Ctgf	Rattus norvegicus connective tissue growth factor (Ctgf), mRNA [NM_022266]	-1.20899	0.835611
A_42_P485015	XM_230311	RGD1311013_predicted	PREDICTED: Rattus norvegicus similar to NAG14 protein (predicted) (LOC311236), mRNA [XM_230311]	-1.13972	0.857556
A_42_P485243	XM_575484		PREDICTED: Rattus norvegicus similar to phosphoinositol 4-phosphate adaptor protein-2 (LOC500132), mRNA [XM_575484]	1.03112	1.14836
A_42_P485589	NM_017246	Map2k5	Rattus norvegicus mitogen activated protein kinase kinase 5 (Map2k5), transcript variant 2, mRNA [NM_017246]	-1.0539	0.933195
A_42_P485961	NM_012526	Chgb	Rattus norvegicus chromogranin B (Chgb), mRNA [NM_012526]	-1.41339	0.582679
A_42_P486203	NM_030985	Agtr1a	Rattus norvegicus angiotensin II receptor, type 1 (AT1A) (Agtr1a), mRNA [NM_030985]	1.0637	1.03186
A_42_P486517	XM_216635	Cox7a2l_predicted	Rattus norvegicus similar to Cox7a2l protein (LOC298762), mRNA [XM_216635]	1.01696	0.960899
A_42_P486763	NM_021740	Ptma	Rattus norvegicus prothymosin alpha (Ptma), mRNA [NM_021740]	-1.06256	0.854355
A_42_P486847	XM_225016	RGD1306586_predicted	Rattus norvegicus similar to RIKEN cDNA B230339H12 (LOC306607), mRNA [XM_225016]	-1.02611	0.866348
A_42_P486964	NM_133591	Rph3al	Rattus norvegicus rabphilin 3A-like (without C2 domains) (Rph3al), mRNA [NM_133591]	-1.09738	0.888685
A_42_P487031	NM_001009539	B4galt3	Rattus norvegicus UDP-Gal:betaGlcNAc beta 1,4-galactosyltransferase, polypeptide 3 (B4galt3), mRNA [NM_001009539]	1.10628	0.968663
A_42_P487567	BC098071		Rattus norvegicus desmoplakin, mRNA (cDNA clone IMAGE:7459514), partial cds. [BC098071]	-1.05274	0.863945
A_42_P487686	XM_216691	Agr2_predicted	PREDICTED: Rattus norvegicus anterior gradient 2 (Xenopus laevis) (predicted) (Agr2_predicted), mRNA [XM_216691]	1.10219	0.871436
A_42_P487852	NM_022401	Plec1	Rattus norvegicus plectin 1 (Plec1), mRNA [NM_022401]	1.10512	1.00136
A_42_P488012	BF558262		BF558262 UI-R-A1-en-h-07-0-UI.r1 UI-R-A1 Rattus norvegicus cDNA clone UI-R-A1-en-h-07-0-UI 5', mRNA sequence [BF558262]	1.00727	0.930675
A_42_P488076	AW142579		AW142579 EST292831 Normalized rat embryo, Bento Soares Rattus sp. cDNA clone RGIAQ04 5' end, mRNA sequence [AW142579]	1.04751	0.927136
A_42_P488840	XM_341145	RGD1310442_predicted	PREDICTED: Rattus norvegicus similar to CG9578-like (predicted) (LOC360869), mRNA [XM_341145]	-1.01337	1.05937
A_42_P489167	XM_224963	RGD1306242_predicted	Rattus norvegicus similar to Probable serine protease HTRA4 precursor (LOC306564), mRNA [XM_224963]	-1.03412	0.942469
A_42_P489223	XM_233829	RGD1560519_predicted	PREDICTED: Rattus norvegicus similar to thyroid adenoma associated (LOC313865), mRNA [XM_233829]	-1.06212	0.982712
A_42_P489232	AW916024		AW916024 EST347328 Rat gene index, normalized rat, norvegicus, Bento Soares Rattus norvegicus cDNA clone RGIDF05 5' end, mRNA sequence [AW916024]	1.11865	1.37737
A_42_P489478	NM_182819	Cox7b	Rattus norvegicus cytochrome c oxidase subunit VIIb (Cox7b), mRNA [NM_182819]	1.0541	1.23561
A_42_P489613	XM_341994	RGD1562657_predicted	PREDICTED: Rattus norvegicus similar to hypothetical protein DKFZp761E198 (LOC361709), mRNA [XM_341994]	-1.03163	1.0525
A_42_P489681	BC085903		Rattus norvegicus cDNA clone IMAGE:7193711 [BC085903]	1.01338	0.918652
A_42_P489761	NM_022193	Acaca	Rattus norvegicus acetyl-coenzyme A carboxylase alpha (Acaca), mRNA [NM_022193]	1.1266	1.41483
A_42_P489764	NM_001004099	Gjb2	Rattus norvegicus gap junction membrane channel protein beta 2 (Gjb2), mRNA [NM_001004099]	1.33858	1.56937
A_42_P489817	AW915389		AW915389 EST346693 Normalized rat embryo, Bento Soares Rattus sp. cDNA clone RGICU85 5' end, mRNA sequence [AW915389]	-1.04589	0.970624
A_42_P490296	NM_013180	Itgb4	Rattus norvegicus integrin beta 4 (Itgb4), mRNA [NM_013180]	-1.01161	0.856484
A_42_P490305	AI013671		AI013671 EST208346 Normalized rat spleen, Bento Soares Rattus sp. cDNA clone RSPBR42 3' end, mRNA sequence [AI013671]	-1.18293	0.8003
A_42_P490576	XM_220600	RGD1307488_predicted	Rattus norvegicus similar to LYST-interacting protein LIP8 (LOC303240), mRNA [XM_220600]	-1.00879	0.991986
A_42_P490612	XM_340742	Zc3hdc7_predicted	PREDICTED: Rattus norvegicus zinc finger CCCH type domain containing 7 (predicted) (Zc3hdc7_predicted), mRNA [XM_340742]	-1.03779	0.913237
A_42_P490703	NM_022398	Slc25a11	Rattus norvegicus solute carrier family 25 (mitochondrial carrier; oxoglutarate carrier), member 11 (Slc25a11), mRNA [NM_022398]	1.07561	1.37892
A_42_P490804	NM_021754	Nol5	Rattus norvegicus nucleolar protein 5 (Nol5), mRNA [NM_021754]	1.3125	1.15281
A_42_P491119	NM_012975	Lgals4	Rattus norvegicus lectin, galactose binding, soluble 4 (Lgals4), mRNA [NM_012975]	1.10014	1.11206
A_42_P491278	XM_217314		Rattus norvegicus similar to RIKEN cDNA 2310045B01 (LOC301116), mRNA [XM_217314]	-1.22264	0.708718
A_42_P491318	XM_213717	RGD1308908_predicted	PREDICTED: Rattus norvegicus similar to KIAA1440 protein (predicted) (LOC288514), mRNA [XM_213717]	-1.0569	1.04862
A_42_P491366	NM_199098	Tmem19	Rattus norvegicus Unknown (protein for MGC:72591) (Tmem19), mRNA [NM_199098]	-1.08853	0.968994
A_42_P491486	NM_022533	Tm4sf11	Rattus norvegicus transmembrane 4 superfamily member 11 (Tm4sf11), mRNA [NM_022533]	-1.04395	1.03293
A_42_P491707	BF546374		BF546374 UI-R-C1-kx-e-08-0-UI.r1 UI-R-C1 Rattus norvegicus cDNA clone UI-R-C1-kx-e-08-0-UI 5', mRNA sequence [BF546374]	-1.15416	0.909441
A_42_P492082	NM_001012088	Pex16	Rattus norvegicus peroxisome biogenesis factor 16 (Pex16), mRNA [NM_001012088]	1.03479	0.930165
A_42_P492130	XM_343649	LOC363309	PREDICTED: Rattus norvegicus similar to tubulin-specific chaperone d (LOC363309), mRNA [XM_343649]	-1.1912	0.975429
A_42_P492135	XM_343468	Pcbp4_predicted	PREDICTED: Rattus norvegicus poly(rC) binding protein 4 (predicted) (Pcbp4_predicted), mRNA [XM_343468]	-1.01847	0.927482
A_42_P492195	NM_172334	Fibp	Rattus norvegicus fibroblast growth factor (acidic) intracellular binding protein (Fibp), mRNA [NM_172334]	-1.08574	1.00656
A_42_P492542	NM_012855	Jak3	Rattus norvegicus Janus kinase 3 (Jak3), mRNA [NM_012855]	1.03804	1.14915
A_42_P492688	XM_225755	Znf608_predicted	PREDICTED: Rattus norvegicus zinc finger protein 608 (predicted) (Znf608_predicted), mRNA [XM_225755]	1.03401	0.994828
A_42_P492882	XM_238555	Nckipsd_predicted	PREDICTED: Rattus norvegicus NCK interacting protein with SH3 domain (predicted) (Nckipsd_predicted), mRNA [XM_238555]	-1.09706	0.901132
A_42_P492976	CF109587		Shultzomica02838 Rat lung airway and parenchyma cDNA libraries Rattus norvegicus cDNA clone Contig2478 5', mRNA sequence [CF109587]	-1.06139	0.998709
A_42_P493380	NM_012603	Myc	Rattus norvegicus myelocytomatosis viral oncogene homolog (avian) (Myc), mRNA [NM_012603]	1.26479	1.24426
A_42_P493567	NM_031023	Ctbs	Rattus norvegicus chitobiase, di-N-acetyl- (Ctbs), mRNA [NM_031023]	-1.11816	0.883978
A_42_P493785	XM_341076	Cdk2ap1_predicted	PREDICTED: Rattus norvegicus CDK2 (cyclin-dependent kinase 2)-associated protein 1 (predicted) (Cdk2ap1_predicted), mRNA [XM_341076]	1.18628	1.05203
A_42_P494612	XM_578066		PREDICTED: Rattus norvegicus similar to chromosome 1 open reading frame 51 (LOC502580), mRNA [XM_578066]	1.05219	1.0526
A_42_P494979	AW919130		AW919130 EST350434 Rat gene index, normalized rat, norvegicus, Bento Soares Rattus norvegicus cDNA clone RGIFD19 5' end, mRNA sequence [AW919130]	-1.12413	0.901948
A_42_P495397	NM_053330	Rpl21	Rattus norvegicus ribosomal protein L21 (Rpl21), mRNA [NM_053330]	1.02854	1.03929
A_42_P495428	NM_001013983		Rattus norvegicus similar to Hypothetical protein KIAA0152 (RGD1307736), mRNA [NM_001013983]	1.19334	1.16716
A_42_P495498	AW917683		AW917683 EST348987 Rat gene index, normalized rat, norvegicus, Bento Soares Rattus norvegicus cDNA clone RGIEG78 5' end, mRNA sequence [AW917683]	-1.03453	0.843586
A_42_P495691	XM_215076	Bcl7c_predicted	PREDICTED: Rattus norvegicus B-cell CLL/lymphoma 7C (predicted) (Bcl7c_predicted), mRNA [XM_215076]	-1.07015	0.861324
A_42_P495741	XM_341954	Lrrc27_predicted	PREDICTED: Rattus norvegicus leucine rich repeat containing 27 (predicted) (Lrrc27_predicted), mRNA [XM_341954]	1.14118	1.14491
A_42_P495923	XM_217094	RGD1563250_predicted	PREDICTED: Rattus norvegicus hypothetical LOC300441 (LOC300441), mRNA [XM_217094]	-1.05502	1.13551
A_42_P495969	NM_012824	Apoc1	Rattus norvegicus apolipoprotein C-I (Apoc1), mRNA [NM_012824]	1.08551	1.20045
A_42_P496411	XM_214827		Rattus norvegicus similar to hypothetical protein MGC2650 (LOC292693), mRNA [XM_214827]	-1.12706	0.83638
A_42_P496649	XM_215236	RGD1306839_predicted	Rattus norvegicus similar to RIKEN cDNA 5033414D02 (LOC293888), mRNA [XM_215236]	1.07906	1.28696
A_42_P496725	NM_031119	Ssb	Rattus norvegicus Sjogren syndrome antigen B (Ssb), mRNA [NM_031119]	-1.02164	0.936298
A_42_P496739	NM_001025026		Rattus norvegicus signal-transducing adaptor protein-2 (Stap2), mRNA [NM_001025026]	-1.13957	1.0115
A_42_P496786	NM_001039001		Rattus norvegicus tumor necrosis factor type 1 receptor associated protein (Trap1), mRNA [NM_001039001]	1.09782	1.05029
A_42_P497153	NM_001012090	Zc3hdc8	Rattus norvegicus zinc finger CCCH type domain containing 8 (Zc3hdc8), mRNA [NM_001012090]	-1.14666	0.898124
A_42_P497225	NM_012811	Mfge8	Rattus norvegicus milk fat globule-EGF factor 8 protein (Mfge8), mRNA [NM_012811]	1.17383	0.945812
A_42_P497323	NM_022951	Ppp1r10	Rattus norvegicus protein phosphatase 1, regulatory subunit 10 (Ppp1r10), mRNA [NM_022951]	-1.00202	1.02728
A_42_P497393	AI008316		AI008316 EST202767 Normalized rat embryo, Bento Soares Rattus sp. cDNA clone REMAV79 3' end, mRNA sequence [AI008316]	1.04368	0.996308
A_42_P497429	NM_183332	Myadm	Rattus norvegicus myeloid-associated differentiation marker (Myadm), mRNA [NM_183332]	1.03361	1.0269
A_42_P498066	NM_031136	Tmsb4x	Rattus norvegicus thymosin, beta 4 (Tmsb4x), mRNA [NM_031136]	-1.03166	1.19954
A_42_P498149	NM_053667	Lepre1	Rattus norvegicus leprecan 1 (Lepre1), mRNA [NM_053667]	-1.04737	1.0089
A_42_P498463	NM_017176	Pla2g10	Rattus norvegicus phospholipase A2, group X (Pla2g10), mRNA [NM_017176]	-1.09967	0.872116
A_42_P498506	BE103448		BE103448 UI-R-BX0-arc-b-12-0-UI.s1 UI-R-BX0 Rattus norvegicus cDNA clone UI-R-BX0-arc-b-12-0-UI 3', mRNA sequence [BE103448]	1.10639	1.32872
A_42_P499146	XM_242057	Osbpl6_predicted	PREDICTED: Rattus norvegicus oxysterol binding protein-like 6 (predicted) (Osbpl6_predicted), mRNA [XM_242057]	1.01356	0.978821
A_42_P499158	NM_012889	Vcam1	Rattus norvegicus vascular cell adhesion molecule 1 (Vcam1), mRNA [NM_012889]	1.42569	1.24475
A_42_P499282	NM_001031660		Rattus norvegicus methionine sulfoxide reductase B (Mrsb), mRNA [NM_001031660]	-1.07751	0.907254
A_42_P499472	NM_199378	Cfdp1	Rattus norvegicus craniofacial development protein 1 (Cfdp1), mRNA [NM_199378]	1.06661	0.908525
A_42_P499546	NM_001039007		Rattus norvegicus similar to H-rev107-like protein 5 (RGD1308376), mRNA [NM_001039007]	-1.12874	0.944411
A_42_P499767	NM_017226	Padi2	Rattus norvegicus peptidyl arginine deiminase, type II (Padi2), mRNA [NM_017226]	-1.07401	0.853788
A_42_P499899	NM_031619	Prg2	Rattus norvegicus proteoglycan 2, bone marrow (Prg2), mRNA [NM_031619]	1.06162	1.06805
A_42_P500080	NM_133540	Nkg7	Rattus norvegicus natural killer cell group 7 sequence (Nkg7), mRNA [NM_133540]	1.04872	0.960359
A_42_P500675	NM_013179	Hcrt	Rattus norvegicus hypocretin (Hcrt), mRNA [NM_013179]	1.01473	1.17175
A_42_P500802	XM_215858	Nxt1_predicted	PREDICTED: Rattus norvegicus NTF2-related export protein 1 (predicted) (Nxt1_predicted), mRNA [XM_215858]	-1.009	1.02613
A_42_P501057	NM_138904	Gls2	Rattus norvegicus glutaminase 2 (liver, mitochondrial) (Gls2), mRNA [NM_138904]	1.0249	1.0397
A_42_P501233	NM_024483	Adra1d	Rattus norvegicus adrenergic receptor, alpha 1d (Adra1d), mRNA [NM_024483]	1.05843	1.07198
A_42_P501479	AW920686		AW920686 EST351990 Rat gene index, normalized rat, norvegicus, Bento Soares Rattus norvegicus cDNA clone RGIHB11 5' end, mRNA sequence [AW920686]	1.12578	1.13283
A_42_P501877	NM_012569	Gls	Rattus norvegicus glutaminase (Gls), mRNA [NM_012569]	-1.39237	0.656029
A_42_P501972	NM_001025418		Rattus norvegicus protein phosphatase 2 (formerly 2A), regulatory subunit A (PR 65), beta isoform (Ppp2r1b), mRNA [NM_001025418]	1.10491	1.14013
A_42_P502271	XM_236376	RGD1311958_predicted	PREDICTED: Rattus norvegicus similar to 6430514L14Rik protein (predicted) (LOC315789), mRNA [XM_236376]	1.17785	1.3524
A_42_P502363	XM_218446	Znf575_predicted	PREDICTED: Rattus norvegicus zinc finger protein 575 (predicted) (Znf575_predicted), mRNA [XM_218446]	1.28888	1.25984
A_42_P502621	NM_024401	Avil	Rattus norvegicus advillin (Avil), mRNA [NM_024401]	-1.00577	0.952657
A_42_P502671	XM_342692	Znrf1_predicted	PREDICTED: Rattus norvegicus zinc and ring finger 1 (predicted) (Znrf1_predicted), mRNA [XM_342692]	-1.07015	1.09172
A_42_P502759	M31322	Aplp2	Rat sperm membrane protein (YWK-II) mRNA, 3' end. [M31322]	-1.01012	0.936444
A_42_P502768	XM_218824	RGD1311021_predicted	Rattus norvegicus hypothetical LOC308765 (LOC308765), mRNA [XM_218824]	1.0315	1.34727
A_42_P502839	BC098773		Rattus norvegicus similar to beta-catenin-interacting protein ICAT, mRNA (cDNA clone IMAGE:7373895), complete cds [BC098773]	-1.05289	0.929497
A_42_P503281	NM_053603	Clic5	Rattus norvegicus chloride intracellular channel 5 (Clic5), mRNA [NM_053603]	-1.09534	1.09681
A_42_P503419	XM_213518	Gprc5c	Rattus norvegicus similar to retinoic acid inducible protein 3 (LOC287805), mRNA [XM_213518]	1.02133	0.90185
A_42_P503597	XM_217378	Mrpl30_predicted	PREDICTED: Rattus norvegicus mitochondrial ribosomal protein L30 (predicted) (Mrpl30_predicted), mRNA [XM_217378]	-1.03726	0.975656
A_42_P503768	NM_001009466	Gemin6	Rattus norvegicus gem (nuclear organelle) associated protein 6 (Gemin6), mRNA [NM_001009466]	-1.1083	0.897156
A_42_P504077	AF318578	Rbp1	Rattus norvegicus reg I binding protein I (Rbp1) mRNA, partial cds. [AF318578]	1.04434	1.1107
A_42_P504240	XM_237998	RGD1306643_predicted	PREDICTED: Rattus norvegicus similar to Protein C9orf10 (predicted) (LOC291019), mRNA [XM_237998]	1.02263	1.07557
A_42_P504250	XM_216706	RGD1309624_predicted	PREDICTED: Rattus norvegicus similar to RIKEN cDNA 1810011O16 (predicted) (LOC299043), mRNA [XM_216706]	-1.03613	0.96673
A_42_P504358	XM_342895	RGD1305347_predicted	PREDICTED: Rattus norvegicus similar to RIKEN cDNA 2610528J11 (predicted) (LOC362576), mRNA [XM_342895]	1.0223	1.00871
A_42_P504507	AW144699		AW144699 EST290366 Normalized rat kidney, Bento Soares Rattus sp. cDNA clone RGIAH08 5' end similar to ribosomal protein L33-like protein, mRNA sequence [AW144699]	1.12305	1.17323
A_42_P504523	NM_172332	Wrnip1	Rattus norvegicus Werner helicase interacting protein 1 (Wrnip1), mRNA [NM_172332]	1.01018	0.961589
A_42_P504653	NM_017143	F10	Rattus norvegicus coagulation factor X (F10), mRNA [NM_017143]	-1.19511	0.931109
A_42_P504926	BX883044		Rattus norvegicus chromosome 20, major histocompatibility complex, assembled from 40 BACs, strain Brown Norway (BN/ssNHsd), RT1n haplotype; segment 3/11 [BX883044]	-1.04021	0.967571
A_42_P505188	XM_345769	RGD1306096_predicted	PREDICTED: Rattus norvegicus similar to PYM protein (predicted) (LOC366790), mRNA [XM_345769]	-1.00011	1.11542
A_42_P505241	NM_001009646	Qprt	Rattus norvegicus quinolinate phosphoribosyltransferase (Qprt), mRNA [NM_001009646]	1.05624	1.34481
A_42_P505280	NM_001012063	Uble1a	Rattus norvegicus ubiquitin-like 1 (sentrin) activating enzyme E1A (Uble1a), mRNA [NM_001012063]	1.05571	1.11658
A_42_P505393	NM_199085	Serpinb6	Rattus norvegicus serine (or cysteine) peptidase inhibitor, clade B, member 6 (Serpinb6), mRNA [NM_199085]	1.1484	0.954501
A_42_P505972	XM_214806	RGD1564746_predicted	PREDICTED: Rattus norvegicus similar to Ubiquitin-conjugating enzyme E2S (LOC292588), mRNA [XM_214806]	1.15349	1.07012
A_42_P506027	NM_024136	Erabp	Rattus norvegicus epididymal retinoic acid-binding protein (Erabp), mRNA [NM_024136]	1.10741	1.06647
A_42_P506267	XM_233483	Zmpste24_predicted	PREDICTED: Rattus norvegicus zinc metalloproteinase, STE24 homolog (S. cerevisiae) (predicted) (Zmpste24_predicted), mRNA [XM_233483]	-1.07137	1.06173
A_42_P506273	NM_021750	Csad	Rattus norvegicus cysteine sulfinic acid decarboxylase (Csad), mRNA [NM_021750]	-1.00951	0.955831
A_42_P506345	NM_053609	Bat3	Rattus norvegicus HLA-B-associated transcript 3 (Bat3), transcript variant 2, mRNA [NM_053609]	1.00446	0.951352
A_42_P506402	NM_145677	Slc25a25	Rattus norvegicus solute carrier family 25 (mitochondrial carrier, phosphate carrier), member 25 (Slc25a25), mRNA [NM_145677]	-1.08552	0.86931
A_42_P506453	AW914895		AW914895 EST346199 Normalized rat ovary, Bento Soares Rattus sp. cDNA clone RGIBM02 5' end, mRNA sequence [AW914895]	1.04523	0.972997
A_42_P506685	NM_145717	Fxyd2	Rattus norvegicus FXYD domain-containing ion transport regulator 2 (Fxyd2), transcript variant a, mRNA [NM_145717]	1.00569	1.14076
A_42_P506826	NM_001008339	Whsc2	Rattus norvegicus Wolf-Hirschhorn syndrome candidate 2 (Whsc2), mRNA [NM_001008339]	1.03475	1.10966
A_42_P506830	XM_342712	Mrpl53_predicted	PREDICTED: Rattus norvegicus mitochondrial ribosomal protein L53 (predicted) (Mrpl53_predicted), mRNA [XM_342712]	1.0399	0.991894
A_42_P506956	NM_133559	Pcsk4	Rattus norvegicus proprotein convertase subtilisin/kexin type 4 (Pcsk4), mRNA [NM_133559]	1.30329	1.37857
A_42_P507027	NM_139107	Tm6p1	Rattus norvegicus fasting-inducible integral membrane protein TM6P1 (Tm6p1), mRNA [NM_139107]	-1.1589	0.722903
A_42_P507857	NM_130430	Psmd9	Rattus norvegicus proteasome (prosome, macropain) 26S subunit, non-ATPase, 9 (Psmd9), mRNA [NM_130430]	1.20196	1.19123
A_42_P507877	XM_220918	Arhgap23_predicted	PREDICTED: Rattus norvegicus Rho GTPase activating protein 23 (predicted) (Arhgap23_predicted), mRNA [XM_220918]	-1.06182	0.940114
A_42_P508185	NM_145680	Gimap5	Rattus norvegicus GTPase, IMAP family member 5 (Gimap5), transcript variant 2, mRNA [NM_145680]	1.02595	1.22378
A_42_P508358	AA944308		AA944308 EST199807 Normalized rat embryo, Bento Soares Rattus sp. cDNA clone REMAF19 3' end, mRNA sequence [AA944308]	1.19584	1.08485
A_42_P508442	NM_030875	Scn1a	Rattus norvegicus sodium channel, voltage-gated, type 1, alpha polypeptide (Scn1a), mRNA [NM_030875]	1.09269	1.17398
A_42_P508471	NM_031546	Rgn	Rattus norvegicus regucalcin (Rgn), mRNA [NM_031546]	-1.20678	0.862966
A_42_P508722	AA964747		AA964747 UI-R-C0-gx-g-10-0-UI.s1 UI-R-C0 Rattus norvegicus cDNA clone UI-R-C0-gx-g-10-0-UI 3', mRNA sequence [AA964747]	-1.07134	0.918731
A_42_P508921	NM_031703	Aqp3	Rattus norvegicus aquaporin 3 (Aqp3), mRNA [NM_031703]	1.54046	1.56758
A_42_P509314	NM_139254	Tubb3	Rattus norvegicus tubulin, beta 3 (Tubb3), mRNA [NM_139254]	-1.15918	0.838555
A_42_P509365	NM_031140	Vim	Rattus norvegicus vimentin (Vim), mRNA [NM_031140]	1.03767	1.08004
A_42_P509385	NM_001033963		Rattus norvegicus protein kinase, X-linked (Prkx), mRNA [NM_001033963]	1.02039	0.993089
A_42_P509457	NM_001025630		Rattus norvegicus ADP-ribosylation factor-like 6 interacting protein 4 (Arl6ip4), mRNA [NM_001025630]	1.03663	0.971008
A_42_P509766	NM_013196	Ppara	Rattus norvegicus peroxisome proliferator activated receptor alpha (Ppara), mRNA [NM_013196]	-1.19938	0.92984
A_42_P509843	XM_341671	Tradd	PREDICTED: Rattus norvegicus TNFRSF1A-associated via death domain (Tradd), mRNA [XM_341671]	1.04805	1.10656
A_42_P509876	XM_573395		PREDICTED: Rattus norvegicus similar to hypothetical protein FLJ38663 (LOC498179), mRNA [XM_573395]	-1.03524	1.0865
A_42_P509967	NM_053929	Slc7a9	Rattus norvegicus solute carrier family 7 (cationic amino acid transporter, y+ system), member 9 (Slc7a9), mRNA [NM_053929]	1.06187	1.15743
A_42_P510241	NM_001009605	Brms1	Rattus norvegicus breast cancer metastasis-suppressor 1 (Brms1), mRNA [NM_001009605]	1.10922	1.0407
A_42_P510386	NM_199093	Serping1	Rattus norvegicus serine (or cysteine) peptidase inhibitor, clade G, member 1 (Serping1), mRNA [NM_199093]	1.72417	2.38779
A_42_P510432	XM_216650	RGD1311605_predicted	PREDICTED: Rattus norvegicus similar to apoptosis related protein APR-3; p18 protein (predicted) (LOC298841), mRNA [XM_216650]	-1.05719	1.06584
A_42_P510494	XM_341722	RGD1306192_predicted	Rattus norvegicus similar to RIKEN cDNA 2310079N02 (LOC361443), mRNA [XM_341722]	-1.05035	0.919294
A_42_P510530	XM_214912		Rattus norvegicus similar to hypothetical protein MGC13096 (LOC292803), mRNA [XM_214912]	-1.03942	0.980351
A_42_P511015	XM_214721	Nup133_predicted	PREDICTED: Rattus norvegicus nucleoporin 133 (predicted) (Nup133_predicted), mRNA [XM_214721]	1.04178	1.02285
A_42_P511187	NM_053320		Rattus norvegicus hepatocyte growth factor activator (Hgfac), mRNA [NM_053320]	1.0622	0.953298
A_42_P511265	NM_001008845	RT1-CE7	Rattus norvegicus RT1 class I, CE7 (RT1-CE7), mRNA [NM_001008845]	1.06172	1.49657
A_42_P511274	NM_001008843	RT1-CE5	Rattus norvegicus RT1 class I, CE5 (RT1-CE5), transcript variant 1, mRNA [NM_001008843]	1.02286	1.28959
A_42_P511375	NM_001009670	RGD1309721	Rattus norvegicus similar to Dorz1 (RGD1309721), mRNA [NM_001009670]	1.02023	1.13662
A_42_P511401	BF550246		BF550246 UI-R-E0-cx-g-02-0-UI.r1 UI-R-E0 Rattus norvegicus cDNA clone UI-R-E0-cx-g-02-0-UI 5', mRNA sequence [BF550246]	1.07737	1.076
A_42_P511410	NM_053807	Gripap1	Rattus norvegicus GRIP1 associated protein 1 (Gripap1), mRNA [NM_053807]	-1.0845	0.97337
A_42_P511615	NM_001039010		Rattus norvegicus similar to RIKEN cDNA 6330579B17 gene (RGD1311399), mRNA [NM_001039010]	1.03007	0.955129
A_42_P512252	NM_201421	Wit3.0	Rattus norvegicus wound inducible transcript 3.0 (Wit3.0), mRNA [NM_201421]	-1.01613	0.996777
A_42_P512387	NM_053771	Lim2	Rattus norvegicus lens intrinsic membrane protein 2, 19kDa (Lim2), mRNA [NM_053771]	-1.23948	1.08105
A_42_P512417	NM_019252	Dpm2	Rattus norvegicus dolichol-phosphate (beta-D) mannosyltransferase 2 (Dpm2), mRNA [NM_019252]	-1.20307	0.90543
A_42_P512460	NM_001037348		Rattus norvegicus JTV1 (MGC125271), mRNA [NM_001037348]	1.21109	1.04422
A_42_P512838	XM_217335	Trem2_predicted	PREDICTED: Rattus norvegicus triggering receptor expressed on myeloid cells 2 (predicted) (Trem2_predicted), mRNA [XM_217335]	-1.16285	0.806829
A_42_P512860	NM_001005549	Tinag	Rattus norvegicus tubulointerstitial nephritis antigen (Tinag), mRNA [NM_001005549]	-1.14848	0.925003
A_42_P513025	XM_343394	Znf291	PREDICTED: Rattus norvegicus zinc finger protein 291 (Znf291), mRNA [XM_343394]	-1.02631	0.993822
A_42_P513580	XM_214675		Rattus norvegicus similar to peptide deformylase-like protein (LOC291989), mRNA [XM_214675]	1.05104	0.840849
A_42_P513911	XM_217612	RGD1559763_predicted	PREDICTED: Rattus norvegicus similar to U2af1-rs2 (LOC302670), mRNA [XM_217612]	-1.16835	0.919489
A_42_P513939	XM_228714	RGD1565685_predicted	PREDICTED: Rattus norvegicus similar to RIKEN cDNA 1810030O07 (LOC317344), mRNA [XM_228714]	1.12627	1.20775
A_42_P514244	NM_012791	Dyrk1a	Rattus norvegicus dual-specificity tyrosine-(Y)-phosphorylation regulated kinase 1A (Dyrk1a), mRNA [NM_012791]	-1.03481	1.01226
A_42_P514419	NM_001009599	RGD1307679	Rattus norvegicus similar to ATP/GTP-binding protein (RGD1307679), mRNA [NM_001009599]	1.0154	1.14792
A_42_P514575	NM_145877	Kif1c	Rattus norvegicus kinesin family member 1C (Kif1c), mRNA [NM_145877]	-1.02773	0.917747
A_42_P514585	NM_053867	Tpt1	Rattus norvegicus tumor protein, translationally-controlled 1 (Tpt1), mRNA [NM_053867]	1.01511	1.03341
A_42_P514733	TC537072		Q8CCL1 (Q8CCL1) Mus musculus adult male olfactory brain cDNA, RIKEN full-length enriched library, clone:6430605C21 product:microfibrillar-associated protein 1, full insert sequence, partial (15%) [TC537072]	1.13679	1.00665
A_42_P514798	XM_233345	Zcchc11_predicted	PREDICTED: Rattus norvegicus zinc finger, CCHC domain containing 11 (predicted) (Zcchc11_predicted), mRNA [XM_233345]	-1.03406	0.931312
A_42_P515405	NM_212505	Ler3	Rattus norvegicus immediate early response 3 (Ler3), mRNA [NM_212505]	1.24899	1.1815
A_42_P515454	NM_031617	Csnk1e	Rattus norvegicus casein kinase 1, epsilon (Csnk1e), mRNA [NM_031617]	1.05603	0.891376
A_42_P515931	XM_575896		PREDICTED: Rattus norvegicus similar to CG18661-PA (LOC500535), mRNA [XM_575896]	1.02128	0.939026
A_42_P516379	CF106882		Shultzomica00133 Rat lung airway and parenchyma cDNA libraries Rattus norvegicus cDNA clone Contig2296 5', mRNA sequence [CF106882]	-1.18807	0.81336
A_42_P516535	XM_231042	Noxa1_predicted	PREDICTED: Rattus norvegicus NADPH oxidase activator 1 (predicted) (Noxa1_predicted), mRNA [XM_231042]	1.15181	0.908053
A_42_P516561	NM_017228	Drpla	Rattus norvegicus dentatorubral pallidoluysian atrophy (Drpla), mRNA [NM_017228]	-1.03144	1.10217
A_42_P516640	NM_019124	Rabep1	Rattus norvegicus rabaptin 5 (Rabep1), mRNA [NM_019124]	1.02758	0.960318
A_42_P516941	XM_233679	Ube4b_predicted	PREDICTED: Rattus norvegicus ubiquitination factor E4B, UFD2 homolog (S. cerevisiae) (predicted) (Ube4b_predicted), mRNA [XM_233679]	1.08724	0.962135
A_42_P517236	XM_221604	LOC304037	PREDICTED: Rattus norvegicus similar to ADP-ribosylation factor-like 2-like 1 isoform 1 (LOC304037), mRNA [XM_221604]	1.03139	1.02747
A_42_P517399	NM_030847	Emp3	Rattus norvegicus epithelial membrane protein 3 (Emp3), mRNA [NM_030847]	1.03271	0.774722
A_42_P517515	NM_001008327	RGD1307481	Rattus norvegicus similar to RIKEN cDNA 5730536A07 (RGD1307481), mRNA [NM_001008327]	1.0377	0.974936
A_42_P517554	XM_221047	Polg2_predicted	PREDICTED: Rattus norvegicus polymerase (DNA directed), gamma 2, accessory subunit (predicted) (Polg2_predicted), mRNA [XM_221047]	1.00792	1.00946
A_42_P517712	XM_234568	RGD1565864_predicted	PREDICTED: Rattus norvegicus similar to MGC4645 protein (LOC299317), mRNA [XM_234568]	1.15465	1.00717
A_42_P517743	XM_213992	Glmn	PREDICTED: Rattus norvegicus similar to Glomulin (FKBP-associated protein) (FK506-binding protein-associated protein) (FAP) (LOC289437), mRNA [XM_213992]	1.09227	1.05925
A_42_P518016	NM_001025699		Rattus norvegicus macoilin (LOC313618), mRNA [NM_001025699]	1.02561	1.00834
A_42_P518033	NM_012851	Hsd17b1	Rattus norvegicus hydroxysteroid (17-beta) dehydrogenase 1 (Hsd17b1), mRNA [NM_012851]	-1.11723	0.886281
A_42_P518316	XM_341223	RGD1562860_predicted	PREDICTED: Rattus norvegicus similar to RIKEN cDNA 2310045A20 (LOC360945), mRNA [XM_341223]	-1.01817	1.09086
A_42_P518462	NM_001007020	Hmgn3	Rattus norvegicus high mobility group nucleosomal binding domain 3 (Hmgn3), mRNA [NM_001007020]	1.00863	1.0002
A_42_P518620	AA955618		AA955618 UI-R-E1-fb-b-07-0-UI.s1 UI-R-E1 Rattus norvegicus cDNA clone UI-R-E1-fb-b-07-0-UI 3' similar to gi [AA955618]	-1.02548	0.932112
A_42_P518818	XM_342328	Dbt	PREDICTED: Rattus norvegicus dihydrolipoamide branched chain transacylase E2 (Dbt), mRNA [XM_342328]	1.05512	1.26908
A_42_P518855	NM_133416	Bcl2a1	Rattus norvegicus B-cell leukemia/lymphoma 2 related protein A1 (Bcl2a1), mRNA [NM_133416]	1.70447	2.07746
A_42_P518958	NM_022599	Synj2bp	Rattus norvegicus synaptojanin 2 binding protein (Synj2bp), mRNA [NM_022599]	1.02017	0.929534
A_42_P519018	NM_001005761	Mtmr9	Rattus norvegicus myotubularin related protein 9 (Mtmr9), mRNA [NM_001005761]	1.04983	1.15452
A_42_P519024	NM_001005761	Mtmr9	Rattus norvegicus myotubularin related protein 9 (Mtmr9), mRNA [NM_001005761]	-1.13176	0.959902
A_42_P519311	NM_139111	Cklf1	Rattus norvegicus chemokine-like factor 1 (Cklf1), mRNA [NM_139111]	1.11006	1.17219
A_42_P519770	NM_017150	Rpl29	Rattus norvegicus ribosomal protein L29 (Rpl29), mRNA [NM_017150]	1.16203	1.03671
A_42_P519868	NM_053906	Gsr	Rattus norvegicus glutathione reductase (Gsr), mRNA [NM_053906]	1.09909	1.23529
A_42_P519910	XM_215037	Eif3s5_predicted	PREDICTED: Rattus norvegicus eukaryotic translation initiation factor 3, subunit 5 (epsilon) (predicted) (Eif3s5_predicted), mRNA [XM_215037]	-1.00171	0.961849
A_42_P520472	AW144307		AW144307 EST294603 Normalized rat ovary, Bento Soares Rattus sp. cDNA clone RGICP76 5' end, mRNA sequence [AW144307]	-1.03217	1.11366
A_42_P521006	XM_238146	LOC293589	PREDICTED: Rattus norvegicus putative GTP-binding protein (LOC293589), mRNA [XM_238146]	1.0279	1.05946
A_42_P521609	XM_221635	Zcwcc3_predicted	PREDICTED: Rattus norvegicus zinc finger, CW-type with coiled-coil domain 3 (predicted) (Zcwcc3_predicted), mRNA [XM_221635]	-1.09062	0.852461
A_42_P521707	L23128	RT1-N3	Rattus norvegicus MHC class I mRNA, complete cds. [L23128]	1.10918	1.27427
A_42_P521940	XM_218198		Rattus norvegicus similar to zinc finger protein 91 (HPF7, HTF10) (LOC308338), mRNA [XM_218198]	1.04016	1.03292
A_42_P522171	XM_213491	RGD1307966_predicted	PREDICTED: Rattus norvegicus similar to hypothetical protein (predicted) (LOC287736), mRNA [XM_213491]	-1.15745	0.927232
A_42_P522194	NM_012914	Atp2a3	Rattus norvegicus ATPase, Ca++ transporting, ubiquitous (Atp2a3), mRNA [NM_012914]	1.01914	0.901111
A_42_P522562	XM_579981		PREDICTED: Rattus norvegicus LOC499569 (LOC499569), mRNA [XM_579981]	1.1291	1.03776
A_42_P522638	NM_001034952		Rattus norvegicus similar to RIKEN cDNA E030024M05 (RGD1306818), mRNA [NM_001034952]	1.17653	1.19055
A_42_P522857	XM_213943	Mgst3_predicted	PREDICTED: Rattus norvegicus microsomal glutathione S-transferase 3 (predicted) (Mgst3_predicted), mRNA [XM_213943]	1.187	1.58716
A_42_P522899	NM_021578	Tgfb1	Rattus norvegicus transforming growth factor, beta 1 (Tgfb1), mRNA [NM_021578]	-1.00113	1.21995
A_42_P523472	AW916914		AW916914 EST348127 Rat gene index, normalized rat, norvegicus, Bento Soares Rattus norvegicus cDNA clone RGIDV36 5' end, mRNA sequence [AW916914]	1.20003	1.197
A_42_P523688	NM_001009283	RGD1304580	Rattus norvegicus similar to Hypothetical protein MGC38513 (RGD1304580), mRNA [NM_001009283]	1.00855	1.26741
A_42_P524009	AW143180		AW143180 EST293476 Normalized rat brain, Bento Soares Rattus sp. cDNA clone RGIBF05 5' end, mRNA sequence [AW143180]	1.0487	1.11538
A_42_P524098	XM_217340		Rattus norvegicus similar to hypothetical protein MGC19067 (LOC301239), mRNA [XM_217340]	-1.00933	1.01628
A_42_P524302	NM_019213	Jtb	Rattus norvegicus jumping translocation breakpoint (Jtb), mRNA [NM_019213]	1.0244	0.886522
A_42_P524312	XM_230003	RGD1563531_predicted	PREDICTED: Rattus norvegicus similar to RIKEN cDNA 5330408N05 gene (LOC311112), mRNA [XM_230003]	1.09341	0.956409
A_42_P524370	NM_053369	Tcf4	Rattus norvegicus transcription factor 4 (Tcf4), mRNA [NM_053369]	-1.12808	0.855552
A_42_P524577	NM_053865	Rtn1	Rattus norvegicus reticulon 1 (Rtn1), mRNA [NM_053865]	-1.04705	1.07609
A_42_P524610	XM_345865	Pphln1_predicted	PREDICTED: Rattus norvegicus periphilin 1 (predicted) (Pphln1_predicted), mRNA [XM_345865]	1.00259	0.991656
A_42_P524707	NM_001024762		Rattus norvegicus DNA primase, p58 subunit (Prim2), mRNA [NM_001024762]	1.15896	1.04234
A_42_P524904	AA875539		AA875539 UI-R-E0-cv-g-10-0-UI.s1 UI-R-E0 Rattus norvegicus cDNA clone UI-R-E0-cv-g-10-0-UI 3' similar to gi [AA875539]	-1.06	0.906747
A_42_P525098	NM_001013421		Rattus norvegicus similar to DNA segment, Chr 16, Brigham & Womens Genetics 1547 expressed (RGD1309089), mRNA [NM_001013421]	-1.1967	0.947728
A_42_P525170	NM_033352	Abcd2	Rattus norvegicus ATP-binding cassette, sub-family D (ALD), member 2 (Abcd2), mRNA [NM_033352]	1.14668	1.08891
A_42_P525454	XM_235710	Tenc1_predicted	PREDICTED: Rattus norvegicus tensin like C1 domain containing phosphatase (predicted) (Tenc1_predicted), mRNA [XM_235710]	-1.1167	1.06942
A_42_P525962	XM_216648	RGD1561792_predicted	PREDICTED: Rattus norvegicus similar to CG14903-PA (LOC298861), mRNA [XM_216648]	-1.03857	1.14618
A_42_P526030	NM_057197	Decr1	Rattus norvegicus 2,4-dienoyl CoA reductase 1, mitochondrial (Decr1), mRNA [NM_057197]	-1.08965	0.992115
A_42_P527070	NM_133595	Gchfr	Rattus norvegicus GTP cyclohydrolase I feedback regulator (Gchfr), mRNA [NM_133595]	-1.23634	0.777157
A_42_P527101	NM_001007755	Scly	Rattus norvegicus selenocysteine lyase (Scly), mRNA [NM_001007755]	1.14894	0.952873
A_42_P527141	NM_031633	Foxm1	Rattus norvegicus forkhead box M1 (Foxm1), mRNA [NM_031633]	-1.13173	0.99763
A_42_P527724	NM_053634	Fcnb	Rattus norvegicus ficolin B (Fcnb), mRNA [NM_053634]	1.14084	1.25089
A_42_P527738	NM_001025010		Rattus norvegicus similar to CDNA sequence BC034204 (RGD1311293), mRNA [NM_001025010]	-1.07033	0.821997
A_42_P527788	XM_215372	Susd2_predicted	PREDICTED: Rattus norvegicus sushi domain containing 2 (predicted) (Susd2_predicted), mRNA [XM_215372]	-1.1501	0.880247
A_42_P527852	NM_139080	G22p1	Rattus norvegicus thyroid autoantigen (G22p1), mRNA [NM_139080]	1.04168	1.05534
A_42_P527887	NM_001025711		Rattus norvegicus APG4 (ATG4) autophagy-related homolog B (S. cerevisiae) (Apg4b), mRNA [NM_001025711]	1.25879	1.09209
A_42_P528007	NM_053871		Rattus norvegicus signal recognition particle 54 (Srp54), mRNA [NM_053871]	1.02775	1.16982
A_42_P528083	XM_343080	RGD1306567_predicted	PREDICTED: Rattus norvegicus similar to RIKEN cDNA 2610027O18 (predicted) (LOC362754), mRNA [XM_343080]	-1.04835	1.05093
A_42_P528580	XM_218817	RGD1311839_predicted	PREDICTED: Rattus norvegicus similar to RIKEN cDNA 1110033O09 (predicted) (LOC308758), mRNA [XM_218817]	-1.07787	0.950113
A_42_P528779	XM_575840		PREDICTED: Rattus norvegicus kinesin family member 12 (predicted) (Kif12_predicted), mRNA [XM_575840]	1.01355	0.880828
A_42_P528844	NM_053607	Acsl5	Rattus norvegicus acyl-CoA synthetase long-chain family member 5 (Acsl5), mRNA [NM_053607]	1.18952	1.03235
A_42_P529077	NM_053417	Gab2	Rattus norvegicus growth factor receptor bound protein 2-associated protein 2 (Gab2), mRNA [NM_053417]	-1.04765	0.939338
A_42_P529193	NM_001005534	Sdhc	Rattus norvegicus succinate dehydrogenase complex, subunit C, integral membrane protein (Sdhc), mRNA [NM_001005534]	1.00053	1.05776
A_42_P529445	XM_214117	RGD1308179_predicted	PREDICTED: Rattus norvegicus similar to RIKEN cDNA 2010316F05 (predicted) (LOC289864), mRNA [XM_214117]	-1.12599	0.88029
A_42_P529681	TC539193		Q6P910 (Q6P910) Star protein, partial (15%) [TC539192]	1.04217	0.976059
A_42_P529711	BF554994		BF554994 UI-R-E0-cm-f-09-0-UI.r1 UI-R-E0 Rattus norvegicus cDNA clone UI-R-E0-cm-f-09-0-UI 5', mRNA sequence [BF554994]	-1.01959	0.949669
A_42_P529842	NM_022798	Trim17	Rattus norvegicus tripartite motif protein 17 (Trim17), mRNA [NM_022798]	1.02492	1.00919
A_42_P529875	BF556463		BF556463 UI-R-E1-fj-b-10-0-UI.r1 UI-R-E1 Rattus norvegicus cDNA clone UI-R-E1-fj-b-10-0-UI 5', mRNA sequence [BF556463]	-1.01861	1.12044
A_42_P530171	XM_214318	Lsm4_predicted	PREDICTED: Rattus norvegicus LSM4 homolog, U6 small nuclear RNA associated (S. cerevisiae) (predicted) (Lsm4_predicted), mRNA [XM_214318]	1.19795	1.15078
A_42_P531078	XM_217195	Gsta4	PREDICTED: Rattus norvegicus glutathione S-transferase, alpha 4 (predicted) (Gsta4_predicted), mRNA [XM_217195]	-1.07098	0.989342
A_42_P532072	XM_343870	RGD1565835_predicted	PREDICTED: Rattus norvegicus similar to WFIKKN1 protein precursor (LOC363555), mRNA [XM_343870]	-1.00764	1.03823
A_42_P532103	NM_019905	Anxa2	Rattus norvegicus annexin A2 (Anxa2), mRNA [NM_019905]	1.28088	1.08002
A_42_P532117	NM_144741	Retn	Rattus norvegicus resistin (Retn), mRNA [NM_144741]	1.10246	0.851441
A_42_P532458	XM_215701	Papss1_predicted	Rattus norvegicus similar to ATP sulfurylase/APS kinase (LOC295443), mRNA [XM_215701]	-1.12806	0.720445
A_42_P532505	NM_019205	Ccl11	Rattus norvegicus chemokine (C-C motif) ligand 11 (Ccl11), mRNA [NM_019205]	1.20543	1.36506
A_42_P533219	XM_216643	Slc30a6_predicted	PREDICTED: Rattus norvegicus solute carrier family 30 (zinc transporter), member 6 (predicted) (Slc30a6_predicted), mRNA [XM_216643]	1.03315	0.853235
A_42_P533312	NM_012744	Pc	Rattus norvegicus Pyruvate carboxylase (Pc), mRNA [NM_012744]	-1.04084	0.901887
A_42_P533792	XM_238336	Srpk2_predicted	PREDICTED: Rattus norvegicus serine/arginine-rich protein specific kinase 2 (predicted) (Srpk2_predicted), mRNA [XM_238336]	-1.01785	1.05479
A_42_P534068	NM_020308	Adam15	Rattus norvegicus a disintegrin and metalloproteinase domain 15 (metargidin) (Adam15), mRNA [NM_020308]	1.0184	0.884862
A_42_P534782	XM_215124	Sirt3_predicted	Rattus norvegicus similar to sirtuin 3; sir2-like 3; sirtuin type 3; sirtuin (silent mating type information regulation 2, S.cerevisiae, homolog) 3; silent mating type information regulation 2, S.cerevisiae, homolog 3; mitochondrial nicotinamide...	1.21569	0.983306
A_42_P535555	XM_226334	Papd5_predicted	PREDICTED: Rattus norvegicus PAP associated domain containing 5 (predicted) (Papd5_predicted), mRNA [XM_226334]	-1.00881	1.02801
A_42_P535743	NM_199393	Galnt11	Rattus norvegicus UDP-N-acetyl-alpha-D-galactosamine:polypeptide N-acetylgalactosaminyltransferase 11 (GalNAc-T11) (Galnt11), mRNA [NM_199393]	1.06079	1.04775
A_42_P536292	NM_033359	Ngb	Rattus norvegicus neuroglobin (Ngb), mRNA [NM_033359]	-1.11263	0.989766
A_42_P536326	NM_198765	Bicd2	Rattus norvegicus bicaudal D homolog 2 (Drosophila) (Bicd2), transcript variant 2, mRNA [NM_198765]	-1.1318	0.895377
A_42_P536393	XM_215468	Mrps36_predicted	PREDICTED: Rattus norvegicus mitochondrial ribosomal protein S36 (predicted) (Mrps36_predicted), mRNA [XM_215468]	-1.20856	0.867109
A_42_P536564	NM_001008344	Etf1	Rattus norvegicus eukaryotic translation termination factor 1 (Etf1), mRNA [NM_001008344]	1.18785	1.03002
A_42_P536702	NM_017342	Sftpc	Rattus norvegicus surfactant associated protein C (Sftpc), mRNA [NM_017342]	-1.12999	0.923367
A_42_P537443	NM_138875	Jund	Rattus norvegicus Jun D proto-oncogene (Jund), mRNA [NM_138875]	-1.0888	1.00448
A_42_P537501	NM_012789	Dpp4	Rattus norvegicus dipeptidylpeptidase 4 (Dpp4), mRNA [NM_012789]	-1.08266	1.16986
A_42_P537715	NM_001025743		Rattus norvegicus similar to meiotic recombination protein REC14 (RGD1308228), mRNA [NM_001025743]	1.07794	1.04889
A_42_P537881	XM_230604	Itpa_mapped	Rattus norvegicus Inosine triphosphatase (nucleoside triphosphate pyrophosphatase) (Itpa), mRNA [XM_230604]	1.02843	0.932073
A_42_P537971	XM_342589	Pard6b_predicted	PREDICTED: Rattus norvegicus par-6 (partitioning defective 6) homolog beta (C. elegans) (predicted) (Pard6b_predicted), mRNA [XM_342589]	-1.03321	1.01532
A_42_P538084	XM_233798	Crim1_predicted	PREDICTED: Rattus norvegicus cysteine-rich motor neuron 1 (predicted) (Crim1_predicted), mRNA [XM_233798]	-1.17592	0.823397
A_42_P538135	NM_012858	Lhb	Rattus norvegicus luteinizing hormone beta (Lhb), transcript variant 1, mRNA [NM_012858]	1.08578	0.995231
A_42_P538232	AI030852		AI030852 UI-R-C0-jp-b-05-0-UI.s1 UI-R-C0 Rattus norvegicus cDNA clone UI-R-C0-jp-b-05-0-UI 3', mRNA sequence [AI030852]	-1.02343	0.881272
A_42_P538334	XM_341397	RGD1307583_predicted	PREDICTED: Rattus norvegicus LOC361111 (predicted) (LOC361111), mRNA [XM_341397]	1.15558	0.970973
A_42_P538337	BF555840		BF555840 UI-R-A1-dq-g-12-0-UI.r1 UI-R-A1 Rattus norvegicus cDNA clone UI-R-A1-dq-g-12-0-UI 5', mRNA sequence [BF555840]	-1.04146	1.1102
A_42_P538374	NM_001014029		Rattus norvegicus similar to RIKEN cDNA 2900009I07 (RGD1310316), mRNA [NM_001014029]	1.25092	1.20624
A_42_P538483	NM_153471	Rnf40	Rattus norvegicus ring finger protein 40 (Rnf40), mRNA [NM_153471]	1.00325	0.976758
A_42_P538617	NM_053792	Slb	Rattus norvegicus selective LIM binding factor, rat homolog (Slb), mRNA [NM_053792]	1.31548	1.78819
A_42_P538670	NM_023965	Cybb	Rattus norvegicus cytochrome b-245, beta polypeptide (Cybb), mRNA [NM_023965]	1.11919	1.05457
A_42_P538868	NM_031820	Dvl1	Rattus norvegicus dishevelled, dsh homolog 1 (Drosophila) (Dvl1), mRNA [NM_031820]	1.11691	0.940332
A_42_P539352	NM_031708	Adrm1	Rattus norvegicus adhesion regulating molecule 1 (Adrm1), mRNA [NM_031708]	1.14132	1.12812
A_42_P540177	XM_230468	RGD1308015_predicted	PREDICTED: Rattus norvegicus similar to RIKEN cDNA 1700025B16 (predicted) (LOC311329), mRNA [XM_230468]	-1.04001	0.914914
A_42_P540438	XM_216757	Acyp1_predicted	PREDICTED: Rattus norvegicus acylphosphatase 1, erythrocyte (common) type (predicted) (Acyp1_predicted), mRNA [XM_216757]	-1.0005	0.942493
A_42_P540518	NM_199399	Gpr108	Rattus norvegicus G protein-coupled receptor 108 (Gpr108), mRNA [NM_199399]	1.08882	0.846223
A_42_P540609	XM_573377		PREDICTED: Rattus norvegicus similar to family with sequence similarity 55, member C (LOC498162), mRNA [XM_573377]	1.11029	1.06725
A_42_P540711	NM_133568	Rasd2	Rattus norvegicus RASD family, member 2 (Rasd2), mRNA [NM_133568]	-1.08414	0.741915
A_42_P540774	NM_016986	Acadm	Rattus norvegicus acetyl-Coenzyme A dehydrogenase, medium chain (Acadm), mRNA [NM_016986]	-1.08301	0.940107
A_42_P540908	XM_213848	Asna1	PREDICTED: Rattus norvegicus arsA arsenite transporter, ATP-binding, homolog 1 (bacterial) (predicted) (Asna1_predicted), mRNA [XM_213848]	1.07454	1.16222
A_42_P540933	NM_001030039		Rattus norvegicus c-src tyrosine kinase (Csk), mRNA [NM_001030039]	-1.01566	1.03428
A_42_P540950	NM_001009541	Ier2	Rattus norvegicus immediate early response 2 (Ier2), mRNA [NM_001009541]	-1.00458	0.974258
A_42_P541032	NM_022500	Ftl1	Rattus norvegicus ferritin light chain 1 (Ftl1), mRNA [NM_022500]	-1.01715	1.01306
A_42_P541034	NM_022500	Ftl1	Rattus norvegicus ferritin light chain 1 (Ftl1), mRNA [NM_022500]	-1.04911	1.01016
A_42_P541625	CB313940		AGENCOURT_11526141 NICHD_Rr_Pit1 Rattus norvegicus cDNA clone IMAGE:6886872 5', mRNA sequence [CB313940]	1.02572	1.0803
A_42_P541660	XM_240184	Nfatc4	PREDICTED: Rattus norvegicus nuclear factor of activated T-cells, cytoplasmic, calcineurin-dependent 4 (predicted) (Nfatc4_predicted), mRNA [XM_240184]	-1.05564	0.901755
A_42_P541784	XM_341128	RGD1566099_predicted	PREDICTED: Rattus norvegicus similar to novel protein (LOC360851), mRNA [XM_341128]	-1.15838	0.922842
A_42_P541857	XM_217464	Cab39_predicted	PREDICTED: Rattus norvegicus calcium binding protein 39 (predicted) (Cab39_predicted), mRNA [XM_217464]	-1.05743	0.924797
A_42_P541962	XM_230306	C1qtnf4_predicted	PREDICTED: Rattus norvegicus C1q and tumor necrosis factor related protein 4 (predicted) (C1qtnf4_predicted), mRNA [XM_230306]	-1.0359	1.23226
A_42_P542583	NM_001005876	Hn1	Rattus norvegicus hematological and neurological expressed sequence 1 (Hn1), mRNA [NM_001005876]	1.1185	1.27643
A_42_P542672	AW918541		AW918541 EST349845 Rat gene index, normalized rat, norvegicus, Bento Soares Rattus norvegicus cDNA clone RGIEU53 5' end, mRNA sequence [AW918541]	1.04348	1.12598
A_42_P542744	XM_219128	Pcdh16_predicted	Rattus norvegicus similar to protocadherin 16 precursor; protocadherin 16; fibroblast cadherin FIB1; fibroblast cadherin 1; dachsous homologue (LOC308912), mRNA [XM_219128]	-1.15009	0.966686
A_42_P542909	NM_134466	Stau2	Rattus norvegicus staufen, RNA binding protein, homolog 2 (Drosophila) (Stau2), transcript variant LS, mRNA [NM_134466]	1.07286	1.01058
A_42_P542960	BF558648		BF558648 UI-R-A1-dp-f-07-0-UI.r1 UI-R-A1 Rattus norvegicus cDNA clone UI-R-A1-dp-f-07-0-UI 5', mRNA sequence [BF558648]	-1.05249	1.09699
A_42_P543004	NM_058208	Socs2	Rattus norvegicus suppressor of cytokine signaling 2 (Socs2), mRNA [NM_058208]	-1.04566	0.94103
A_42_P543226	XM_216869	RGD1563365_predicted	PREDICTED: Rattus norvegicus similar to DNA segment, Chr 10, Wayne State University 102, expressed (LOC299700), mRNA [XM_216869]	1.11255	0.889025
A_42_P543374	NM_053679	Dffa	Rattus norvegicus DNA fragmentation factor, alpha subunit (Dffa), mRNA [NM_053679]	-1.02243	1.17629
A_42_P543694	X53232	PORF-2	Rat mRNA for preoptic regulatory factor-2 (PORF-2). [X53232]	-1.07368	0.918147
A_42_P543774	NM_144755	Trib3	Rattus norvegicus tribbles homolog 3 (Drosophila) (Trib3), mRNA [NM_144755]	-1.19442	0.920846
A_42_P543877	NM_001013858		Rattus norvegicus similar to RIKEN cDNA 0610030G03 (LOC287472), mRNA [NM_001013858]	-1.09091	0.809259
A_42_P544108	NM_022402	Arbp	Rattus norvegicus acidic ribosomal phosphoprotein P0 (Arbp), mRNA [NM_022402]	1.07248	1.08276
A_42_P544167	NM_022591	Tep1	Rattus norvegicus telomerase associated protein 1 (Tep1), mRNA [NM_022591]	-1.00008	1.00095
A_42_P544321	AI136185		AI136185 UI-R-C2p-ns-c-03-0-UI.s1 UI-R-C2p Rattus norvegicus cDNA clone UI-R-C2p-ns-c-03-0-UI 3', mRNA sequence [AI136185]	1.05029	0.888973
A_42_P544328	NM_134459	Mic2l1	Rattus norvegicus MIC2 like 1 (Mic2l1), mRNA [NM_134459]	1.03554	1.01687
A_42_P544402	NM_053571	Rgpr	Rattus norvegicus regucalcin gene promotor region related protein (Rgpr), mRNA [NM_053571]	-1.14895	0.969183
A_42_P544436	XM_232884	Slc35a1_predicted	PREDICTED: Rattus norvegicus solute carrier family 35 (CMP-sialic acid transporter), member 1 (predicted) (Slc35a1_predicted), mRNA [XM_232884]	1.08491	1.00515
A_42_P544648	XM_341815	Rps16	PREDICTED: Rattus norvegicus ribosomal protein S16 (Rps16), mRNA [XM_341815]	1.0306	0.902817
A_42_P544887	NM_031665	Stx6	Rattus norvegicus syntaxin 6 (Stx6), mRNA [NM_031665]	-1.04367	0.92187
A_42_P544965	NM_031104	Rpl22	Rattus norvegicus ribosomal protein L22 (Rpl22), mRNA [NM_031104]	-1.04671	0.974775
A_42_P545405	AW917672		AW917672 EST348976 Rat gene index, normalized rat, norvegicus, Bento Soares Rattus norvegicus cDNA clone RGIEG67 5' end, mRNA sequence [AW917672]	-1.07893	0.774121
A_42_P545466	XM_238346	Chchd3_predicted	PREDICTED: Rattus norvegicus coiled-coil-helix-coiled-coil-helix domain containing 3 (predicted) (Chchd3_predicted), mRNA [XM_238346]	-1.02529	0.920067
A_42_P545536	AA964544		AA964544 UI-R-E1-go-a-05-0-UI.s1 UI-R-E1 Rattus norvegicus cDNA clone UI-R-E1-go-a-05-0-UI 3', mRNA sequence [AA964544]	1.01562	1.07297
A_42_P545721	XM_576487		PREDICTED: Rattus norvegicus similar to small nuclear ribonucleoprotein E (LOC501075), mRNA [XM_576487]	1.08595	1.19495
A_42_P545928	NM_153730	Klhl12	Rattus norvegicus kelch-like 12 (Drosophila) (Klhl12), mRNA [NM_153730]	1.05447	1.02553
A_42_P545943	NM_019291	Ca2	Rattus norvegicus carbonic anhydrase 2 (Ca2), mRNA [NM_019291]	-1.18417	1.11958
A_42_P546008	NM_012878	Sftpd	Rattus norvegicus surfactant associated protein D (Sftpd), mRNA [NM_012878]	1.06353	0.957672
A_42_P546266	XM_214833	Ercc1_predicted	PREDICTED: Rattus norvegicus excision repair cross-complementing rodent repair deficiency, complementation group 1 (predicted) (Ercc1_predicted), mRNA [XM_214833]	1.09208	1.1077
A_42_P546708	NM_022249	Khdrbs3	Rattus norvegicus etoile, Sam68-like protein SLM-2 (Khdrbs3), mRNA [NM_022249]	-1.09383	0.955738
A_42_P546775	XM_216644	RGD1305264_predicted	Rattus norvegicus similar to hypothetical protein FLJ20272 (LOC298782), mRNA [XM_216644]	1.0486	0.91722
A_42_P546857	XM_214404	RGD1565675_predicted	PREDICTED: Rattus norvegicus similar to RIKEN cDNA 2410022L05 (LOC290925), mRNA [XM_214404]	1.04395	1.17532
A_42_P546968	NM_031525	Pdgfrb	Rattus norvegicus platelet derived growth factor receptor, beta polypeptide (Pdgfrb), mRNA [NM_031525]	-1.04872	1.03984
A_42_P547027	NM_001004218	Fuca2	Rattus norvegicus fucosidase, alpha-L- 2, plasma (Fuca2), mRNA [NM_001004218]	-1.03166	0.978271
A_42_P547305	AW920735		AW920735 EST352039 Rat gene index, normalized rat, norvegicus, Bento Soares Rattus norvegicus cDNA clone RGIHB62 5' end, mRNA sequence [AW920735]	1.06408	0.873807
A_42_P547616	NM_133583	Ndrg2	Rattus norvegicus N-myc downstream regulated gene 2 (Ndrg2), mRNA [NM_133583]	-1.12378	0.812428
A_42_P547847	NM_053716	Fbp2	Rattus norvegicus fructose-1,6-bisphosphatase 2 (Fbp2), mRNA [NM_053716]	-1.04151	0.976557
A_42_P547856	NM_012713	Prkcb1	Rattus norvegicus protein kinase C, beta 1 (Prkcb1), mRNA [NM_012713]	-1.05188	1.20124
A_42_P547945	XM_215358	Mtch1	PREDICTED: Rattus norvegicus mitochondrial carrier homolog 1 (C. elegans) (predicted) (Mtch1_predicted), mRNA [XM_215358]	1.05501	1.00161
A_42_P548067	XM_214823	Blvrb_predicted	PREDICTED: Rattus norvegicus biliverdin reductase B (flavin reductase (NADPH)) (predicted) (Blvrb_predicted), mRNA [XM_214823]	1.00373	0.990299
A_42_P548118	NM_017321	Aco1	Rattus norvegicus aconitase 1 (Aco1), mRNA [NM_017321]	1.01316	1.0299
A_42_P548410	NM_031315	Cte1	Rattus norvegicus cytosolic acyl-CoA thioesterase 1 (Cte1), mRNA [NM_031315]	1.06308	0.904425
A_42_P548492	NM_001030033		Rattus norvegicus similar to contains transmembrane (TM) region and ATP binding region (RGD1311230), mRNA [NM_001030033]	-1.00084	1.09459
A_42_P548520	XM_215416	Pyp_mapped	PREDICTED: Rattus norvegicus pyrophosphatase (Pp), mRNA [XM_215416]	1.19029	1.01369
A_42_P548791	NM_021762	Tsn	Rattus norvegicus translin (Tsn), mRNA [NM_021762]	1.14271	0.994099
A_42_P548796	NM_021762	Tsn	Rattus norvegicus translin (Tsn), mRNA [NM_021762]	1.09349	1.24496
A_42_P548800	NM_001007696	mrpl9	Rattus norvegicus mitochondrial ribosomal protein L9 (mrpl9), mRNA [NM_001007696]	-1.19116	0.986295
A_42_P548840	NM_012652	Slc9a1	Rattus norvegicus solute carrier family 9, member 1 (Slc9a1), mRNA [NM_012652]	-1.11735	0.966337
A_42_P548889	NM_001017513		Rattus norvegicus similar to replication protein-binding trans-activator RBT1 (MGC108974), mRNA [NM_001017513]	1.04808	0.857747
A_42_P549380	NM_022606	Ilkap	Rattus norvegicus integrin-linked kinase-associated serine/threonine phosphatase 2C (Ilkap), mRNA [NM_022606]	-1.06359	0.921178
A_42_P549451	NM_017098	Fabp6	Rattus norvegicus fatty acid binding protein 6, ileal (gastrotropin) (Fabp6), mRNA [NM_017098]	1.24214	1.29877
A_42_P549916	XM_234454	RGD1311502_predicted	PREDICTED: Rattus norvegicus similar to stonin 2; homolog of stoned B (Drosophila) (predicted) (LOC314349), mRNA [XM_234454]	-1.23033	0.935344
A_42_P549942	NM_031826	Fbn2	Rattus norvegicus fibrillin 2 (Fbn2), mRNA [NM_031826]	1.12955	1.09202
A_42_P550172	AB005052	Hip1r	Rattus norvegicus rHIP1R mRNA, partial cds. [AB005052]	-1.07411	1.08674
A_42_P550344	NM_053400	Tle3	Rattus norvegicus transducin-like enhancer of split 3, E(spl) homolog (Drosophila) (Tle3), mRNA [NM_053400]	-1.02299	1.04783
A_42_P550360	NM_001013067		Rattus norvegicus kallikrein 6 (predicted) (Klk6_predicted), mRNA [NM_001013067]	1.01045	0.871208
A_42_P550396	NM_130742	Galnt10	Rattus norvegicus UDP-N-acetyl-alpha-D-galactosamine:polypeptide N-acetylgalactosaminyltransferase 10 (Galnt10), mRNA [NM_130742]	-1.11878	0.838813
A_42_P550702	XM_219526	RGD1307918_predicted	PREDICTED: Rattus norvegicus similar to Protein C11orf5 homolog (Protein FON) (predicted) (LOC309177), mRNA [XM_219526]	-1.01883	1.03338
A_42_P550914	NM_212507	Ltb	Rattus norvegicus lymphotoxin B (Ltb), mRNA [NM_212507]	1.06189	1.23653
A_42_P551239	XM_217740	Brd9_predicted	PREDICTED: Rattus norvegicus bromodomain containing 9 (predicted) (Brd9_predicted), mRNA [XM_217740]	1.03642	1.16992
A_42_P552004	NM_013049	Tnfrsf4	Rattus norvegicus tumor necrosis factor receptor superfamily, member 4 (Tnfrsf4), mRNA [NM_013049]	1.11614	1.02181
A_42_P552143	NM_017147	Cfl1	Rattus norvegicus cofilin 1 (Cfl1), mRNA [NM_017147]	1.16516	1.30582
A_42_P552187	NM_133398	Mtdh	Rattus norvegicus metadherin (Mtdh), mRNA [NM_133398]	1.00989	1.01925
A_42_P552233	XM_213765	Cct6a	Rattus norvegicus similar to CCT (chaperonin containing TCP-1) zeta subunit (LOC288620), mRNA [XM_213765]	1.15154	1.14326
A_42_P552341	XM_217115	Sorl1_predicted	PREDICTED: Rattus norvegicus sortilin-related receptor, L(DLR class) A repeats-containing (predicted) (Sorl1_predicted), mRNA [XM_217115]	1.12733	1.32864
A_42_P552681	NM_001024273		Rattus norvegicus cytidine monophospho-N-acetylneuraminic acid hydroxylase (Cmah), mRNA [NM_001024273]	-1.08704	0.820304
A_42_P552807	XM_343843	RGD1563804_predicted	PREDICTED: Rattus norvegicus similar to HCF (LOC363519), mRNA [XM_343843]	1.05472	1.07803
A_42_P552949	NM_031100	Rpl10	Rattus norvegicus ribosomal protein L10 (Rpl10), mRNA [NM_031100]	1.18005	1.16778
A_42_P553201	NM_019144	Acp5	Rattus norvegicus acid phosphatase 5, tartrate resistant (Acp5), mRNA [NM_019144]	-1.03649	1.00516
A_42_P553342	XM_343266	RGD1565055_predicted	PREDICTED: Rattus norvegicus similar to PDZ-domain protein scribble (LOC362938), mRNA [XM_343266]	1.08072	0.928109
A_42_P553885	NM_021695	Synpo	Rattus norvegicus synaptopodin (Synpo), mRNA [NM_021695]	1.10945	1.40144
A_42_P554044	AW144325		AW144325 EST294621 Normalized rat ovary, Bento Soares Rattus sp. cDNA clone RGICQ23 5' end, mRNA sequence [AW144325]	1.05996	0.957724
A_42_P554066	XM_230631	RGD1308591_predicted	PREDICTED: Rattus norvegicus similar to 4930485D02Rik protein (predicted) (LOC311468), mRNA [XM_230631]	1.02947	1.09289
A_42_P554295	XM_342232	RGD1561393_predicted	PREDICTED: Rattus norvegicus similar to CG15133-PA (LOC361932), mRNA [XM_342232]	1.0093	0.918469
A_42_P554336	NM_023027	Secp43	Rattus norvegicus tRNA selenocysteine associated protein (Secp43), mRNA [NM_023027]	1.08643	1.17498
A_42_P554373	NM_130424	Tmprss2	Rattus norvegicus transmembrane protease, serine 2 (Tmprss2), mRNA [NM_130424]	1.23777	1.29643
A_42_P554722	XM_213650	Dscr5_predicted	PREDICTED: Rattus norvegicus Down syndrome critical region gene 5 (predicted) (Dscr5_predicted), mRNA [XM_213650]	-1.05793	0.922326
A_42_P554928	AW144225		AW144225 EST294521 Normalized rat ovary, Bento Soares Rattus sp. cDNA clone RGICN17 5' end, mRNA sequence [AW144225]	-1.12075	0.972968
A_42_P555125	NM_012913	Atp1b3	Rattus norvegicus ATPase, Na+/K+ transporting, beta 3 polypeptide (Atp1b3), mRNA [NM_012913]	1.14455	1.0145
A_42_P555365	NM_153622	Slc17a3	Rattus norvegicus Na/Pi cotransporter 4 (Slc17a3), mRNA [NM_153622]	-1.02542	1.10788
A_42_P555426	DV714275		RVL3549 Wackym-Soares normalized rat vestibular cDNA library Rattus norvegicus cDNA 5', mRNA sequence [DV714275]	-1.15732	0.837463
A_42_P555725	XM_220117	RGD1563977_predicted	PREDICTED: Rattus norvegicus similar to protein 4.1G (LOC309557), mRNA [XM_220117]	1.17108	1.01149
A_42_P555884	XM_577055		PREDICTED: Rattus norvegicus similar to ubiquitin specific protease 12 (LOC501659), mRNA [XM_577055]	-1.02799	0.986348
A_42_P556316	BC072537	Mtus1	Rattus norvegicus mitochondrial tumor suppressor gene 1, mRNA (cDNA clone MGC:91418 IMAGE:7104732), complete cds [BC072537]	-1.06185	0.844346
A_42_P556457	NM_001033931		Rattus norvegicus germ cell-less protein (Gcl), transcript variant 1, mRNA [NM_001033931]	-1.14596	0.833377
A_42_P556656	XM_343155	Pias4	PREDICTED: Rattus norvegicus protein inhibitor of activated STAT, 4 (predicted) (Pias4_predicted), mRNA [XM_343155]	1.04118	1.0646
A_42_P556666	XM_576090		PREDICTED: Rattus norvegicus similar to inositol 1,3,4-triphosphate 5/6 kinase (LOC500709), mRNA [XM_576090]	-1.03709	0.992274
A_42_P556888	XM_221307	Chrd	PREDICTED: Rattus norvegicus chordin (Chrd), mRNA [XM_221307]	1.12582	1.40597
A_42_P557293	XM_342165	RGD1308284_predicted	PREDICTED: Rattus norvegicus similar to AI256775 protein (predicted) (LOC361871), mRNA [XM_342165]	-1.06824	0.839641
A_42_P557315	XM_214995	RGD1308371_predicted	PREDICTED: Rattus norvegicus hypothetical LOC293114 (predicted) (LOC293114), mRNA [XM_214995]	1.07526	1.08997
A_42_P557394	NM_001008510	Isg20	Rattus norvegicus interferon-stimulated protein (Isg20), mRNA [NM_001008510]	1.17204	1.36513
A_42_P557485	NM_031035	Gnai2	Rattus norvegicus guanine nucleotide binding protein, alpha inhibiting 2 (Gnai2), mRNA [NM_031035]	-1.0448	1.11223
A_42_P558144	XM_341825	Prodh2	PREDICTED: Rattus norvegicus proline dehydrogenase (oxidase) 2 (predicted) (Prodh2_predicted), mRNA [XM_341825]	-1.08907	0.993125
A_42_P558206	AW144330		AW144330 EST294626 Normalized rat ovary, Bento Soares Rattus sp. cDNA clone RGICQ32 5' end, mRNA sequence [AW144330]	-1.04068	0.929005
A_42_P558349	AW915120		AW915120 EST346424 Normalized rat embryo, Bento Soares Rattus sp. cDNA clone RGICJ70 5' end, mRNA sequence [AW915120]	-1.11283	0.839338
A_42_P558378	NM_022206	Unc5a	Rattus norvegicus unc-5 homolog A (C. elegans) (Unc5a), mRNA [NM_022206]	1.03009	1.01478
A_42_P558503	NM_212495	Brd2	Rattus norvegicus bromodomain-containing 2 (Brd2), mRNA [NM_212495]	1.03831	0.979427
A_42_P559038	XM_214862	RGD1310112_predicted	PREDICTED: Rattus norvegicus similar to common-site lymphoma/leukemia GEF (predicted) (LOC292750), mRNA [XM_214862]	1.07941	1.05213
A_42_P559085	XM_234263	Sos2	PREDICTED: Rattus norvegicus son of sevenless homolog 2 (Drosophila) (Sos2), mRNA [XM_234263]	-1.0866	0.854963
A_42_P559337	AW918097		EST349401 Rat gene index, normalized rat, norvegicus, Bento Soares Rattus norvegicus cDNA clone RGIEM31 5' end, mRNA sequence [AW918097]	-1.03638	0.901713
A_42_P559343	NM_001013873		Rattus norvegicus CGI-146 protein (PNAS-4), mRNA [NM_001013873]	1.16533	1.05109
A_42_P559414	NM_053402	Wnt4	Rattus norvegicus wingless-related MMTV integration site 4 (Wnt4), mRNA [NM_053402]	-1.09339	0.858102
A_42_P559737	NM_020074	Pgsg	Rattus norvegicus proteoglycan peptide core protein (Pgsg), mRNA [NM_020074]	-1.00909	1.22731
A_42_P559874	BU759195		BU759195 UI-R-FF0-cpg-m-08-0-UI.s1 NCI_CGAP_FF0 Rattus norvegicus cDNA clone UI-R-FF0-cpg-m-08-0-UI 3', mRNA sequence [BU759195]	1.05241	0.893664
A_42_P560053	NM_013190	Pfkl	Rattus norvegicus phosphofructokinase, liver, B-type (Pfkl), mRNA [NM_013190]	-1.07349	0.919537
A_42_P560288	NM_198788	Sdhd	Rattus norvegicus succinate dehydrogenase complex, subunit D, integral membrane protein (Sdhd), mRNA [NM_198788]	-1.01789	1.20692
A_42_P560525	XM_233715	RGD1562345_predicted	PREDICTED: Rattus norvegicus similar to Mrpl20 protein (LOC298684), mRNA [XM_233715]	1.01626	1.07786
A_42_P560984	XM_574891		PREDICTED: Rattus norvegicus LOC499567 (LOC499567), mRNA [XM_574891]	-1.02363	1.03662
A_42_P561149	CB547219		CB547219 AMGNNUC:URRG1-00066-F10-A urrg1 (14046) Rattus norvegicus cDNA clone urrg1-00066-f10 5', mRNA sequence [CB547219]	-1.00755	0.877587
A_42_P561580	NM_031113	Rps27a	Rattus norvegicus ribosomal protein S27a (Rps27a), mRNA [NM_031113]	1.00991	1.05676
A_42_P561597	XM_215751	Dnajc10	PREDICTED: Rattus norvegicus DnaJ (Hsp40) homolog, subfamily C, member 10 (predicted) (Dnajc10_predicted), mRNA [XM_215751]	1.07485	0.984014
A_42_P561628	AW917665		AW917665 EST348969 Rat gene index, normalized rat, norvegicus, Bento Soares Rattus norvegicus cDNA clone RGIEG59 5' end, mRNA sequence [AW917665]	-1.17366	0.903254
A_42_P561644	NM_172074	Timm10	Rattus norvegicus translocase of inner mitochondrial membrane 10 homolog (yeast) (Timm10), mRNA [NM_172074]	1.19475	1.20394
A_42_P561754	NM_053487	Pex11a	Rattus norvegicus peroxisomal biogenesis factor 11A (Pex11a), mRNA [NM_053487]	-1.05227	1.03821
A_42_P561835	XM_227510	Chd1l_predicted	PREDICTED: Rattus norvegicus chromodomain helicase DNA binding protein 1-like (predicted) (Chd1l_predicted), mRNA [XM_227510]	-1.0856	1.01568
A_42_P561930	BC104705		Rattus norvegicus cDNA clone IMAGE:7314885. [BC104705]	1.10277	1.11217
A_42_P561946	NM_053921	Pex12	Rattus norvegicus peroxisomal biogenesis factor 12 (Pex12), mRNA [NM_053921]	1.05518	1.10642
A_42_P562435	NM_001037978		Rattus norvegicus gene trap locus 3 (Gtl3), mRNA [NM_001037978]	-1.07978	0.977205
A_42_P562617	XM_216105	Irf5_predicted	PREDICTED: Rattus norvegicus interferon regulatory factor 5 (predicted) (Irf5_predicted), mRNA [XM_216105]	-1.00174	0.944315
A_42_P562625	NM_131913	Xpnpep1	Rattus norvegicus X-prolyl aminopeptidase (aminopeptidase P) 1, soluble (Xpnpep1), mRNA [NM_131913]	1.05957	1.06445
A_42_P562635	XM_343473	RGD1310540_predicted	PREDICTED: Rattus norvegicus similar to PL6 protein (predicted) (LOC363136), mRNA [XM_343473]	-1.00964	0.866255
A_42_P562711	XM_216929	Ndufb9_predicted	PREDICTED: Rattus norvegicus NADH dehydrogenase (ubiquinone) 1 beta subcomplex, 9 (predicted) (Ndufb9_predicted), mRNA [XM_216929]	-1.01257	1.07361
A_42_P563156	AW141285		AW141285 EST291326 Normalized rat brain, Bento Soares Rattus sp. cDNA clone RGIBK38 5' end similar to ubiquitous Kruppel like factor, mRNA sequence [AW141285]	-1.00073	1.18031
A_42_P563376	NM_145085	Pcyox1	Rattus norvegicus chloride ion pump-associated 55 kDa protein (Pcyox1), mRNA [NM_145085]	-1.01003	1.034
A_42_P563553	TC558573		Unknown	1.04858	1.04537
A_42_P563648	XM_224282	RGD1566025_predicted	PREDICTED: Rattus norvegicus similar to Pin2-interacting protein X1 (LOC305963), mRNA [XM_224282]	-1.01469	1.05918
A_42_P564690	XM_218559	RGD1309316_predicted	PREDICTED: Rattus norvegicus similar to 4930403C10Rik protein (predicted) (LOC292913), mRNA [XM_218559]	1.13734	1.28213
A_42_P564712	NM_022702	Taok2	Rattus norvegicus TAO kinase 2 (Taok2), mRNA [NM_022702]	1.04647	0.938771
A_42_P565275	XM_213891	Calmbp1_predicted	PREDICTED: Rattus norvegicus calmodulin binding protein 1 (predicted) (Calmbp1_predicted), mRNA [XM_213891]	1.21917	1.33662
A_42_P565385	NM_078617	Rps23	Rattus norvegicus ribosomal protein S23 (Rps23), mRNA [NM_078617]	1.04884	1.05832
A_42_P565437	NM_001011986	Sf3a2	Rattus norvegicus splicing factor 3a, subunit 2, 66kDa (Sf3a2), mRNA [NM_001011986]	1.04479	1.11538
A_42_P566079	NM_001024345		Rattus norvegicus similar to tropomyosin 1, embryonic fibroblast - rat (MGC109519), mRNA [NM_001024345]	1.27332	0.980635
A_42_P566264	NM_199110	Mfng	Rattus norvegicus manic fringe homolog (Drosophila) (Mfng), mRNA [NM_199110]	-1.13976	1.02951
A_42_P566906	NM_001006966	Peci	Rattus norvegicus peroxisomal delta3, delta2-enoyl-Coenzyme A isomerase (Peci), mRNA [NM_001006966]	1.05605	1.11519
A_42_P567267	BF556648		BF556648 UI-R-E0-dm-a-09-0-UI.r1 UI-R-E0 Rattus norvegicus cDNA clone UI-R-E0-dm-a-09-0-UI 5', mRNA sequence [BF556648]	1.01173	1.1056
A_42_P567527	XM_220640	Traf4_predicted	PREDICTED: Rattus norvegicus Tnf receptor associated factor 4 (predicted) (Traf4_predicted), mRNA [XM_220640]	-1.0439	0.900579
A_42_P567568	DV727788		RVL20343 Wackym-Soares normalized rat vestibular cDNA library Rattus norvegicus cDNA 5', mRNA sequence [DV727788]	-1.0171	0.837518
A_42_P568034	XM_343024	Rbks_predicted	PREDICTED: Rattus norvegicus ribokinase (predicted) (Rbks_predicted), mRNA [XM_343024]	-1.07023	1.0904
A_42_P568060	XM_216225	Ppp4r2_predicted	PREDICTED: Rattus norvegicus protein phosphatase 4, regulatory subunit 2 (predicted) (Ppp4r2_predicted), mRNA [XM_216225]	1.10194	1.02072
A_42_P568172	NM_053924	Abcc5	Rattus norvegicus ATP-binding cassette, sub-family C (CFTR/MRP), member 5 (Abcc5), mRNA [NM_053924]	-1.05383	0.688958
A_42_P568943	XM_217167	RGD1311874_predicted	PREDICTED: Rattus norvegicus hypothetical LOC300751 (predicted) (LOC300751), mRNA [XM_217167]	-1.09821	0.892335
A_42_P569708	NM_001003974	Gpsm3	Rattus norvegicus G-protein signalling modulator 3 (AGS3-like, C. elegans) (Gpsm3), mRNA [NM_001003974]	-1.08955	1.34581
A_42_P569832	BG665929		BG665929 DRACKE03 Rat DRG Library Rattus norvegicus cDNA clone DRACKE03 5', mRNA sequence [BG665929]	-1.04452	1.00474
A_42_P570241	NM_177928	Pbef1	Rattus norvegicus pre-B-cell colony enhancing factor 1 (Pbef1), mRNA [NM_177928]	-1.08234	0.975827
A_42_P570300	XM_223584	Depdc5_predicted	PREDICTED: Rattus norvegicus DEP domain containing 5 (predicted) (Depdc5_predicted), mRNA [XM_223584]	1.05207	1.10994
A_42_P570313	NM_133295	Ces3	Rattus norvegicus carboxylesterase 3 (Ces3), mRNA [NM_133295]	1.17968	0.83833
A_42_P570394	AW918264		AW918264 EST349568 Rat gene index, normalized rat, norvegicus, Bento Soares Rattus norvegicus cDNA clone RGIEO70 5' end, mRNA sequence [AW918264]	1.10781	1.18464
A_42_P570677	AW141129		AW141129 EST291161 Normalized rat brain, Bento Soares Rattus sp. cDNA clone RGIBD08 5' end similar to ubiquitin carboxyl-terminal hydrolase-like, mRNA sequence [AW141129]	-1.04814	1.03935
A_42_P570693	AW918118		AW918118 EST349422 Rat gene index, normalized rat, norvegicus, Bento Soares Rattus norvegicus cDNA clone RGIEM54 5' end, mRNA sequence [AW918118]	1.00674	0.971252
A_42_P570756	NM_134345		Rattus norvegicus cytochrome c oxidase, subunit VIIIa (Cox8a), mRNA [NM_134345]	-1.1243	0.949476
A_42_P570848	NM_017091	Pcsk1	Rattus norvegicus proprotein convertase subtilisin/kexin type 1 (Pcsk1), mRNA [NM_017091]	-1.10949	0.804262
A_42_P570919	NM_031000	Akr1a1	Rattus norvegicus aldo-keto reductase family 1, member A1 (Akr1a1), mRNA [NM_031000]	1.08434	1.33154
A_42_P571169	XM_230313	Ttc17	PREDICTED: Rattus norvegicus tetratricopeptide repeat domain 17 (predicted) (Ttc17_predicted), mRNA [XM_230313]	1.0402	1.02762
A_42_P571260	NM_001014085		Rattus norvegicus similar to homolog of yeast MAF1 (LOC315093), mRNA [NM_001014085]	-1.07993	0.967018
A_42_P571388	NM_147165	Gpx6	Rattus norvegicus glutathione peroxidase 6 (Gpx6), mRNA [NM_147165]	1.14614	1.13668
A_42_P571955	NM_138888	Phf5a	Rattus norvegicus transcription factor INI (Phf5a), mRNA [NM_138888]	1.12792	1.0969
A_42_P571960	NM_138888	Phf5a	Rattus norvegicus transcription factor INI (Phf5a), mRNA [NM_138888]	1.02917	1.00167
A_42_P572123	NM_031648	Fxyd1	Rattus norvegicus FXYD domain-containing ion transport regulator 1 (Fxyd1), mRNA [NM_031648]	1.2057	1.21315
A_42_P572366	NM_181081	Myst2	Rattus norvegicus MYST histone acetyltransferase 2 (Myst2), mRNA [NM_181081]	-1.05119	0.844029
A_42_P572725	NM_080581	Abcc3	Rattus norvegicus ATP-binding cassette, sub-family C (CFTR/MRP), member 3 (Abcc3), mRNA [NM_080581]	-1.07663	0.883695
A_42_P572948	NM_172022	Prosapip1	Rattus norvegicus ProSAPiP1 protein (Prosapip1), mRNA [NM_172022]	-1.08859	0.868151
A_42_P573118	NM_001008351	RGD1309594	Rattus norvegicus similar to RIKEN cDNA 1810043G02; DNA segment, Chr 10, Johns Hopkins University 13, expressed (RGD1309594), mRNA [NM_001008351]	1.01012	1.11778
A_42_P573232	BF566546		BF566546 UI-R-BO0-agm-h-04-0-UI.r1 UI-R-BO0 Rattus norvegicus cDNA clone UI-R-BO0-agm-h-04-0-UI 5', mRNA sequence [BF566546]	1.05183	1.02158
A_42_P573296	NM_017016	Hdc	Rattus norvegicus histidine decarboxylase (Hdc), mRNA [NM_017016]	-1.04163	0.742839
A_42_P573352	BF559843		BF559843 UI-R-E1-gk-b-04-0-UI.r1 UI-R-E1 Rattus norvegicus cDNA clone UI-R-E1-gk-b-04-0-UI 5', mRNA sequence [BF559843]	1.04509	1.08363
A_42_P573610	XM_233544	Eif2c1_predicted	PREDICTED: Rattus norvegicus eukaryotic translation initiation factor 2C, 1 (predicted) (Eif2c1_predicted), mRNA [XM_233544]	-1.05049	1.03104
A_42_P573643	NM_012650	Shbg	Rattus norvegicus sex hormone binding globulin (Shbg), mRNA [NM_012650]	-1.19462	0.988186
A_42_P574153	NM_133320	Ndel1	Rattus norvegicus nudE nuclear distribution gene E homolog like 1 (A. nidulans) (Ndel1), mRNA [NM_133320]	1.12157	0.957902
A_42_P574345	XM_218398	Psg19_predicted	Rattus norvegicus similar to pregnancy-specific glycoprotein (LOC308399), mRNA [XM_218398]	1.04463	1.07429
A_42_P574411	XM_237957	Thoc3_predicted	Rattus norvegicus similar to RIKEN cDNA 2410044K02 (LOC290519), mRNA [XM_237957]	-1.02537	0.830723
A_42_P574719	NM_053515	Slc25a4	Rattus norvegicus solute carrier family 25 (mitochondrial carrier; adenine nucleotide translocator), member 4 (Slc25a4), mRNA [NM_053515]	-1.01966	1.00888
A_42_P574731	NM_012948	Emd	Rattus norvegicus emerin (Emd), mRNA [NM_012948]	1.17585	0.984762
A_42_P574859	NM_053469	Hamp	Rattus norvegicus hepcidin antimicrobial peptide (Hamp), mRNA [NM_053469]	1.19453	1.14031
A_42_P574960	XM_576948		PREDICTED: Rattus norvegicus similar to mKIAA0312 protein (LOC501546), mRNA [XM_576948]	-1.07034	1.01665
A_42_P575140	AW916021		AW916021 EST347325 Rat gene index, normalized rat, norvegicus, Bento Soares Rattus norvegicus cDNA clone RGIDF02 5' end, mRNA sequence [AW916021]	-1.01837	1.00475
A_42_P576454	NM_212508	Nrm	Rattus norvegicus nurim (nuclear envelope membrane protein) (Nrm), mRNA [NM_212508]	1.0286	1.01437
A_42_P576525	NM_019348	Sstr2	Rattus norvegicus somatostatin receptor 2 (Sstr2), mRNA [NM_019348]	1.19133	1.1688
A_42_P576621	XM_215797	RGD1310905_predicted	Rattus norvegicus similar to RIKEN cDNA 2610318K02 (LOC296049), mRNA [XM_215797]	-1.01104	0.982037
A_42_P576953	NM_138882	Pspla1	Rattus norvegicus phosphatidylserine-specific phospholipase A1 (Pspla1), mRNA [NM_138882]	1.06359	0.862536
A_42_P577129	NM_012669	Tcf1	Rattus norvegicus transcription factor 1 (Tcf1), mRNA [NM_012669]	-1.0419	0.883667
A_42_P577136	NM_001033924		Rattus norvegicus Fc receptor, IgE, low affinity II, alpha polypeptide (Fcer2a), transcript variant 1, mRNA [NM_001033924]	1.01427	1.12524
A_42_P577421	XM_217138	Nnmt_predicted	PREDICTED: Rattus norvegicus nicotinamide N-methyltransferase (predicted) (Nnmt_predicted), mRNA [XM_217138]	-1.19381	0.998863
A_42_P577431	XM_214856	Bcl3_predicted	Rattus norvegicus similar to BCL3 (LOC292700), mRNA [XM_214856]	1.41005	1.56688
A_42_P577445	TC556068		Unknown	-1.07021	1.01044
A_42_P577458	NM_017284	Psmb2	Rattus norvegicus proteasome (prosome, macropain) subunit, beta type 2 (Psmb2), mRNA [NM_017284]	1.25407	1.22888
A_42_P577482	BM387057		BM387057 UI-R-CN1-cji-e-12-0-UI.s1 UI-R-CN1 Rattus norvegicus cDNA clone UI-R-CN1-cji-e-12-0-UI 3', mRNA sequence [BM387057]	1.05299	0.940085
A_42_P577560	NM_053582	Lcn7	Rattus norvegicus lipocalin 7 (Lcn7), mRNA [NM_053582]	1.00585	1.0878
A_42_P577677	NM_017184	Tnni1	Rattus norvegicus troponin I, skeletal, slow 1 (Tnni1), mRNA [NM_017184]	-1.04535	0.966244
A_42_P577938	NM_001014218		Rattus norvegicus similar to hypothetical protein (RGD1310450), mRNA [NM_001014218]	-1.07397	1.03141
A_42_P578953	XM_342416	RGD1310165_predicted	Rattus norvegicus LOC362113 (LOC362113), mRNA [XM_342416]	1.15288	1.0805
A_42_P579174	NM_013169	Cd3d	Rattus norvegicus CD3 antigen delta polypeptide (Cd3d), mRNA [NM_013169]	1.09441	1.34232
A_42_P579280	BF283858		BF283858 EST448449 Rat Gene Index, normalized rat, Rattus norvegicus cDNA Rattus norvegicus cDNA clone RGIEH46 3' sequence, mRNA sequence [BF283858]	-1.06096	0.807368
A_42_P579376	NM_031609	Nbl1	Rattus norvegicus neuroblastoma, suppression of tumorigenicity 1 (Nbl1), mRNA [NM_031609]	1.00228	0.960993
A_42_P579577	XM_341244	Sec14l3	PREDICTED: Rattus norvegicus SEC14-like 3 (S. cerevisiae) (Sec14l3), mRNA [XM_341244]	1.02525	1.00479
A_42_P579788	XM_230480	Rpap1	Rattus norvegicus similar to mKIAA1403 protein (LOC311338), mRNA [XM_230480]	-1.05434	1.03666
A_42_P579898	NM_022928	Gprk2l	Rattus norvegicus G protein-coupled receptor kinase 2, groucho gene related (Drosophila) (Gprk2l), mRNA [NM_022928]	1.01377	1.20832
A_42_P580618	NM_021741	Ip63	Rattus norvegicus IP63 protein (Ip63), mRNA [NM_021741]	-1.07081	1.14323
A_42_P580733	NM_001006981	Dlst	Rattus norvegicus dihydrolipoamide S-succinyltransferase (E2 component of 2-oxo-glutarate complex) (Dlst), mRNA [NM_001006981]	-1.01701	0.974046
A_42_P580844	NM_019296	Cdc2a	Rattus norvegicus cell division cycle 2 homolog A (S. pombe) (Cdc2a), mRNA [NM_019296]	1.1167	1.42683
A_42_P580973	NM_019174	Ca4	Rattus norvegicus carbonic anhydrase 4 (Ca4), mRNA [NM_019174]	1.02251	1.11643
A_42_P581001	NM_053485	S100a6	Rattus norvegicus S100 calcium binding protein A6 (calcyclin) (S100a6), mRNA [NM_053485]	-1.00222	1.06536
A_42_P581060	XM_343103	RGD1308383_predicted	PREDICTED: Rattus norvegicus similar to 2900070E19Rik protein (predicted) (LOC362776), mRNA [XM_343103]	-1.05271	0.993376
A_42_P581135	NM_001017454		Rattus norvegicus similar to RIKEN cDNA 2400003C14 (RGD1307799), mRNA [NM_001017454]	-1.01334	0.904691
A_42_P581567	XM_573258		PREDICTED: Rattus norvegicus phosphoribosylglycinamide formyltransferase (predicted) (Gart_predicted), mRNA [XM_573258]	-1.08928	1.03263
A_42_P581845	NM_022509	Smn1	Rattus norvegicus survival of motor neuron 1, telomeric (Smn1), mRNA [NM_022509]	1.14769	1.24479
A_42_P582004	XM_232731	RGD1304793_predicted	PREDICTED: Rattus norvegicus similar to hypothetical protein DKFZp564D0478 (predicted) (LOC313021), mRNA [XM_232731]	1.17773	1.02035
A_42_P582044	XM_215487	Mrps30_predicted	PREDICTED: Rattus norvegicus mitochondrial ribosomal protein S30 (predicted) (Mrps30_predicted), mRNA [XM_215487]	-1.05057	0.99568
A_42_P582144	NM_145092	Lap1b	Rattus norvegicus lamina-associated polypeptide 1B (Lap1b), mRNA [NM_145092]	1.16211	0.994189
A_42_P582378	NM_021581	Sc65	Rattus norvegicus synaptonemal complex protein SC65 (Sc65), mRNA [NM_021581]	-1.0035	0.930362
A_42_P582467	NM_138848	Podxl	Rattus norvegicus podocalyxin-like (Podxl), mRNA [NM_138848]	1.09619	0.962306
A_42_P582777	XM_574580		PREDICTED: Rattus norvegicus similar to MAPK-interacting and spindle-stabilizing protein (LOC499280), mRNA [XM_574580]	-1.11064	0.925419
A_42_P582859	NM_213557	Rps18	Rattus norvegicus ribosomal protein S18 (Rps18), mRNA [NM_213557]	1.07933	1.05347
A_42_P583113	NM_138506	Adra2c	Rattus norvegicus adrenergic receptor, alpha 2c (Adra2c), mRNA [NM_138506]	-1.0664	0.929036
A_42_P583245	XM_230015	RGD1561141_predicted	PREDICTED: Rattus norvegicus similar to solute carrier family 25 (mitochondrial carrier, Aralar), member 12 (LOC311122), mRNA [XM_230015]	-1.12125	0.994307
A_42_P583487	XM_214544	Mbd2_predicted	Rattus norvegicus similar to methyl-CpG binding domain protein 2 (LOC291525), mRNA [XM_214544]	1.11971	1.12631
A_42_P583618	XM_214874	RGD1309393_predicted	PREDICTED: Rattus norvegicus similar to DNA segment, Chr 7, ERATO Doi 462, expressed (predicted) (LOC292724), mRNA [XM_214874]	1.08711	1.01069
A_42_P583690	NM_053950	Eif2b4	Rattus norvegicus eukaryotic translation initiation factor 2B, subunit 4 delta (Eif2b4), mRNA [NM_053950]	-1.01636	0.950016
A_42_P584710	XM_213677	Robo2	PREDICTED: Rattus norvegicus roundabout 2 (Drosophila) (Robo2), mRNA [XM_213677]	1.06319	1.23946
A_42_P584734	NM_024375	Gdf10	Rattus norvegicus growth differentiation factor 10 (Gdf10), mRNA [NM_024375]	-1.11304	0.895456
A_42_P585079	XM_215754	Ube2e3_predicted	PREDICTED: Rattus norvegicus ubiquitin-conjugating enzyme E2E 3, UBC4/5 homolog (yeast) (predicted) (Ube2e3_predicted), mRNA [XM_215754]	1.05044	1.03545
A_42_P585119	NM_199493	RGD735029	Rattus norvegicus SEL1 domain containing protein RGD735029 (RGD735029), mRNA [NM_199493]	-1.10045	0.956175
A_42_P585155	NM_053371	Fxc1	Rattus norvegicus fractured callus expressed transcript 1 (Fxc1), mRNA [NM_053371]	-1.0141	1.08616
A_42_P585328	NM_053435	Xrcc1	Rattus norvegicus X-ray repair complementing defective repair in Chinese hamster cells 1 (Xrcc1), mRNA [NM_053435]	-1.00977	0.970348
A_42_P585359	NM_001013897		Rattus norvegicus similar to RIKEN cDNA 0610007P06 (LOC293103), mRNA [NM_001013897]	1.00646	1.01276
A_42_P585467	XM_227404	Rab25_predicted	PREDICTED: Rattus norvegicus RAB25, member RAS oncogene family (predicted) (Rab25_predicted), mRNA [XM_227404]	1.01049	1.22322
A_42_P585995	XM_227081	RGD1308116_predicted	PREDICTED: Rattus norvegicus similar to hypothetical protein MGC42105 (predicted) (LOC310376), mRNA [XM_227081]	1.138	1.03341
A_42_P586064	NM_134406	Pacs1	Rattus norvegicus phosphofurin acidic cluster sorting protein 1 (Pacs1), mRNA [NM_134406]	-1.05537	0.93574
A_42_P586141	NM_017035	Plcd1	Rattus norvegicus phospholipase C, delta 1 (Plcd1), mRNA [NM_017035]	-1.10104	0.870673
A_42_P586256	NM_001008768	Prim1	Rattus norvegicus DNA primase, p49 subunit (Prim1), mRNA [NM_001008768]	1.152	0.910369
A_42_P586681	XM_341556	Upf2_predicted	PREDICTED: Rattus norvegicus UPF2 regulator of nonsense transcripts homolog (yeast) (predicted) (Upf2_predicted), mRNA [XM_341556]	1.04261	0.960207
A_42_P586939	NM_016991	Adra1b	Rattus norvegicus adrenergic receptor, alpha 1b (Adra1b), mRNA [NM_016991]	-1.08061	1.07469
A_42_P586943	NM_016991	Adra1b	Rattus norvegicus adrenergic receptor, alpha 1b (Adra1b), mRNA [NM_016991]	1.2904	1.17511
A_42_P587149	CV102593		AGENCOURT_31538749 NIH_MGC_270 Rattus norvegicus cDNA clone IMAGE:7442114 5', mRNA sequence [CV102593]	1.08707	1.00661
A_42_P587268	BG664520		BG664520 DRABEH09 Rat DRG Library Rattus norvegicus cDNA clone DRABEH09 5', mRNA sequence [BG664520]	-1.07152	0.8964
A_42_P587720	NM_138854	Slc38a5	Rattus norvegicus solute carrier family 38, member 5 (Slc38a5), mRNA [NM_138854]	1.13461	0.911409
A_42_P588041	NM_001033681		Rattus norvegicus eukaryotic translation initiation factor 5A (Eif5a), mRNA [NM_001033681]	1.23473	1.29038
A_42_P588738	NM_133542	Igsf6	Rattus norvegicus immunoglobulin superfamily, member 6 (Igsf6), mRNA [NM_133542]	1.03307	1.13583
A_42_P588944	NM_012862	Mgp	Rattus norvegicus matrix Gla protein (Mgp), mRNA [NM_012862]	1.73427	2.4256
A_42_P589190	NM_023104	Aacs	Rattus norvegicus acetoacetyl-CoA synthetase (Aacs), mRNA [NM_023104]	1.13517	1.05989
A_42_P589201	NM_144758	Slc15a4	Rattus norvegicus peptide/histidine transporter (Slc15a4), mRNA [NM_144758]	-1.00312	1.05968
A_42_P589355	XM_227946	Trim26	Rattus norvegicus similar to Trim26 protein (LOC309586), mRNA [XM_227946]	1.06487	1.20293
A_42_P589418	NM_012931	Bcar1	Rattus norvegicus breast cancer anti-estrogen resistance 1 (Bcar1), mRNA [NM_012931]	-1.18761	0.855867
A_42_P589570	NM_001014105		Rattus norvegicus similar to RIKEN cDNA 9430083G14 (LOC317191), mRNA [NM_001014105]	1.08198	1.19789
A_42_P589674	D49446		Rat mRNA for TFIID subunit p80, complete cds. [D49446]	-1.08512	0.923326
A_42_P589680	NM_001034941		Rattus norvegicus TAR (HIV) RNA binding protein 2 (Tarbp2), mRNA [NM_001034941]	1.09034	0.986179
A_42_P590466	NM_001009676	RGD1305833	Rattus norvegicus similar to RIKEN cDNA 2700067D09 (RGD1305833), mRNA [NM_001009676]	1.01122	0.822428
A_42_P591344	XM_228072	Itgb2	Rattus norvegicus similar to Integrin beta-2 precursor (Cell surface adhesion glycoproteins LFA-1/CR3/P150,95 beta-subunit) (CD18) (Complement receptor C3 beta-subunit) (LOC309684), mRNA [XM_228072]	-1.03185	1.03309
A_42_P591374	XM_236263	Ddx10_predicted	Rattus norvegicus similar to Ddx10 protein (LOC300710), mRNA [XM_236263]	1.19572	1.09865
A_42_P591475	CO393605		AGENCOURT_26750414 NIH_MGC_255 Rattus norvegicus cDNA clone IMAGE:7320869 5', mRNA sequence [CO393605]	1.00812	0.78447
A_42_P591516	AA998612		AA998612 UI-R-C0-if-c-06-0-UI.s1 UI-R-C0 Rattus norvegicus cDNA clone UI-R-C0-if-c-06-0-UI 3', mRNA sequence [AA998612]	1.07904	0.902302
A_42_P592059	XM_341051	Znhit1_predicted	PREDICTED: Rattus norvegicus zinc finger, HIT domain containing 1 (predicted) (Znhit1_predicted), mRNA [XM_341051]	1.03406	1.16056
A_42_P592082	NM_212501	Gtf2h4	Rattus norvegicus general transcription factor II H, polypeptide 4 (Gtf2h4), mRNA [NM_212501]	1.09611	1.00518
A_42_P592144	NM_031819	Fath	Rattus norvegicus fat tumor suppressor homolog (Drosophila) (Fath), mRNA [NM_031819]	-1.05612	0.940212
A_42_P592157	NM_001002828	Pbx2	Rattus norvegicus pre-B-cell leukemia transcription factor 2 (Pbx2), mRNA [NM_001002828]	-1.07211	1.07036
A_42_P592205	XM_213793	RGD1564442_predicted	PREDICTED: Rattus norvegicus similar to Glycolipid transfer protein (LOC288707), mRNA [XM_213793]	-1.06426	0.85937
A_42_P592306	AI237079		AI237079 EST233641 Normalized rat ovary, Bento Soares Rattus sp. cDNA clone ROVDO44 3' end, mRNA sequence [AI237079]	1.05962	1.04465
A_42_P592385	NM_022935	Abp1	Rattus norvegicus amiloride binding protein 1 (amine oxidase, copper-containing) (Abp1), mRNA [NM_022935]	-1.43376	0.912007
A_42_P592850	BF420136		BF420136 UI-R-BJ2-bpj-d-01-0-UI.s1 UI-R-BJ2 Rattus norvegicus cDNA clone UI-R-BJ2-bpj-d-01-0-UI 3', mRNA sequence [BF420136]	1.01015	0.938727
A_42_P593381	NM_001024988		Rattus norvegicus similar to RIKEN cDNA 5031400M07 (RGD1307343), mRNA [NM_001024988]	1.02739	1.08817
A_42_P593993	NM_024135	Limk2	Rattus norvegicus LIM motif-containing protein kinase 2 (Limk2), mRNA [NM_024135]	1.07149	0.794674
A_42_P594008	NM_133609	Eif2b3	Rattus norvegicus eukaryotic translation initiation factor 2B, subunit 3 gamma (Eif2b3), mRNA [NM_133609]	1.03715	1.09927
A_42_P594475	AI136136		AI136136 UI-R-C2p-ny-e-08-0-UI.s1 UI-R-C2p Rattus norvegicus cDNA clone UI-R-C2p-ny-e-08-0-UI 3', mRNA sequence [AI136136]	1.18583	1.19951
A_42_P594613	U42627	Dusp6	Rattus norvegicus dual-specificity protein tyrosine phosphatase (rVH6) mRNA, complete cds. [U42627]	1.15185	0.968574
A_42_P594699	NM_133394	Zdhhc7	Rattus norvegicus zinc finger, DHHC domain containing 7 (Zdhhc7), mRNA [NM_133394]	-1.00877	0.864125
A_42_P594793	NM_138836	Prss8	Rattus norvegicus protease, serine, 8 (prostasin) (Prss8), mRNA [NM_138836]	-1.06006	0.873925
A_42_P594999	AI059056		AI059056 UI-R-C1-ks-d-08-0-UI.s1 UI-R-C1 Rattus norvegicus cDNA clone UI-R-C1-ks-d-08-0-UI 3', mRNA sequence [AI059056]	-1.02766	1.08631
A_42_P595591	NM_031011	Amd1	Rattus norvegicus S-adenosylmethionine decarboxylase 1 (Amd1), mRNA [NM_031011]	1.1254	0.800484
A_42_P595960	NM_017101	Ppia	Rattus norvegicus peptidylprolyl isomerase A (Ppia), mRNA [NM_017101]	1.14071	1.33425
A_42_P596050	NM_053572	Pcdh21	Rattus norvegicus MT-protocadherin (Pcdh21), mRNA [NM_053572]	1.05394	0.973741
A_42_P596503	NM_053334	Camlg	Rattus norvegicus calcium modulating ligand (Camlg), mRNA [NM_053334]	1.17781	1.00681
A_42_P596630	NM_001034854		Rattus norvegicus phosphatidic acid phosphatase type 2 domain containing 2 (Ppapdc2), mRNA [NM_001034854]	1.01032	0.922375
A_42_P597242	NM_201560	osr1	Rattus norvegicus oxidative stress responsive 1 (osr1), mRNA [NM_201560]	-1.04472	0.988889
A_42_P597258	NM_001009624	Fam33a	Rattus norvegicus family with sequence similarity 33, member A (Fam33a), mRNA [NM_001009624]	-1.03544	1.03938
A_42_P597308	XM_214202	RGD1306762_predicted	PREDICTED: Rattus norvegicus similar to RIKEN cDNA 2510005D08 (predicted) (LOC290279), mRNA [XM_214202]	1.10347	1.15934
A_42_P597340	XM_215378	RGD1309529_predicted	PREDICTED: Rattus norvegicus similar to DNA segment, Chr 10, ERATO Doi 214, expressed (predicted) (LOC294362), mRNA [XM_215378]	-1.0605	0.911214
A_42_P597626	NM_053755	Slc26a3	Rattus norvegicus solute carrier family 26, member 3 (Slc26a3), mRNA [NM_053755]	-1.05176	0.959197
A_42_P597638	NM_138907	Mte1	Rattus norvegicus mitochondrial acyl-CoA thioesterase 1 (Mte1), mRNA [NM_138907]	-1.03604	1.03754
A_42_P598210	NM_001025629		Rattus norvegicus motile sperm domain containing 3 (Mospd3), mRNA [NM_001025629]	-1.06079	0.992458
A_42_P598412	NM_012907	Apobec1	Rattus norvegicus apolipoprotein B editing complex 1 (Apobec1), mRNA [NM_012907]	1.2455	1.50506
A_42_P598531	NM_031242	Cds1	Rattus norvegicus CDP-diacylglycerol synthase 1 (Cds1), mRNA [NM_031242]	-1.13311	0.905398
A_42_P598602	XM_217136	Cd3g	PREDICTED: Rattus norvegicus CD3 antigen, gamma polypeptide (predicted) (Cd3g_predicted), mRNA [XM_217136]	1.07261	1.45276
A_42_P598679	XM_219695	Tmem16a_predicted	PREDICTED: Rattus norvegicus transmembrane protein 16A (predicted) (Tmem16a_predicted), mRNA [XM_219695]	-1.01949	1.18307
A_42_P598733	AF492384	Gs3	Rattus norvegicus putative regulation protein GS3 mRNA, complete cds. [AF492384]	1.04552	0.962599
A_42_P598934	NM_001014269		Rattus norvegicus similar to FLI-LRR associated protein-1 (LOC367314), mRNA [NM_001014269]	1.02075	0.951264
A_42_P598965	NM_001009686	Wdr23	Rattus norvegicus WD repeat domain 23 (Wdr23), mRNA [NM_001009686]	-1.06177	0.842797
A_42_P599116	XM_218447	RGD1561121_predicted	PREDICTED: Rattus norvegicus similar to pleckstrin homology-like domain, family B, member 3 (LOC308431), mRNA [XM_218447]	-1.15548	0.926414
A_42_P599210	NM_001008326	Smfn	Rattus norvegicus small fragment nuclease (Smfn), mRNA [NM_001008326]	1.25445	1.03193
A_42_P599810	NM_031551	Idh3g	Rattus norvegicus isocitrate dehydrogenase 3, gamma (Idh3g), mRNA [NM_031551]	1.04532	1.02262
A_42_P600372	NM_001005562	Creb3l1	Rattus norvegicus cAMP responsive element binding protein 3-like 1 (Creb3l1), mRNA [NM_001005562]	1.20103	0.978869
A_42_P600777	NM_139109	Xab2	Rattus norvegicus XPA binding protein 2 (Xab2), mRNA [NM_139109]	1.09485	0.995644
A_42_P600796	XM_216873	RGD1563761_predicted	PREDICTED: Rattus norvegicus similar to RIKEN cDNA 2900091E11 (LOC299707), mRNA [XM_216873]	-1.07917	1.15135
A_42_P600817	NM_023970	Trpv4	Rattus norvegicus transient receptor potential cation channel, subfamily V, member 4 (Trpv4), mRNA [NM_023970]	1.19363	1.10558
A_42_P600870	XM_575775		PREDICTED: Rattus norvegicus similar to hypothetical protein (LOC500413), mRNA [XM_575775]	1.13659	1.13922
A_42_P600947	XM_217309	LOC301130	PREDICTED: Rattus norvegicus similar to dipeptidylpeptidase 9 (LOC301130), mRNA [XM_217309]	-1.04465	0.900571
A_42_P601014	XM_576480		PREDICTED: Rattus norvegicus similar to LNV (LOC501065), mRNA [XM_576480]	1.1978	1.26695
A_42_P601217	NM_053460	Prkcabp	Rattus norvegicus protein kinase C, alpha binding protein (Prkcabp), mRNA [NM_053460]	1.06188	1.09477
A_42_P601398	XM_238275	RGD1560837_predicted	PREDICTED: Rattus norvegicus hypothetical LOC295976 (LOC295976), mRNA [XM_238275]	-1.11315	1.03681
A_42_P601665	NM_199406	Cxadrl1	Rattus norvegicus coxsackie virus and adenovirus receptor-like 1 (Cxadrl1), mRNA [NM_199406]	1.08193	1.10756
A_42_P601802	NM_134465	Tslpr	Rattus norvegicus thymic stromal-derived lymphopoietin, receptor (Tslpr), mRNA [NM_134465]	-1.07117	0.892174
A_42_P601850	AF348365	AF348365	Rattus norvegicus thyroid hormone-response protein-1 mRNA, complete cds. [AF348365]	1.0273	0.935787
A_42_P601920	NM_012930	Cpt2	Rattus norvegicus carnitine palmitoyltransferase 2 (Cpt2), mRNA [NM_012930]	1.08178	1.30069
A_42_P601961	XM_225203	Susd3_predicted	PREDICTED: Rattus norvegicus sushi domain containing 3 (predicted) (Susd3_predicted), mRNA [XM_225203]	-1.05715	0.984703
A_42_P602472	NM_001008290	RGD1310861	Rattus norvegicus similar to RIKEN cDNA 1500011H22 (RGD1310861), mRNA [NM_001008290]	1.10445	1.02864
A_42_P602482	XM_342634	LOC362317	PREDICTED: Rattus norvegicus similar to krev interaction trapped-1A (LOC362317), mRNA [XM_342634]	-1.06138	1.08417
A_42_P602511	NM_023021	Kcnn4	Rattus norvegicus potassium intermediate/small conductance calcium-activated channel, subfamily N, member 4 (Kcnn4), mRNA [NM_023021]	1.00019	0.872104
A_42_P602570	NM_001037365		Rattus norvegicus brain expressed X-linked 1 (Bex1), mRNA [NM_001037365]	1.02233	0.889809
A_42_P602724	NM_053299	Ubd	Rattus norvegicus ubiquitin D (Ubd), mRNA [NM_053299]	3.41128	7.56328
A_42_P602822	AW913892		AW913892 EST292636 Normalized rat brain, Bento Soares Rattus sp. cDNA clone RGIAK22 5' end, mRNA sequence [AW913892]	-1.00644	0.892297
A_42_P603096	NM_053981	Kcnj12	Rattus norvegicus potassium inwardly-rectifying channel, subfamily J, member 12 (Kcnj12), mRNA [NM_053981]	-1.1553	0.844833
A_42_P603488	XM_213700	RGD1305831_predicted	PREDICTED: Rattus norvegicus similar to chromosome 13 open reading frame 12 (predicted) (LOC288455), mRNA [XM_213700]	1.11915	1.25815
A_42_P603500	AA942763		AA942763 EST198262 Normalized rat brain, Bento Soares Rattus sp. cDNA clone RBRAA70 3' end, mRNA sequence [AA942763]	-1.01219	0.840596
A_42_P603585	NM_001038495		Rattus norvegicus autophagy 12-like (S. cerevisiae) (Apg12l), mRNA [NM_001038495]	-1.04951	0.978864
A_42_P603670	XM_218706	RGD1565344_predicted	PREDICTED: Rattus norvegicus similar to zinc finger, matrin type 1 (LOC308654), mRNA [XM_218706]	-1.0796	0.843904
A_42_P603700	NM_144750	LOC246266	Rattus norvegicus lysophospholipase (LOC246266), mRNA [NM_144750]	-1.03172	1.01348
A_42_P603716	XM_347236	Sec23a_predicted	PREDICTED: Rattus norvegicus SEC23A (S. cerevisiae) (predicted) (Sec23a_predicted), mRNA [XM_347236]	-1.03656	0.989618
A_42_P603980	NM_173109	Wfdc2	Rattus norvegicus WAP four-disulfide core domain 2 (Wfdc2), mRNA [NM_173109]	1.00837	0.758853
A_42_P604121	NM_001012144	Tfg	Rattus norvegicus Trk-fused gene (Tfg), mRNA [NM_001012144]	1.14005	0.939178
A_42_P604331	XM_579967		PREDICTED: Rattus norvegicus LOC499428 (LOC499428), mRNA [XM_579967]	1.07667	1.01626
A_42_P604382	XM_573691		PREDICTED: Rattus norvegicus similar to myozenin 1 (LOC498440), mRNA [XM_573691]	-1.01916	1.05614
A_42_P604425	XM_342775	Hebp1_predicted	PREDICTED: Rattus norvegicus heme binding protein 1 (predicted) (Hebp1_predicted), mRNA [XM_342775]	-1.19881	0.97704
A_42_P604490	NM_080895	Faim	Rattus norvegicus Fas apoptotic inhibitory molecule (Faim), mRNA [NM_080895]	-1.03687	0.881746
A_42_P604900	NM_199117	Cbx7	Rattus norvegicus chromobox homolog 7 (Cbx7), mRNA [NM_199117]	-1.07753	0.741973
A_42_P605386	NM_001007655	MGC94113	Rattus norvegicus similar to Ubc6p homolog (MGC94113), mRNA [NM_001007655]	-1.02985	1.10464
A_42_P605711	BF546819		BF546819 UI-R-C2p-qv-h-10-0-UI.r1 UI-R-C2p Rattus norvegicus cDNA clone UI-R-C2p-qv-h-10-0-UI 5', mRNA sequence [BF546819]	-1.09784	0.892291
A_42_P606073	NM_012891	Acadvl	Rattus norvegicus acyl-Coenzyme A dehydrogenase, very long chain (Acadvl), mRNA [NM_012891]	1.03989	1.11608
A_42_P606126	M60616	Mmp13	Rat collagenase (UMRCase) mRNA, 3' end. [M60616]	1.03399	1.02631
A_42_P606251	NM_001006985	MGC105961	Rattus norvegicus similar to mitochondrial ribosomal protein L13 (MGC105961), mRNA [NM_001006985]	1.04885	0.998758
A_42_P606382	XM_215181	RGD1560544_predicted	PREDICTED: Rattus norvegicus similar to chromosome 11 open reading frame2 (LOC293689), mRNA [XM_215181]	1.12507	1.0512
A_42_P606504	XM_230598	Stk35_predicted	PREDICTED: Rattus norvegicus serine/threonine kinase 35 (predicted) (Stk35_predicted), mRNA [XM_230598]	1.04886	1.04331
A_42_P606890	NM_173143	Abi2	Rattus norvegicus abl-interactor 2 (Abi2), mRNA [NM_173143]	1.09717	0.922373
A_42_P606938	NM_031102	Rpl18	Rattus norvegicus ribosomal protein L18 (Rpl18), mRNA [NM_031102]	1.02448	0.969621
A_42_P606963	NM_001024885		Rattus norvegicus similar to RIKEN cDNA 2310015N07 (RGD1308637), mRNA [NM_001024885]	-1.05442	1.03667
A_42_P606971	NM_053442	Slc7a8	Rattus norvegicus solute carrier family 7 (cationic amino acid transporter, y+ system), member 8 (Slc7a8), mRNA [NM_053442]	1.24764	1.11308
A_42_P607026	XM_217189	RGD1304585_predicted	PREDICTED: Rattus norvegicus similar to RIKEN cDNA 2210402C18 (predicted) (LOC300839), mRNA [XM_217189]	-1.03168	0.991191
A_42_P607039	XM_230589	Anapc1_predicted	PREDICTED: Rattus norvegicus anaphase promoting complex subunit 1 (predicted) (Anapc1_predicted), mRNA [XM_230589]	-1.05501	1.09583
A_42_P607061	NM_001008292	Diablo	Rattus norvegicus diablo homolog (Drosophila) (Diablo), mRNA [NM_001008292]	1.11233	1.251
A_42_P607092	NM_001011987	Glipr1	Rattus norvegicus GLI pathogenesis-related 1 (glioma) (Glipr1), mRNA [NM_001011987]	-1.03783	1.10451
A_42_P607215	XM_344076	Znf498_predicted	PREDICTED: Rattus norvegicus zinc finger protein 498 (predicted) (Znf498_predicted), mRNA [XM_344076]	1.17612	1.01011
A_42_P607939	XM_341280	Chchd1_predicted	PREDICTED: Rattus norvegicus coiled-coil-helix-coiled-coil-helix domain containing 1 (predicted) (Chchd1_predicted), mRNA [XM_341280]	1.11553	1.05592
A_42_P608325	XM_235552	Brd1_predicted	PREDICTED: Rattus norvegicus bromodomain containing 1 (predicted) (Brd1_predicted), mRNA [XM_235552]	-1.19649	0.736057
A_42_P608780	NM_019216	Gdf15	Rattus norvegicus growth differentiation factor 15 (Gdf15), mRNA [NM_019216]	-1.09891	0.790911
A_42_P609263	NM_001025653		Rattus norvegicus similar to RIKEN cDNA A930011F22 gene (RGD1308919), mRNA [NM_001025653]	1.06307	1.08599
A_42_P609456	NM_001008340	Thap1	Rattus norvegicus THAP domain containing, apoptosis associated protein 1 (Thap1), mRNA [NM_001008340]	1.00801	0.969049
A_42_P609522	NM_030996	Oprs1	Rattus norvegicus opioid receptor, sigma 1 (Oprs1), mRNA [NM_030996]	1.13164	0.972969
A_42_P609658	NM_033236	Psmc2	Rattus norvegicus proteasome (prosome, macropain) 26S subunit, ATPase 2 (Psmc2), mRNA [NM_033236]	1.07799	1.14084
A_42_P609809	XM_215908	Sdbcag84_predicted	PREDICTED: Rattus norvegicus serologically defined breast cancer antigen 84 (predicted) (Sdbcag84_predicted), mRNA [XM_215908]	-1.0647	0.94349
A_42_P610733	XM_223941	RGD1565884_predicted	PREDICTED: Rattus norvegicus similar to Pellino protein homolog 2 (Pellino 2) (LOC305835), mRNA [XM_223941]	1.06966	1.15587
A_42_P610788	NM_031544	Ampd3	Rattus norvegicus adenosine monophosphate deaminase 3 (Ampd3), mRNA [NM_031544]	-1.1549	0.905015
A_42_P611223	NM_053899	Cgrrf1	Rattus norvegicus cell growth regulator with ring finger domain 1 (Cgrrf1), mRNA [NM_053899]	1.00455	0.909675
A_42_P611304	AI385356		AI385356 UI-R-C2-mu-d-08-0-UI.s2 UI-R-C2 Rattus norvegicus cDNA clone UI-R-C2-mu-d-08-0-UI 3', mRNA sequence [AI385356]	-1.0963	0.791784
A_42_P611397	NM_031337	Siat9	Rattus norvegicus sialyltransferase 9 (CMP-NeuAc:lactosylceramide alpha-2,3-sialyltransferase) (Siat9), mRNA [NM_031337]	1.22815	1.16243
A_42_P611561	XM_214898	RGD1308901_predicted	PREDICTED: Rattus norvegicus similar to RIKEN cDNA 1810054G18 (predicted) (LOC292787), mRNA [XM_214898]	-1.04765	0.939797
A_42_P611911	XM_221762	Car15_predicted	PREDICTED: Rattus norvegicus carbonic anhydrase 15 (predicted) (Car15_predicted), mRNA [XM_221762]	1.00917	0.913743
A_42_P612220	XM_227558	Ddx20_predicted	PREDICTED: Rattus norvegicus DEAD/H (Asp-Glu-Ala-Asp/His) box polypeptide 20, 103kD (Ddx20), mRNA [XM_227558]	1.0785	1.02869
A_42_P612449	NM_024153	Fdxr	Rattus norvegicus ferredoxin reductase (Fdxr), mRNA [NM_024153]	1.00634	0.999294
A_42_P612592	XM_239014	RGD1307145_predicted	PREDICTED: Rattus norvegicus similar to sporulation-induced transcript 4-associated protein (predicted) (LOC309144), mRNA [XM_239014]	1.03289	1.33802
A_42_P612834	XM_213394	RGD1309231_predicted	PREDICTED: Rattus norvegicus similar to RIKEN cDNA 0610009E20 (predicted) (LOC287477), mRNA [XM_213394]	1.13185	1.00728
A_42_P613305	NM_031646	Ramp2	Rattus norvegicus receptor (calcitonin) activity modifying protein 2 (Ramp2), mRNA [NM_031646]	1.15924	1.09311
A_42_P613321	XM_216854	Mrpl54_predicted	PREDICTED: Rattus norvegicus mitochondrial ribosomal protein L54 (predicted) (Mrpl54_predicted), mRNA [XM_216854]	1.08109	0.925017
A_42_P613948	NM_001004221	MGC93975	Rattus norvegicus similar to 2310044H10Rik protein (MGC93975), mRNA [NM_001004221]	1.00247	1.08062
A_42_P614160	NM_001014148		Rattus norvegicus similar to polyadenylate-binding protein-interacting protein 2 (LOC361309), mRNA [NM_001014148]	-1.07356	0.819027
A_42_P614175	NM_033237	Gal	Rattus norvegicus galanin (Gal), mRNA [NM_033237]	-1.02017	0.910189
A_42_P614249	XM_215763	Tnks1bp1_predicted	Rattus norvegicus hypothetical LOC295707 (LOC295707), mRNA [XM_215763]	1.10527	1.1314
A_42_P614299	XM_215835	RGD1308836	Rattus norvegicus similar to chromosome 20 open reading frame 81 (LOC296158), mRNA [XM_215835]	-1.03591	0.811014
A_42_P614520	AW917927		AW917927 EST349231 Rat gene index, normalized rat, norvegicus, Bento Soares Rattus norvegicus cDNA clone RGIEK23 5' end, mRNA sequence [AW917927]	-1.14338	0.79795
A_42_P614547	XM_222251	Ep400	PREDICTED: Rattus norvegicus E1A binding protein p400 (predicted) (Ep400_predicted), mRNA [XM_222251]	1.11706	1.1304
A_42_P614692	NM_053904	Oplah	Rattus norvegicus 5-oxoprolinase (ATP-hydrolysing) (Oplah), mRNA [NM_053904]	-1.07031	0.944204
A_42_P614711	BF548552		BF548552 UI-R-A0-au-a-04-0-UI.r1 UI-R-A0 Rattus norvegicus cDNA clone UI-R-A0-au-a-04-0-UI 5', mRNA sequence [BF548552]	-1.0336	1.03053
A_42_P615675	H32128		H32128 EST106939 Rat PC-12 cells, untreated Rattus sp. cDNA 5' end, mRNA sequence [H32128]	-1.02403	0.902588
A_42_P615837	X59736	Ckmt2	RRCKSM Rat mRNA for sarcomeric mitochondrial creatine kinase [X59736]	-1.22522	0.926358
A_42_P615851	XM_238138	RGD1565594_predicted	Rattus norvegicus hypothetical LOC293513 (LOC293513), mRNA [XM_238138]	-1.05375	0.896836
A_42_P616287	XM_242644	C1r	PREDICTED: Rattus norvegicus complement component 1, r subcomponent (predicted) (C1r_predicted), mRNA [XM_242644]	1.21871	1.14116
A_42_P616342	NM_021655	Chga	Rattus norvegicus chromogranin A (Chga), mRNA [NM_021655]	-1.42846	0.557775
A_42_P616384	XM_216708	RGD1309325_predicted	PREDICTED: Rattus norvegicus hypothetical LOC299075 (predicted) (LOC299075), mRNA [XM_216708]	-1.01711	0.927583
A_42_P617230	NM_001025563		Rattus norvegicus pseudouridine synthase 1 (Pus1), mRNA [NM_001025563]	1.04589	1.20451
A_42_P617594	NM_017188	Unc119	Rattus norvegicus UNC-119 homolog (C. elegans) (Unc119), mRNA [NM_017188]	-1.03578	0.954607
A_42_P617941	BF289725		BF289725 EST454316 Rat Gene Index, normalized rat, Rattus norvegicus cDNA Rattus norvegicus cDNA clone RGIHK31, mRNA sequence [BF289725]	1.13277	1.0254
A_42_P618064	AW144502		AW144502 EST294879 Normalized rat embryo, Bento Soares Rattus sp. cDNA clone RGIAM10 5' end, mRNA sequence [AW144502]	-1.00637	0.869434
A_42_P618217	NM_130752	Fgf21	Rattus norvegicus fibroblast growth factor 21 (Fgf21), mRNA [NM_130752]	-1.00691	1.12514
A_42_P618256	NM_001024759		Rattus norvegicus transmembrane protein 5 (Tmem5), mRNA [NM_001024759]	-1.06222	0.881755
A_42_P618274	NM_001012155	Tm9sf1	Rattus norvegicus transmembrane 9 superfamily member 1 (Tm9sf1), mRNA [NM_001012155]	-1.02891	0.995134
A_42_P618345	NM_198726	Kpna1	Rattus norvegicus karyopherin (importin) alpha 1 (Kpna1), mRNA [NM_198726]	-1.05131	0.970987
A_42_P618372	NM_139259	Nradd	Rattus norvegicus neurotrophin receptor associated death domain (Nradd), mRNA [NM_139259]	1.02139	1.00575
A_42_P618414	XM_217208	Mto1_predicted	PREDICTED: Rattus norvegicus mitochondrial translation optimization 1 homolog (S. cerevisiae) (predicted) (Mto1_predicted), mRNA [XM_217208]	-1.15723	0.836834
A_42_P618436	XM_235689	RGD1305138_predicted	PREDICTED: Rattus norvegicus similar to expressed sequence AW556797 (predicted) (LOC315329), mRNA [XM_235689]	1.12048	1.2777
A_42_P618538	NM_001030031		Rattus norvegicus leukotriene A4 hydrolase (Lta4h), mRNA [NM_001030031]	1.1843	1.18255
A_42_P619056	NM_001001511	Gcnt2	Rattus norvegicus glucosaminyl (N-acetyl) transferase 2, I-branching enzyme (Gcnt2), mRNA [NM_001001511]	1.16215	1.11371
A_42_P619114	NM_001014204		Rattus norvegicus similar to RIKEN cDNA 2810451A06 (RGD1311098), mRNA [NM_001014204]	-1.10328	0.906164
A_42_P619248	BG667119		BG667119 DRACRC11 Rat DRG Library Rattus norvegicus cDNA clone DRACRC11 5', mRNA sequence [BG667119]	1.00096	0.939971
A_42_P619308	NM_198756	Mrps18a	Rattus norvegicus mitochondrial ribosomal protein S18A (Mrps18a), mRNA [NM_198756]	1.02035	1.12946
A_42_P619403	XM_574255		PREDICTED: Rattus norvegicus similar to mammary tumor receptor 2 isoform-like protein (LOC498968), mRNA [XM_574255]	-1.05143	0.983941
A_42_P619996	XM_343570	Sf3b1	PREDICTED: Rattus norvegicus splicing factor 3b, subunit 1 (Sf3b1), mRNA [XM_343570]	-1.02086	0.98986
A_42_P620006	NM_133581	Wfdc1	Rattus norvegicus WAP four-disulfide core domain 1 (Wfdc1), mRNA [NM_133581]	-1.05544	0.549185
A_42_P620042	NM_032080	Gsk3b	Rattus norvegicus glycogen synthase kinase 3 beta (Gsk3b), mRNA [NM_032080]	1.03944	1.02474
A_42_P620197	XM_213726	RGD1311660_predicted	PREDICTED: Rattus norvegicus similar to RIKEN cDNA 1110007L15 (predicted) (LOC288518), mRNA [XM_213726]	1.01821	0.971401
A_42_P620285	NM_184049	Stk25	Rattus norvegicus serine/threonine kinase 25 (STE20 homolog, yeast) (Stk25), mRNA [NM_184049]	1.35683	1.39643
A_42_P620448	XM_232220	Rybp_predicted	PREDICTED: Rattus norvegicus RING1 and YY1 binding protein (predicted) (Rybp_predicted), mRNA [XM_232220]	-1.03914	1.03157
A_42_P620591	XM_213782	Arpc3_predicted	PREDICTED: Rattus norvegicus actin related protein 2/3 complex, subunit 3 (predicted) (Arpc3_predicted), mRNA [XM_213782]	1.14902	1.19114
A_42_P620762	NM_024403	Atf4	Rattus norvegicus activating transcription factor 4 (Atf4), mRNA [NM_024403]	1.08731	0.915878
A_42_P620907	XM_217400	Ndufb3_predicted	PREDICTED: Rattus norvegicus NADH dehydrogenase (ubiquinone) 1 beta subcomplex 3 (predicted) (Ndufb3_predicted), mRNA [XM_217400]	1.04048	0.984443
A_42_P620921	XM_214774	RGD1562747_predicted	PREDICTED: Rattus norvegicus similar to RIKEN cDNA 1110012L19 (LOC292328), mRNA [XM_214774]	-1.16424	0.948431
A_42_P620975	U57097	Apeg1	Rattus norvegicus APEG-1 mRNA, complete cds. [U57097]	1.12378	1.05584
A_42_P621628	NM_001025118		Rattus norvegicus hypothetical protein LOC310665 (LOC310665), mRNA [NM_001025118]	1.03967	1.04911
A_42_P621642	XM_341964	Lsp1	PREDICTED: Rattus norvegicus lymphocyte specific 1 (predicted) (Lsp1_predicted), mRNA [XM_341964]	1.02517	1.03709
A_42_P621736	NM_001007604	Rplp1	Rattus norvegicus ribosomal protein, large, P1 (Rplp1), mRNA [NM_001007604]	1.02228	1.13129
A_42_P621796	NM_020091	LOC56825	Rattus norvegicus prochymosin (LOC56825), mRNA [NM_020091]	1.09917	0.939962
A_42_P621826	NM_030988	Tg	Rattus norvegicus thyroglobulin (Tg), mRNA [NM_030988]	1.12483	1.13758
A_42_P621832	XM_215083	RGD1306636_predicted	PREDICTED: Rattus norvegicus hypothetical LOC293498 (predicted) (LOC293498), mRNA [XM_215083]	1.10449	1.08203
A_42_P621882	XM_222899	Copa	PREDICTED: Rattus norvegicus coatomer protein complex subunit alpha (predicted) (Copa_predicted), mRNA [XM_222899]	1.1471	1.06792
A_42_P621952	AA899041		AA899041 UI-R-E0-bz-a-03-0-UI.s2 UI-R-E0 Rattus norvegicus cDNA clone UI-R-E0-bz-a-03-0-UI 3' similar to gi [AA899041]	-1.04022	0.952023
A_42_P622574	NM_080891	Daxx	Rattus norvegicus Fas death domain-associated protein (Daxx), mRNA [NM_080891]	1.20153	1.12642
A_42_P622623	NM_001015022		Rattus norvegicus TBC1 domain family, member 10 (Tbc1d10), mRNA [NM_001015022]	1.07106	1.1831
A_42_P622746	XM_573801		PREDICTED: Rattus norvegicus similar to KIAA0853 protein (LOC498530), mRNA [XM_573801]	1.04727	0.99553
A_42_P622837	NM_001013860		Rattus norvegicus similar to A230072I16Rik protein (RGD1306819), mRNA [NM_001013860]	1.21139	1.19278
A_42_P622878	XM_341346	Entpd4_predicted	Rattus norvegicus similar to lysosomal apyrase-like 1 (LOC361063), mRNA [XM_341346]	1.10717	0.90607
A_42_P622913	NM_001008764	RGD1312037	Rattus norvegicus similar to RIKEN cDNA 1700023M09 (RGD1312037), mRNA [NM_001008764]	-1.03891	0.936934
A_42_P623013	XM_237812	Recql5_predicted	Rattus norvegicus similar to RecQ helicase protein-like 5 beta (LOC287834), mRNA [XM_237812]	1.05553	1.04998
A_42_P623151	NM_031026	Dncli2	Rattus norvegicus dynein, cytoplasmic, light intermediate polypeptide 2 (Dncli2), mRNA [NM_031026]	-1.00184	0.818551
A_42_P623358	NM_012642	Ren1	Rattus norvegicus renin 1 (Ren1), mRNA [NM_012642]	-1.01385	1.04482
A_42_P623666	XM_217363	LOC301295	PREDICTED: Rattus norvegicus similar to EF-hand domain (C-terminal) containing 1 (LOC301295), mRNA [XM_217363]	-1.09024	0.82955
A_42_P623688	NM_031031	Gatm	Rattus norvegicus glycine amidinotransferase (L-arginine:glycine amidinotransferase) (Gatm), mRNA [NM_031031]	1.01344	1.1972
A_42_P623839	XM_233112	RGD1306981_predicted	PREDICTED: Rattus norvegicus similar to bM410K19.2.2 (novel protein similar to extra-cellular matrix proteins and chondroitin sulfate proteoglycans, variant 2) (predicted) (LOC298185), mRNA [XM_233112]	1.16354	1.30644
A_42_P623909	NM_031535	Bcl2l1	Rattus norvegicus Bcl2-like 1 (Bcl2l1), transcript variant 2, mRNA [NM_031535]	-1.04341	1.02974
A_42_P623913	NM_001024781		Rattus norvegicus SRY-box containing gene 18 (Sox18), mRNA [NM_001024781]	1.04619	1.09668
A_42_P624195	NM_031509	Gsta3	Rattus norvegicus glutathione S-transferase A3 (Gsta3), mRNA [NM_031509]	1.00206	1.28123
A_42_P624251	NM_001033068		Rattus norvegicus similar to autoantigen (LOC361399), mRNA [NM_001033068]	-1.058	0.754378
A_42_P624309	NM_053639	Ltc4s	Rattus norvegicus leukotriene C4 synthase (Ltc4s), mRNA [NM_053639]	1.03319	1.07304
A_42_P624333	NM_134407	Akr7a2	Rattus norvegicus aldo-keto reductase family 7, member A2 (aflatoxin aldehyde reductase) (Akr7a2), mRNA [NM_134407]	-1.11939	0.875836
A_42_P624382	NM_138899	Cdipt	Rattus norvegicus CDP-diacylglycerol--inositol 3-phosphatidyltransferase (phosphatidylinositol synthase) (Cdipt), mRNA [NM_138899]	1.02395	0.960725
A_42_P624403	NM_017126	Fdx1	Rattus norvegicus ferredoxin 1 (Fdx1), mRNA [NM_017126]	1.04935	1.23639
A_42_P624717	CF109612		Shultzomica02863 Rat lung airway and parenchyma cDNA libraries Rattus norvegicus cDNA clone Contig2501 5', mRNA sequence [CF109612]	-1.0547	0.836889
A_42_P624773	NM_031766	Cpz	Rattus norvegicus carboxypeptidase Z (Cpz), mRNA [NM_031766]	1.00145	0.853735
A_42_P624921	XM_219523	Cdc42ep2	Rattus norvegicus similar to CDC42 effector protein (Rho GTPase binding) 2 (LOC309175), mRNA [XM_219523]	-1.10358	0.932356
A_42_P625051	XM_240182	LOC305894	PREDICTED: Rattus norvegicus similar to N-copine (LOC305894), mRNA [XM_240182]	1.17008	1.27924
A_42_P625147	NM_053373	Pglyrp1	Rattus norvegicus peptidoglycan recognition protein 1 (Pglyrp1), mRNA [NM_053373]	-1.11917	0.923208
A_42_P625157	XM_223786	Zfp503_predicted	PREDICTED: Rattus norvegicus zinc finger protein 503 (predicted) (Zfp503_predicted), mRNA [XM_223786]	-1.25429	0.920162
A_42_P625181	NM_153629	Hspa4	Rattus norvegicus heat shock protein 4 (Hspa4), mRNA [NM_153629]	-1.0131	0.878223
A_42_P625220	XM_214886	eIF3k_predicted	PREDICTED: Rattus norvegicus eukaryotic translation initiation factor 3 subunit k (predicted) (EIF3k_predicted), mRNA [XM_214886]	1.01438	1.12768
A_42_P625263	XM_226060	Epb4.1l4a_predicted	PREDICTED: Rattus norvegicus erythrocyte protein band 4.1-like 4a (predicted) (Epb4.1l4a_predicted), mRNA [XM_226060]	1.05428	0.889833
A_42_P625419	XM_221535	RGD1565927_predicted	PREDICTED: Rattus norvegicus similar to 4631422O05Rik protein (LOC304020), mRNA [XM_221535]	1.03623	1.12149
A_42_P625546	NM_001024870		Rattus norvegicus beta catenin-like 1 (Ctnnbl1), mRNA [NM_001024870]	-1.01415	1.02113
A_42_P626008	NM_001004264	Traf4af1	Rattus norvegicus TRAF4 associated factor 1 (Traf4af1), mRNA [NM_001004264]	-1.07014	1.25979
A_42_P626023	XM_224232	Cenpj_predicted	PREDICTED: Rattus norvegicus centromere protein J (predicted) (Cenpj_predicted), mRNA [XM_224232]	1.03524	1.13632
A_42_P626033	NM_032614	Txnl2	Rattus norvegicus thioredoxin-like 2 (Txnl2), mRNA [NM_032614]	1.07658	1.05008
A_42_P626104	BF557666		BF557666 UI-R-C0-hz-f-09-0-UI.r1 UI-R-C0 Rattus norvegicus cDNA clone UI-R-C0-hz-f-09-0-UI 5', mRNA sequence [BF557666]	-1.00978	0.970109
A_42_P626869	XM_340803	RGD1309585_predicted	PREDICTED: Rattus norvegicus similar to hypothetical protein FLJ11526 (predicted) (LOC360531), mRNA [XM_340803]	-1.11764	0.932659
A_42_P627101	AW920530		AW920530 EST351834 Rat gene index, normalized rat, norvegicus, Bento Soares Rattus norvegicus cDNA clone RGIGY25 5' end, mRNA sequence [AW920530]	-1.08873	0.765723
A_42_P627241	NM_053820	Ebf1	Rattus norvegicus early B-cell factor 1 (Ebf1), mRNA [NM_053820]	-1.02106	1.0789
A_42_P627330	XM_216306	Mrps35_predicted	PREDICTED: Rattus norvegicus mitochondrial ribosomal protein S35 (predicted) (Mrps35_predicted), mRNA [XM_216306]	1.0206	1.07795
A_42_P627394	BC089998		Rattus norvegicus cDNA clone IMAGE:7320912 [BC089998]	-1.08029	1.10064
A_42_P627572	XM_227971	Mdc1	PREDICTED: Rattus norvegicus mediator of DNA damage checkpoint 1 (Mdc1), mRNA [XM_227971]	1.05674	0.928914
A_42_P627998	NM_012588	Igfbp3	Rattus norvegicus insulin-like growth factor binding protein 3 (Igfbp3), mRNA [NM_012588]	-1.12162	0.888376
A_42_P628764	XM_216139	RGD1306936_predicted	PREDICTED: Rattus norvegicus similar to chromosome 7 open reading frame 30 (predicted) (LOC297082), mRNA [XM_216139]	1.10481	1.03279
A_42_P628981	NM_001007691	Prss23	Rattus norvegicus protease, serine, 23 (Prss23), mRNA [NM_001007691]	-1.24247	0.742312
A_42_P629062	AF072835	Cytor4	Rattus norvegicus unknown mRNA sequence [AF072835]	-1.10682	1.14872
A_42_P629363	XM_213373	Pfas_predicted	PREDICTED: Rattus norvegicus phosphoribosylformylglycinamidine synthase (FGAR amidotransferase) (predicted) (Pfas_predicted), mRNA [XM_213373]	-1.10451	0.95373
A_42_P629370	NM_053536	Klf15	Rattus norvegicus Kruppel-like factor 15 (Klf15), mRNA [NM_053536]	-1.04626	0.867226
A_42_P629394	NM_031683	Smc1l1	Rattus norvegicus structural maintenance of chromosomes 1 like 1 (S. cerevisiae) (Smc1l1), mRNA [NM_031683]	1.0837	1.08214
A_42_P629457	AA957193		AA957193 UI-R-E1-ft-e-01-0-UI.s1 UI-R-E1 Rattus norvegicus cDNA clone UI-R-E1-ft-e-01-0-UI 3', mRNA sequence [AA957193]	-1.1289	0.957734
A_42_P629531	AW916609		AW916609 EST347913 Rat gene index, normalized rat, norvegicus, Bento Soares Rattus norvegicus cDNA clone RGIDS36 5' end, mRNA sequence [AW916609]	-1.00161	1.01074
A_42_P629599	NM_138864	Ccdc5	Rattus norvegicus coiled-coil domain containing 5 (Ccdc5), mRNA [NM_138864]	-1.20596	0.872558
A_42_P629721	XM_214703	RGD1304906_predicted	PREDICTED: Rattus norvegicus similar to hypothetical protein, 2-6 (predicted) (LOC292074), mRNA [XM_214703]	1.00017	1.13362
A_42_P630249	NM_031824	Ctcf	Rattus norvegicus CCCTC-binding factor (Ctcf), mRNA [NM_031824]	1.00067	0.989908
A_42_P630463	NM_022238	Abcb9	Rattus norvegicus ATP-binding cassette, sub-family B (MDR/TAP), member 9 (Abcb9), mRNA [NM_022238]	-1.07691	1.04755
A_42_P630566	XM_573313		PREDICTED: Rattus norvegicus similar to polymerase (RNA) II (DNA directed) polypeptide H (LOC498109), mRNA [XM_573313]	1.15817	1.09513
A_42_P630663	XM_213563	RGD1308126_predicted	PREDICTED: Rattus norvegicus similar to RIKEN cDNA 2610001E06 (predicted) (LOC287929), mRNA [XM_213563]	-1.03109	1.07361
A_42_P630710	NM_001004254	Mtif2	Rattus norvegicus mitochondrial translational initiation factor 2 (Mtif2), mRNA [NM_001004254]	-1.10912	0.829425
A_42_P631122	NM_001013916		Rattus norvegicus similar to RIKEN cDNA 1110055L24 (RGD1307606), mRNA [NM_001013916]	1.03611	1.30417
A_42_P631128	NM_017152	Rps17	Rattus norvegicus ribosomal protein S17 (Rps17), mRNA [NM_017152]	1.00537	0.978559
A_42_P631242	AW915015		AW915015 EST346319 Normalized rat ovary, Bento Soares Rattus sp. cDNA clone RGIBN50 5' end, mRNA sequence [AW915015]	-1.04974	0.983262
A_42_P631453	XM_216941	Matn2_predicted	PREDICTED: Rattus norvegicus matrilin 2 (predicted) (Matn2_predicted), mRNA [XM_216941]	1.0668	1.12113
A_42_P631493	NM_031979	Csda	Rattus norvegicus cold shock domain protein A (Csda), mRNA [NM_031979]	1.01103	0.999384
A_42_P631615	XM_214896	LOC292780	PREDICTED: Rattus norvegicus similar to hypothetical protein MGC15677 (LOC292780), mRNA [XM_214896]	1.00325	0.996286
A_42_P631685	NM_022583	Insl6	Rattus norvegicus insulin-like 6 (Insl6), mRNA [NM_022583]	-1.0363	0.84817
A_42_P631818	NM_030854	Lect1	Rattus norvegicus leukocyte cell derived chemotaxin 1 (Lect1), mRNA [NM_030854]	1.12345	1.15008
A_42_P631958	XM_236504	Zic4_predicted	PREDICTED: Rattus norvegicus zinc finger protein of the cerebellum 4 (predicted) (Zic4_predicted), mRNA [XM_236504]	-1.26966	0.593548
A_42_P632078	NM_001024754		Rattus norvegicus guanine monphosphate synthetase (Gmps), mRNA [NM_001024754]	1.20151	1.00234
A_42_P632107	XM_227583	RGD1307047	PREDICTED: Rattus norvegicus hypothetical LOC310781 (predicted) (LOC310781), mRNA [XM_227583]	1.00611	1.11343
A_42_P632305	XM_216717	Fkbp3_predicted	PREDICTED: Rattus norvegicus FK506 binding protein 3 (predicted) (Fkbp3_predicted), mRNA [XM_216717]	1.0542	1.02888
A_42_P632328	XM_223057	Kctd3	Rattus norvegicus similar to RIKEN cDNA E330032J19 (LOC305055), mRNA [XM_223057]	1.08974	1.06453
A_42_P632498	NM_001014155		Rattus norvegicus similar to TAFI95 (LOC361420), mRNA [NM_001014155]	1.10683	1.02733
A_42_P632544	XM_213835	RGD1564058_predicted	PREDICTED: Rattus norvegicus similar to cDNA sequence BC056474 (LOC288925), mRNA [XM_213835]	1.16428	1.24307
A_42_P632813	NM_001024791		Rattus norvegicus epsin 3 (Epn3), mRNA [NM_001024791]	-1.0571	0.882784
A_42_P633019	NM_057187	Grifin	Rattus norvegicus galectin-related inter-fiber protein (Grifin), mRNA [NM_057187]	-1.23935	0.824529
A_42_P633664	NM_022242	Niban	Rattus norvegicus niban protein (Niban), mRNA [NM_022242]	-1.0587	0.919139
A_42_P633797	NM_001011928	Dpep2	Rattus norvegicus dipeptidase 2 (Dpep2), mRNA [NM_001011928]	1.08238	0.937665
A_42_P633840	NM_001012200	Ttll1	Rattus norvegicus tubulin tyrosine ligase-like 1 (Ttll1), mRNA [NM_001012200]	-1.07919	0.962879
A_42_P633958	XM_225043	Col4a2_predicted	Rattus norvegicus similar to Collagen alpha 2(IV) chain precursor (LOC306628), mRNA [XM_225043]	-1.20545	0.997939
A_42_P634149	NM_173140	Cryba2	Rattus norvegicus crystallin, beta A2 (Cryba2), mRNA [NM_173140]	-1.04852	0.942167
A_42_P634259	AA956352		AA956352 UI-R-E1-fj-d-03-0-UI.s1 UI-R-E1 Rattus norvegicus cDNA clone UI-R-E1-fj-d-03-0-UI 3' similar to gi [AA956352]	-1.15111	0.842848
A_42_P634560	NM_133587	Dscam	Rattus norvegicus Down syndrome cell adhesion molecule (Dscam), mRNA [NM_133587]	1.13161	1.21386
A_42_P634674	NM_145783	Cox5a	Rattus norvegicus cytochrome c oxidase, subunit Va (Cox5a), mRNA [NM_145783]	-1.02008	1.09558
A_42_P634675	NM_020101	Centa2	Rattus norvegicus Centaurin-alpha2 protein (Centa2), mRNA [NM_020101]	-1.20947	0.949316
A_42_P634825	NM_138531	Stambp	Rattus norvegicus associated molecule with the SH3 domain of STAM (Stambp), mRNA [NM_138531]	1.19412	1.15371
A_42_P634910	NM_017355	Rab4b	Rattus norvegicus RAB4B, member RAS oncogene family (Rab4b), mRNA [NM_017355]	1.14881	1.03296
A_42_P634993	NM_001034188		Rattus norvegicus peptidylprolyl isomerase (cyclophilin)-like 1 (Ppil1), mRNA [NM_001034188]	1.12052	1.12992
A_42_P635146	XM_215630	RGD1562501_predicted	PREDICTED: Rattus norvegicus similar to Late endosomal/lysosomal Mp1 interacting protein (p14) (LOC295234), mRNA [XM_215630]	1.01465	1.03118
A_42_P635228	BF549025		BF549025 UI-R-A0-an-g-06-0-UI.r1 UI-R-A0 Rattus norvegicus cDNA clone UI-R-A0-an-g-06-0-UI 5', mRNA sequence [BF549025]	1.05651	0.959351
A_42_P635258	XM_224581	RGD1306064_predicted	PREDICTED: Rattus norvegicus similar to RIKEN cDNA A630054L15; hypothetical protein MGC38041 (predicted) (LOC306229), mRNA [XM_224581]	1.02328	1.01834
A_42_P635377	AA942767		AA942767 EST198266 Normalized rat brain, Bento Soares Rattus sp. cDNA clone RBRAA76 3' end, mRNA sequence [AA942767]	-1.02129	0.874988
A_42_P635860	NM_133323	Zfp111	Rattus norvegicus zinc finger protein 111 (Zfp111), mRNA [NM_133323]	1.05694	0.948914
A_42_P635881	NM_031782	Slc32a1	Rattus norvegicus solute carrier family 32 (GABA vesicular transporter), member 1 (Slc32a1), mRNA [NM_031782]	1.13886	0.978572
A_42_P636232	NM_001004215	Ppic	Rattus norvegicus peptidylprolyl isomerase C (Ppic), mRNA [NM_001004215]	1.08798	1.05797
A_42_P636400	NM_138547	LOC191574	Rattus norvegicus 3-alpha-hydroxysteroid dehydrogenase (LOC191574), mRNA [NM_138547]	-1.1856	0.782169
A_42_P636608	NM_001012053	Zfp307	Rattus norvegicus zinc finger protein 307 (Zfp307), mRNA [NM_001012053]	-1.1614	1.01997
A_42_P636651	NM_022502	Ppt	Rattus norvegicus palmitoyl-protein thioesterase (Ppt), mRNA [NM_022502]	-1.03862	1.08826
A_42_P636761	L05175	Gzmm	Rattus norvegicus serine protease mRNA, complete cds. [L05175]	-1.07988	1.0069
A_42_P637037	NM_053363		Rattus norvegicus chloride channel 3 (Clcn3), mRNA [NM_053363]	-1.00445	0.935006
A_42_P637276	XM_341800	Mark4_predicted	Rattus norvegicus similar to MAP/microtubule affinity-regulating kinase 4L (LOC361518), mRNA [XM_341800]	1.0578	0.964741
A_42_P637279	NM_012743	Foxa2	Rattus norvegicus forkhead box A2 (Foxa2), mRNA [NM_012743]	-1.01249	1.06964
A_42_P637618	XM_340737	RGD1305823	PREDICTED: Rattus norvegicus similar to RIKEN cDNA 0610037P05 (predicted) (LOC360461), mRNA [XM_340737]	-1.07652	0.992634
A_42_P638128	NM_012893	Actg2	Rattus norvegicus actin, gamma 2 (Actg2), mRNA [NM_012893]	1.14871	1.13441
A_42_P638166	XM_227306	RGD1560368_predicted	PREDICTED: Rattus norvegicus similar to hypothetical protein FLJ21159 (LOC310544), mRNA [XM_227306]	1.14513	1.09278
A_42_P638181	NM_133395	Tpo1	Rattus norvegicus developmentally regulated protein TPO1 (Tpo1), mRNA [NM_133395]	1.00504	0.863704
A_42_P638474	TC524131		Unknown	-1.13058	0.91473
A_42_P638620	NM_130741	Lcn2	Rattus norvegicus lipocalin 2 (Lcn2), mRNA [NM_130741]	1.17805	1.7352
A_42_P639047	XM_215112	RGD1309350_predicted	Rattus norvegicus similar to transthyretin (4L369) (LOC293613), mRNA [XM_215112]	1.12319	1.07962
A_42_P639337	NM_001014272		Rattus norvegicus similar to Sid3177p (LOC367808), mRNA [NM_001014272]	1.17776	1.02597
A_42_P639460	NM_001009831	LOC362750	Rattus norvegicus atlastin-like (LOC362750), mRNA [NM_001009831]	1.10049	0.888518
A_42_P640019	TC523754		Unknown	-1.07982	0.958939
A_42_P640277	NM_001003401	Enc1	Rattus norvegicus ectodermal-neural cortex 1 (Enc1), mRNA [NM_001003401]	1.04242	0.812763
A_42_P640478	NM_031036	Gnaq	Rattus norvegicus guanine nucleotide binding protein, alpha q polypeptide (Gnaq), mRNA [NM_031036]	-1.06266	1.11417
A_42_P640641	NM_053309	Homer2	Rattus norvegicus homer homolog 2 (Drosophila) (Homer2), mRNA [NM_053309]	1.02336	1.05917
A_42_P640700	NM_001039008		Rattus norvegicus hypothetical LOC297077 (RGD1310725), mRNA [NM_001039008]	1.12078	1.40142
A_42_P640923	NM_057138	Cflar	Rattus norvegicus CASP8 and FADD-like apoptosis regulator (Cflar), transcript variant 2, mRNA [NM_057138]	-1.0179	1.16132
A_42_P641082	NM_199376	Sil1	Rattus norvegicus endoplasmic reticulum chaperone SIL1 homolog (S. cerevisiae) (Sil1), mRNA [NM_199376]	-1.1243	0.889341
A_42_P641107	NM_021582	Rpa2	Rattus norvegicus replication protein A2 (Rpa2), mRNA [NM_021582]	1.26247	1.21859
A_42_P641168	NM_024001	Mrs2l	Rattus norvegicus MRS2-like, magnesium homeostasis factor (S. cerevisiae) (Mrs2l), mRNA [NM_024001]	1.06481	0.911594
A_42_P641234	NM_001008303	Snrpa	Rattus norvegicus small nuclear ribonucleoprotein polypeptide A (Snrpa), mRNA [NM_001008303]	1.31838	1.22929
A_42_P641323	NM_001024879		Rattus norvegicus aspartyl aminopeptidase (Dnpep), mRNA [NM_001024879]	1.08082	1.10298
A_42_P641517	U67915	Mcpt1	Rattus norvegicus mast cell protease 1 precursor (RMCP-1) mRNA, complete cds. [U67915]	1.03404	1.14904
A_42_P641870	NM_001024900		Rattus norvegicus similar to RIKEN cDNA 2610319K07 (RGD1306225), mRNA [NM_001024900]	1.08401	1.07912
A_42_P641915	XM_231655	Adck2_predicted	PREDICTED: Rattus norvegicus aarF domain containing kinase 2 (predicted) (Adck2_predicted), mRNA [XM_231655]	1.08569	0.993261
A_42_P641962	NM_012999	Pcsk6	Rattus norvegicus proprotein convertase subtilisin/kexin type 6 (Pcsk6), mRNA [NM_012999]	-1.12791	0.958891
A_42_P642026	NM_001038494		Rattus norvegicus similar to seven transmembrane domain protein (RGD1304706), mRNA [NM_001038494]	1.19812	1.22937
A_42_P642507	XM_237868	LOC288526	PREDICTED: Rattus norvegicus similar to DNA segment on chromosome X and Y (unique) 155 expressed sequence isoform 1 (LOC288526), mRNA [XM_237868]	-1.08519	0.764078
A_42_P642557	XM_345323	Arrdc1	PREDICTED: Rattus norvegicus arrestin domain containing 1 (predicted) (Arrdc1_predicted), mRNA [XM_345323]	1.11964	1.18712
A_42_P642743	NM_017005	Fh1	Rattus norvegicus fumarate hydratase 1 (Fh1), mRNA [NM_017005]	1.00477	1.03082
A_42_P642757	NM_031235	Pard3	Rattus norvegicus par-3 (partitioning defective 3) homolog (C. elegans) (Pard3), mRNA [NM_031235]	-1.09659	0.893886
A_42_P643272	NM_053389	Sip1	Rattus norvegicus survival of motor neuron protein interacting protein 1 (Sip1), mRNA [NM_053389]	1.09796	0.905645
A_42_P643349	AW141470		AW141470 EST291520 Normalized rat embryo, Bento Soares Rattus sp. cDNA clone RGIBW01 5' end similar to atrial myosin light chain 1, mRNA sequence [AW141470]	-1.0481	0.92702
A_42_P643622	TC542063		Q70CP1 (Q70CP1) Methyl-coenzyme M reductase subunit A (Fragment), partial (5%) [TC542063]	1.07741	1.04618
A_42_P643698	XM_341227	Cpeb2_predicted	PREDICTED: Rattus norvegicus cytoplasmic polyadenylation element binding protein 2 (predicted) (Cpeb2_predicted), mRNA [XM_341227]	-1.04434	0.99343
A_42_P644209	U78130		Rattus norvegicus zinc finger protein 2 (DZF2) mRNA, partial cds. [U78130]	-1.05703	0.876607
A_42_P644278	NM_001037349		Rattus norvegicus biogenesis of lysosome-related organelles complex-1, subunit 2 (Bloc1s2), mRNA [NM_001037349]	1.02789	1.01991
A_42_P644717	XM_344995	Osbp_predicted	PREDICTED: Rattus norvegicus oxysterol binding protein (predicted) (Osbp_predicted), mRNA [XM_344995]	1.09673	1.11288
A_42_P644800	AW916183		AW916183 EST347487 Rat gene index, normalized rat, norvegicus, Bento Soares Rattus norvegicus cDNA clone RGIDJ14 5' end, mRNA sequence [AW916183]	1.40546	1.38522
A_42_P644929	NM_021579	Nxf1	Rattus norvegicus nuclear RNA export factor 1 (Nxf1), mRNA [NM_021579]	1.04854	0.90423
A_42_P645110	NM_001029919		Rattus norvegicus similar to RIKEN cDNA 1200016B17 (RGD1306053), mRNA [NM_001029919]	-1.02933	0.981345
A_42_P645142	NM_019375	2003-09-01	Rattus norvegicus septin 3 (Sept3), mRNA [NM_019375]	-1.02421	1.02198
A_42_P645186	NM_022945	Vegp1	Rattus norvegicus von Ebners gland protein 1 (Vegp1), mRNA [NM_022945]	-1.10469	0.854948
A_42_P645352	XM_215857	RGD1309829_predicted	PREDICTED: Rattus norvegicus similar to dJ842G6.1.1 (novel protein) (predicted) (LOC296190), mRNA [XM_215857]	1.00996	1.14021
A_42_P645510	XM_342959	RGD1310427_predicted	PREDICTED: Rattus norvegicus similar to KIAA0090 protein (predicted) (LOC362643), mRNA [XM_342959]	1.04071	1.09965
A_42_P645923	NM_012522	Cbs	Rattus norvegicus cystathionine beta synthase (Cbs), mRNA [NM_012522]	-1.06772	1.05311
A_42_P646075	NM_001004279	Ppid	Rattus norvegicus peptidylprolyl isomerase D (Ppid), mRNA [NM_001004279]	1.05914	1.02127
A_42_P646241	NM_019620	Znf386	Rattus norvegicus zinc finger protein 386 (Kruppel-like) (Znf386), mRNA [NM_019620]	-1.01876	1.00046
A_42_P646290	NM_013189	Gnaz	Rattus norvegicus guanine nucleotide binding protein, alpha z subunit (Gnaz), mRNA [NM_013189]	-1.13948	0.896407
A_42_P646567	XM_342489	Slc12a6	PREDICTED: Rattus norvegicus solute carrier family 12, member 6 (predicted) (Slc12a6_predicted), mRNA [XM_342489]	1.03808	1.15874
A_42_P646738	XM_227090	Fbxo4_predicted	PREDICTED: Rattus norvegicus F-box only protein 4 (predicted) (Fbxo4_predicted), mRNA [XM_227090]	1.04664	0.976201
A_42_P647009	NM_053814	Mrip	Rattus norvegicus myosin phosphatase-Rho interacting protein (Mrip), transcript variant 1, mRNA [NM_053814]	1.22192	0.998427
A_42_P647072	NM_178102	Mapkapk2	Rattus norvegicus MAP kinase-activated protein kinase 2 (Mapkapk2), mRNA [NM_178102]	1.02526	0.94738
A_42_P647109	BF555701		BF555701 UI-R-A1-du-h-12-0-UI.r1 UI-R-A1 Rattus norvegicus cDNA clone UI-R-A1-du-h-12-0-UI 5', mRNA sequence [BF555701]	1.07022	0.953537
A_42_P647500	AF155825	Kif3a	Rattus norvegicus kinesin-like protein KIF3A mRNA, partial cds. [AF155825]	-1.12219	1.04526
A_42_P647599	NM_024129	Dcn	Rattus norvegicus decorin (Dcn), mRNA [NM_024129]	-1.08214	1.15922
A_42_P647710	NM_001024237		Rattus norvegicus phenylalanine-tRNA synthetase-like, alpha subunit (Farsla), mRNA [NM_001024237]	-1.22078	0.852172
A_42_P648006	AW915161		AW915161 EST346465 Normalized rat embryo, Bento Soares Rattus sp. cDNA clone RGICL49 5' end, mRNA sequence [AW915161]	-1.22177	0.718746
A_42_P648200	NM_001037356		Rattus norvegicus similar to PAK/PLC-interacting protein 1 (MGC125015), mRNA [NM_001037356]	1.15111	1.14053
A_42_P648597	NM_001005872	Htatip	Rattus norvegicus HIV-1 tat interactive protein, homolog (human) (Htatip), mRNA [NM_001005872]	1.07231	1.08023
A_42_P648652	NM_201419	Clca6	Rattus norvegicus chloride channel calcium activated 6 (Clca6), mRNA [NM_201419]	2.25551	3.93604
A_42_P648800	AA998304		AA998304 UI-R-C0-hz-h-08-0-UI.s1 UI-R-C0 Rattus norvegicus cDNA clone UI-R-C0-hz-h-08-0-UI 3', mRNA sequence [AA998304]	1.01856	0.898039
A_42_P648826	XM_343139	RGD1307124_predicted	PREDICTED: Rattus norvegicus similar to RIKEN cDNA G431002C21 (predicted) (LOC362811), mRNA [XM_343139]	1.10931	1.04976
A_42_P649762	NM_031239	Sh3gl1	Rattus norvegicus SH3-domain GRB2-like 1 (Sh3gl1), mRNA [NM_031239]	1.00531	1.10598
A_42_P649879	XM_228758	RGD1561744_predicted	PREDICTED: Rattus norvegicus similar to mitochondrial inner membrane translocase component Tim17b (LOC317374), mRNA [XM_228758]	-1.05322	1.05484
A_42_P650386	NM_001034127		Rattus norvegicus asparagine-linked glycosylation 8 homolog (yeast, alpha-1,3-glucosyltransferase) (Alg8), mRNA [NM_001034127]	1.09539	1.13587
A_42_P650709	NM_001008288	RGD1306954	Rattus norvegicus similar to RIKEN cDNA 1110004E09 (RGD1306954), mRNA [NM_001008288]	1.07337	1.01912
A_42_P650906	XM_215213	Mcee_predicted	Rattus norvegicus similar to methylmalonyl-CoA epimerase (LOC293829), mRNA [XM_215213]	-1.13819	0.893173
A_42_P651334	NM_001037346		Rattus norvegicus ribosomal protein S19 (Rps19), mRNA [NM_001037346]	1.02767	1.08083
A_42_P651681	NM_023952	Rfrp	Rattus norvegicus RFamide-related peptide (Rfrp), mRNA [NM_023952]	-1.06177	0.935574
A_42_P651962	NM_022229	Hspd1	Rattus norvegicus heat shock protein 1 (chaperonin) (Hspd1), mRNA [NM_022229]	1.18722	1.01582
A_42_P651991	NM_058213	Atp2a1	Rattus norvegicus ATPase, Ca++ transporting, cardiac muscle, fast twitch 1 (Atp2a1), mRNA [NM_058213]	1.09891	1.10095
A_42_P652202	NM_031654	Rabggta	Rattus norvegicus Rab geranylgeranyl transferase, a subunit (Rabggta), mRNA [NM_031654]	-1.0456	1.01583
A_42_P652357	NM_021868	Cttn	Rattus norvegicus cortactin isoform B (Cttn), mRNA [NM_021868]	1.1278	1.14803
A_42_P652419	AW920912		AW920912 EST352216 Rat gene index, normalized rat, norvegicus, Bento Soares Rattus norvegicus cDNA clone RGIHJ05 5' end, mRNA sequence [AW920912]	1.10911	1.02797
A_42_P652586	NM_017064	Stat5a	Rattus norvegicus signal transducer and activator of transcription 5A (Stat5a), mRNA [NM_017064]	-1.03307	0.942612
A_42_P652897	NM_139194	Tnfrsf6	Rattus norvegicus Tumor necrosis factor receptor superfamily, member 6 (Tnfrsf6), mRNA [NM_139194]	1.1162	1.22544
A_42_P652975	XM_576241	Arhgap9	PREDICTED: Rattus norvegicus Rho GTPase activating protein 9 (predicted) (Arhgap9_predicted), mRNA [XM_576241]	1.0455	1.22826
A_42_P653257	NM_145683	Ptpn7	Rattus norvegicus protein tyrosine phosphatase, non-receptor type 7 (Ptpn7), mRNA [NM_145683]	-1.16471	1.03298
A_42_P653673	XM_214621	Snrpd1_predicted	PREDICTED: Rattus norvegicus small nuclear ribonucleoprotein D1 (predicted) (Snrpd1_predicted), mRNA [XM_214621]	1.17787	1.16127
A_42_P653827	NM_133283	Map2k2	Rattus norvegicus mitogen activated protein kinase kinase 2 (Map2k2), mRNA [NM_133283]	-1.03952	1.00152
A_42_P653911	NM_134419	Hspbap1	Rattus norvegicus Hspb associated protein 1 (Hspbap1), mRNA [NM_134419]	1.16914	1.15565
A_42_P654061	NM_053623	Acsl4	Rattus norvegicus acyl-CoA synthetase long-chain family member 4 (Acsl4), mRNA [NM_053623]	1.19598	1.21355
A_42_P654166	XM_342288	RGD1304593_predicted	PREDICTED: Rattus norvegicus similar to expressed sequence C77668 (predicted) (LOC361988), mRNA [XM_342288]	-1.00904	1.00531
A_42_P654627	XM_213385	Prpf8	PREDICTED: Rattus norvegicus pre-mRNA processing factor 8 (predicted) (Prpf8_predicted), mRNA [XM_213385]	1.08906	1.01284
A_42_P654739	XM_221888	Rnf6_predicted	PREDICTED: Rattus norvegicus ring finger protein (C3H2C3 type) 6 (predicted) (Rnf6_predicted), mRNA [XM_221888]	-1.24895	1.00749
A_42_P654862	XM_227412	RGD1306107_predicted	PREDICTED: Rattus norvegicus similar to chromosome 1 open reading frame 2 (predicted) (LOC310640), mRNA [XM_227412]	1.00527	1.14949
A_42_P655382	XM_342822	Dctn3_predicted	PREDICTED: Rattus norvegicus dynactin 3 (predicted) (Dctn3_predicted), mRNA [XM_342822]	-1.02769	0.945157
A_42_P655425	XM_215474	RGD1310204_predicted	Rattus norvegicus similar to RIKEN cDNA 4632422M10 (LOC294711), mRNA [XM_215474]	-1.09404	0.850819
A_42_P655644	NM_133618	Hadhb	Rattus norvegicus hydroxyacyl-Coenzyme A dehydrogenase/3-ketoacyl-Coenzyme A thiolase/enoyl-Coenzyme A hydratase (trifunctional protein), beta subunit (Hadhb), mRNA [NM_133618]	-1.01052	1.15497
A_42_P655689	NM_023963	Cdx2	Rattus norvegicus caudal type homeo box 2 (Cdx2), mRNA [NM_023963]	-1.04738	0.905481
A_42_P655706	NM_001037338		Rattus norvegicus NADH dehydrogenase (ubiquinone) 1 beta subcomplex, 4, 15kDa (Ndufb4), mRNA [NM_001037338]	1.00915	0.995991
A_42_P655728	XM_576177		PREDICTED: Rattus norvegicus similar to R31449_3 (LOC500790), mRNA [XM_576177]	1.13362	0.928719
A_42_P656217	NM_053301	Hfe	Rattus norvegicus hemochromatosis (Hfe), mRNA [NM_053301]	1.11018	0.993789
A_42_P656468	NM_031706	Rps8	Rattus norvegicus ribosomal protein S8 (Rps8), mRNA [NM_031706]	1.02397	1.05845
A_42_P656495	NM_133424	Actn3	Rattus norvegicus actinin alpha 3 (Actn3), mRNA [NM_133424]	1.08856	1.1212
A_42_P656742	XM_216962	Vps28_predicted	PREDICTED: Rattus norvegicus vacuolar protein sorting 28 (yeast) (predicted) (Vps28_predicted), mRNA [XM_216962]	1.05754	1.1143
A_42_P656837	NM_080688	Plcd4	Rattus norvegicus phospholipase C, delta 4 (Plcd4), mRNA [NM_080688]	-1.00689	1.04164
A_42_P656898	AA957809		AA957809 UI-R-E1-fz-a-09-0-UI.s1 UI-R-E1 Rattus norvegicus cDNA clone UI-R-E1-fz-a-09-0-UI 3', mRNA sequence [AA957809]	1.05251	0.842059
A_42_P657494	XM_214983	RGD1310022	PREDICTED: Rattus norvegicus similar to RIKEN cDNA 2610204K14 (predicted) (RGD1310022_predicted), mRNA [XM_214983]	1.12882	1.3533
A_42_P658005	XM_573442	R3hdm	PREDICTED: Rattus norvegicus R3H domain (binds single-stranded nucleic acids) containing (predicted) (R3hdm_predicted), mRNA [XM_573442]	1.0183	1.00754
A_42_P658220	AW915452		AW915452 EST346756 Normalized rat embryo, Bento Soares Rattus sp. cDNA clone RGICV56 5' end, mRNA sequence [AW915452]	-1.06231	0.928369
A_42_P658264	NM_001008349	RGD1307189	Rattus norvegicus similar to nuclear factor kappa B subunit p100 (RGD1307189), mRNA [NM_001008349]	-1.11559	1.01881
A_42_P658562	XM_214334	RGD1304711_predicted	PREDICTED: Rattus norvegicus similar to RIKEN cDNA 4921521J11 (predicted) (LOC290679), mRNA [XM_214334]	1.18526	1.1025
A_42_P658815	NM_198745	Atp6v1e1	Rattus norvegicus ATPase, H+ transporting, V1 subunit E isoform 1 (Atp6v1e1), mRNA [NM_198745]	1.01434	1.19724
A_42_P659244	NM_001034078		Rattus norvegicus chromobox homolog 8 (Cbx8), mRNA [NM_001034078]	-1.10893	1.04939
A_42_P659321	BF551389		BF551389 UI-R-C0-ip-a-08-0-UI.r1 UI-R-C0 Rattus norvegicus cDNA clone UI-R-C0-ip-a-08-0-UI 5', mRNA sequence [BF551389]	-1.11242	0.886956
A_42_P659432	BF558775		BF558775 UI-R-A1-dt-b-12-0-UI.r1 UI-R-A1 Rattus norvegicus cDNA clone UI-R-A1-dt-b-12-0-UI 5', mRNA sequence [BF558775]	-1.05455	1.18587
A_42_P659466	NM_053973	Rraga	Rattus norvegicus Ras-related GTP-binding protein ragA (Rraga), mRNA [NM_053973]	-1.06288	0.962876
A_42_P659546	NM_031005	Actn1	Rattus norvegicus actinin, alpha 1 (Actn1), mRNA [NM_031005]	1.19795	1.04843
A_42_P659682	AW143252		AW143252 EST293548 Normalized rat brain, Bento Soares Rattus sp. cDNA clone RGIBG66 5' end, mRNA sequence [AW143252]	-1.03941	0.91624
A_42_P660334	NM_001025657		Rattus norvegicus similar to HSPC182 protein (RGD1307854), mRNA [NM_001025657]	-1.06301	1.00171
A_42_P660936	XM_214599	Srp19_predicted	PREDICTED: Rattus norvegicus signal recognition particle 19 (predicted) (Srp19_predicted), mRNA [XM_214599]	1.12082	1.20102
A_42_P661018	NM_021657	Plekhe1	Rattus norvegicus pleckstrin homology domain containing, family E (with leucine rich repeats) member 1 (Plekhe1), mRNA [NM_021657]	-1.23891	0.853994
A_42_P661837	NM_053797	Crnkl1	Rattus norvegicus crooked neck protein (Crnkl1), mRNA [NM_053797]	1.03765	0.908953
A_42_P661992	BF555121		BF555121 UI-R-E0-cp-e-09-0-UI.r1 UI-R-E0 Rattus norvegicus cDNA clone UI-R-E0-cp-e-09-0-UI 5', mRNA sequence [BF555121]	3.93183	10.3685
A_42_P662543	NM_001011972	Atp6v0d2	Rattus norvegicus ATPase, H+ transporting, V0 subunit D, isoform 2 (Atp6v0d2), mRNA [NM_001011972]	-1.05537	1.02832
A_42_P662710	NM_031800	Dedd	Rattus norvegicus death effector domain-containing (Dedd), mRNA [NM_031800]	-1.00805	1.21149
A_42_P662770	XM_221973	MGC125214	Rattus norvegicus similar to Hypothetical protein FLJ20397 (LOC304332), mRNA [XM_221973]	1.15803	1.06385
A_42_P663871	NM_153468	Gzma	Rattus norvegicus granzyme A (Gzma), mRNA [NM_153468]	1.04166	1.3302
A_42_P664238	XM_227428	Tcfl1_predicted	PREDICTED: Rattus norvegicus transcription factor-like 1 (predicted) (Tcfl1_predicted), mRNA [XM_227428]	-1.04625	0.956238
A_42_P664259	NM_024396	Abca2	Rattus norvegicus ATP-binding cassette, sub-family A (ABC1), member 2 (Abca2), mRNA [NM_024396]	-1.06051	0.985269
A_42_P664472	XM_225020		PREDICTED: Rattus norvegicus RAS p21 protein activator 3 (Rasa3), mRNA [XM_225020]	1.09751	1.33559
A_42_P664501	XM_215144	G2an_predicted	PREDICTED: Rattus norvegicus alpha glucosidase 2, alpha neutral subunit (predicted) (G2an_predicted), mRNA [XM_215144]	1.02338	0.905432
A_42_P664520	NM_053430	Fen1	Rattus norvegicus flap structure-specific endonuclease 1 (Fen1), mRNA [NM_053430]	-1.00841	0.90904
A_42_P664699	NM_080478	Apbb1	Rattus norvegicus amyloid beta (A4) precursor protein-binding, family B, member 1 (Apbb1), mRNA [NM_080478]	-1.04552	1.07868
A_42_P664837	NM_001025123		Rattus norvegicus KDEL (Lys-Asp-Glu-Leu) containing 2 (Kdelc2), mRNA [NM_001025123]	1.02453	1.11864
A_42_P664913	XM_341434	RGD1565715_predicted	PREDICTED: Rattus norvegicus similar to low density lipoprotein receptor-related protein binding protein (LOC361149), mRNA [XM_341434]	-1.20645	0.746857
A_42_P665106	NM_057122	Psmc4	Rattus norvegicus proteasome (prosome, macropain) 26S subunit, ATPase, 4 (Psmc4), mRNA [NM_057122]	1.16604	1.22673
A_42_P665164	NM_053811	Slc9a3r2	Rattus norvegicus solute carrier family 9 (sodium/hydrogen exchanger), isoform 3 regulator 2 (Slc9a3r2), mRNA [NM_053811]	-1.0573	0.93385
A_42_P665381	AW917571		AW917571 EST348875 Rat gene index, normalized rat, norvegicus, Bento Soares Rattus norvegicus cDNA clone RGIEF45 5' end, mRNA sequence [AW917571]	-1.08404	0.901881
A_42_P665460	AW144706		AW144706 EST290453 Normalized rat ovary, Bento Soares Rattus sp. cDNA clone RGIAI64 5' end similar to metallothionein-I gene transcription activator, mRNA sequence [AW144706]	1.09689	1.09244
A_42_P665509	NM_053777	Mapk8ip	Rattus norvegicus mitogen activated protein kinase 8 interacting protein (Mapk8ip), mRNA [NM_053777]	-1.09674	0.883016
A_42_P665627	NM_023095	Mgat5	Rattus norvegicus mannoside acetylglucosaminyltransferase 5 (Mgat5), mRNA [NM_023095]	1.0325	0.921333
A_42_P665848	NM_001015026		Rattus norvegicus transmembrane 4 superfamily member 12 (Tm4sf12), mRNA [NM_001015026]	-1.10674	0.837033
A_42_P665879	NM_172336	Atf5	Rattus norvegicus activating transcription factor 5 (Atf5), mRNA [NM_172336]	1.00282	0.919241
A_42_P666128	XM_576589	Ihh	PREDICTED: Rattus norvegicus Indian hedgehog homolog, (Drosophila) (Ihh), mRNA [XM_576589]	1.05492	1.31184
A_42_P666259	NM_001009661	Wbp11	Rattus norvegicus WW domain binding protein 11 (Wbp11), mRNA [NM_001009661]	1.02504	0.987147
A_42_P666771	NM_134356	Ptprg	Rattus norvegicus protein tyrosine phosphatase, receptor type, G (Ptprg), mRNA [NM_134356]	-1.01332	1.27593
A_42_P666843	XM_214296	Pgls_predicted	PREDICTED: Rattus norvegicus 6-phosphogluconolactonase (predicted) (Pgls_predicted), mRNA [XM_214296]	-1.04976	1.02336
A_42_P666951	NM_134360		Rattus norvegicus tumor necrosis factor receptor superfamily, member 5 (Tnfrsf5), mRNA [NM_134360]	1.11764	1.09169
A_42_P667600	NM_053606	Mmp23	Rattus norvegicus Matrix metalloproteinase 23 (Mmp23), mRNA [NM_053606]	-1.14297	0.8658
A_42_P667763	NM_031635	Fut2	Rattus norvegicus fucosyltransferase 2 (secretor status included) (Fut2), mRNA [NM_031635]	1.28478	1.23558
A_42_P667782	NM_001009673	RGD1307883	Rattus norvegicus similar to RIKEN cDNA 2810421I24 (RGD1307883), mRNA [NM_001009673]	1.12751	1.08919
A_42_P667829	NM_053327	Clcnk1	Rattus norvegicus chloride channel K1 (Clcnk1), mRNA [NM_053327]	1.12453	1.14563
A_42_P667914	NM_134394	Apg3l	Rattus norvegicus APG3 autophagy 3-like (S. cerevisiae) (Apg3l), mRNA [NM_134394]	1.12788	1.01964
A_42_P668042	NM_147138	Zwint	Rattus norvegicus ZW10 interactor (Zwint), mRNA [NM_147138]	1.11502	1.15079
A_42_P668072	NM_013130	Smad1	Rattus norvegicus MAD homolog 1 (Drosophila) (Smad1), mRNA [NM_013130]	1.05483	0.978109
A_42_P668800	XM_343225	Uqcrb_predicted	Rattus norvegicus similar to ubiquinol-cytochrome c reductase binding protein (LOC362897), mRNA [XM_343225]	-1.09705	0.894128
A_42_P668858	NM_013103	Tcf2	Rattus norvegicus transcription factor 2 (Tcf2), mRNA [NM_013103]	-1.0534	0.830509
A_42_P668972	NM_021262	Acp1	Rattus norvegicus acid phosphatase 1, soluble (Acp1), mRNA [NM_021262]	1.09957	1.12484
A_42_P669004	BG663343		BG663343 DRAAAHC06 Rat DRG Library Rattus norvegicus cDNA clone DRAAAHC06 5', mRNA sequence [BG663343]	1.13789	0.954488
A_42_P669388	NM_001039011		Rattus norvegicus connector enhancer of kinase suppressor of Ras 1 (Cnksr1), mRNA [NM_001039011]	1.00394	0.996954
A_42_P669544	XM_235168	Cpm_predicted	PREDICTED: Rattus norvegicus carboxypeptidase M (predicted) (Cpm_predicted), mRNA [XM_235168]	1.07926	1.40176
A_42_P669639	XM_345524	RGD1309821_predicted	PREDICTED: Rattus norvegicus similar to KIAA1161 protein (predicted) (LOC366360), mRNA [XM_345524]	1.04629	1.11765
A_42_P669820	NM_001005907	Efemp2	Rattus norvegicus EGF-containing fibulin-like extracellular matrix protein 2 (Efemp2), mRNA [NM_001005907]	1.04785	1.05343
A_42_P669907	NM_017302	Slc16a7	Rattus norvegicus solute carrier family 16 (monocarboxylic acid transporters), member 7 (Slc16a7), mRNA [NM_017302]	1.02444	0.911603
A_42_P669954	BF559364		BF559364 UI-R-E1-fc-b-01-0-UI.r1 UI-R-E1 Rattus norvegicus cDNA clone UI-R-E1-fc-b-01-0-UI 5', mRNA sequence [BF559364]	-1.41689	0.822463
A_42_P670371	XM_223107	RGD1311960_predicted	PREDICTED: Rattus norvegicus similar to RIKEN cDNA 1110063G11 (predicted) (LOC305095), mRNA [XM_223107]	1.0318	0.785442
A_42_P670901	TC555668		Q895F7 (Q895F7) Ribosomal large subunit pseudouridine synthase B , partial (6%) [TC555668]	-1.03164	0.910594
A_42_P671125	XM_344861	Trim28	PREDICTED: Rattus norvegicus tripartite motif protein 28 (Trim28), mRNA [XM_344861]	1.26364	1.15516
A_42_P671285	XM_217293	Ctdspl_predicted	Rattus norvegicus similar to Nuclear LIM interactor-interacting factor 1 (NLI-interacting factor 1) (NIF-like protein) (LOC301056), mRNA [XM_217293]	-1.09014	0.942785
A_42_P671348	XM_217299	RGD1311911_predicted	PREDICTED: Rattus norvegicus similar to RIKEN cDNA 1110011D13 (predicted) (LOC301073), mRNA [XM_217299]	1.03004	1.10945
A_42_P671364	NM_053631	Banf1	Rattus norvegicus barrier to autointegration factor 1 (Banf1), mRNA [NM_053631]	1.11375	1.18099
A_42_P671442	NM_001009636	RGD1308082	Rattus norvegicus similar to px19-like protein (RGD1308082), mRNA [NM_001009636]	1.12951	1.25841
A_42_P671601	NM_138901	Pigl	Rattus norvegicus phosphatidylinositol glycan, class L (Pigl), mRNA [NM_138901]	-1.1244	0.923105
A_42_P671635	BF556088		BF556088 UI-R-A1-eb-f-12-0-UI.r1 UI-R-A1 Rattus norvegicus cDNA clone UI-R-A1-eb-f-12-0-UI 5', mRNA sequence [BF556088]	-1.0934	0.901091
A_42_P671800	NM_019293	Ca5a	Rattus norvegicus carbonic anhydrase 5 (Ca5a), mRNA [NM_019293]	1.11357	1.20977
A_42_P672071	XM_342824	Ccl19_predicted	PREDICTED: Rattus norvegicus chemokine (C-C motif) ligand 19 (predicted) (Ccl19_predicted), mRNA [XM_342824]	1.69801	1.58388
A_42_P672401	NM_001013249		Rattus norvegicus DEAH (Asp-Glu-Ala-His) box polypeptide 30 (Dhx30), mRNA [NM_001013249]	1.1844	0.999857
A_42_P672420	AI145176		AI145176 UI-R-BT0-pt-h-07-0-UI.s1 UI-R-BT0 Rattus norvegicus cDNA clone UI-R-BT0-pt-h-07-0-UI 3', mRNA sequence [AI145176]	-1.00127	0.984032
A_42_P672545	NM_001031656		Rattus norvegicus tumor differentially expressed 2-like (Tde2l), mRNA [NM_001031656]	1.19424	1.28083
A_42_P672595	NM_012937	Crybb2	Rattus norvegicus crystallin, beta B2 (Crybb2), mRNA [NM_012937]	-1.02468	1.28809
A_42_P672622	NM_172090	Epb4.1l1	Rattus norvegicus erythrocyte protein band 4.1-like 1 (Epb4.1l1), transcript variant 1, mRNA [NM_172090]	-1.0321	0.932044
A_42_P672793	XM_219515	Pcnxl3	PREDICTED: Rattus norvegicus pecanex-like 3 (Drosophila) (predicted) (Pcnxl3_predicted), mRNA [XM_219515]	-1.05963	1.03038
A_42_P672907	NM_133526	Tspan8	Rattus norvegicus tetraspanin 8 (Tspan8), mRNA [NM_133526]	1.139	1.26057
A_42_P673095	NM_001008376	Trappc3	Rattus norvegicus trafficking protein particle complex 3 (Trappc3), mRNA [NM_001008376]	1.02876	1.07186
A_42_P673119	XM_213421	Vezf1_predicted	PREDICTED: Rattus norvegicus vascular endothelial zinc finger 1 (predicted) (Vezf1_predicted), mRNA [XM_213421]	-1.22704	0.756704
A_42_P673212	XM_343027	Cad_mapped	PREDICTED: Rattus norvegicus carbamyl phosphatate synthetase 2 (Cad), mRNA [XM_343027]	-1.02935	0.871984
A_42_P673309	NM_001037788		Rattus norvegicus similar to map kinase phosphatase-like protein MK-STYX (RGD1305845), mRNA [NM_001037788]	1.06636	0.981707
A_42_P673973	NM_001013982		Rattus norvegicus similar to hypothetical protein FLJ14466 (RGD1311873), mRNA [NM_001013982]	1.06196	1.1716
A_42_P674000	NM_012774	Gpc3	Rattus norvegicus glypican 3 (Gpc3), mRNA [NM_012774]	-1.39652	0.764975
A_42_P674018	BG667338		BG667338 DRABNF11 Rat DRG Library Rattus norvegicus cDNA clone DRABNF11 5', mRNA sequence [BG667338]	1.16126	1.11351
A_42_P674200	NM_001012004	Rnf25	Rattus norvegicus ring finger protein 25 (Rnf25), mRNA [NM_001012004]	1.03086	0.932759
A_42_P674598	NM_013067	Rpn1	Rattus norvegicus ribophorin I (Rpn1), mRNA [NM_013067]	1.04431	0.907958
A_42_P674683	NM_133539	Mrpl17	Rattus norvegicus mitochondrial ribosomal protein L17 (Mrpl17), mRNA [NM_133539]	1.18875	1.11254
A_42_P674821	TC523661		Unknown	1.01211	0.957284
A_42_P674856	NM_001013149		Rattus norvegicus mesoderm development candidate 1 (Mesdc1), mRNA [NM_001013149]	-1.03336	0.779294
A_42_P675031	NM_013186	Kcnb1	Rattus norvegicus potassium voltage gated channel, Shab-related subfamily, member 1 (Kcnb1), mRNA [NM_013186]	-1.3503	0.689832
A_42_P675659	NM_001004276	Commd10	Rattus norvegicus COMM domain containing 10 (Commd10), mRNA [NM_001004276]	1.00978	0.997545
A_42_P675672	NM_001037094		Rattus norvegicus similar to RIKEN cDNA 2310061F22 (LOC292069), mRNA [NM_001037094]	1.12156	1.18884
A_42_P676304	XM_215117	Ifitm1_predicted	PREDICTED: Rattus norvegicus interferon induced transmembrane protein 1 (predicted) (Ifitm1_predicted), mRNA [XM_215117]	1.47278	1.72947
A_42_P676630	XM_214480	Gpld1	PREDICTED: Rattus norvegicus glycosylphosphatidylinositol specific phospholipase D1 (Gpld1), mRNA [XM_214480]	-1.34833	0.733997
A_42_P676838	XM_220525	RGD1309496_predicted	PREDICTED: Rattus norvegicus similar to hypothetical protein FLJ20308 (predicted) (LOC303193), mRNA [XM_220525]	1.20712	1.22061
A_42_P676860	XM_213328	RGD1310324_predicted	PREDICTED: Rattus norvegicus hypothetical LOC287388 (predicted) (LOC287388), mRNA [XM_213328]	1.01669	1.13208
A_42_P677285	NM_139083	Rpl41	Rattus norvegicus ribosomal protein L41 (Rpl41), mRNA [NM_139083]	1.01047	1.19319
A_42_P677296	NM_001007640	MGC94937	Rattus norvegicus similar to RIKEN cDNA 1110020M19 (MGC94937), mRNA [NM_001007640]	1.01097	1.10693
A_42_P677623	NM_031642	Copeb	Rattus norvegicus core promoter element binding protein (Copeb), mRNA [NM_031642]	-1.00604	0.974062
A_42_P677628	NM_031642	Copeb	Rattus norvegicus core promoter element binding protein (Copeb), mRNA [NM_031642]	-1.10485	0.853169
A_42_P677866	NM_017120	Csn2	Rattus norvegicus casein beta (Csn2), mRNA [NM_017120]	1.20624	1.36287
A_42_P678414	XM_220595	RGD1563106_predicted	PREDICTED: Rattus norvegicus similar to novel protein (LOC303238), mRNA [XM_220595]	-1.03658	0.794578
A_42_P678870	NM_019303	Cyp2f2	Rattus norvegicus cytochrome P450, family 2, subfamily f, polypeptide 2 (Cyp2f2), mRNA [NM_019303]	1.05535	0.924295
A_42_P678904	XM_346881	RGD1563547_predicted	PREDICTED: Rattus norvegicus hypothetical LOC360478 (LOC360478), mRNA [XM_346881]	-1.00175	0.984464
A_42_P678974	XM_213433	Cox11_predicted	PREDICTED: Rattus norvegicus COX11 homolog, cytochrome c oxidase assembly protein (yeast) (predicted) (Cox11_predicted), mRNA [XM_213433]	-1.07065	0.932893
A_42_P679004	AI058540		AI058540 UI-R-C1-ku-e-05-0-UI.s1 UI-R-C1 Rattus norvegicus cDNA clone UI-R-C1-ku-e-05-0-UI 3', mRNA sequence [AI058540]	1.0912	0.811175
A_42_P679251	NM_031503	Ascl2	Rattus norvegicus achaete-scute complex homolog-like 2 (Drosophila) (Ascl2), mRNA [NM_031503]	-1.3512	0.638801
A_42_P679371	NM_130411	Coro1a	Rattus norvegicus coronin, actin binding protein 1A (Coro1a), mRNA [NM_130411]	1.00964	1.02451
A_42_P679814	NM_145782	Cyp3a18	Rattus norvegicus cytochrome P450, 3a18 (Cyp3a18), mRNA [NM_145782]	-1.04471	1.14929
A_42_P680097	XM_216740	Churc1_predicted	PREDICTED: Rattus norvegicus churchill domain containing 1 (predicted) (Churc1_predicted), mRNA [XM_216740]	-1.18459	1.01182
A_42_P680186	XM_346287	RGD1563286_predicted	PREDICTED: Rattus norvegicus similar to Expressed sequence AW547186 (LOC367763), mRNA [XM_346287]	1.03299	1.21031
A_42_P680338	NM_031236	Fut1	Rattus norvegicus fucosyltransferase 1 (Fut1), mRNA [NM_031236]	-1.06324	0.944584
A_42_P680545	NM_001017447		Rattus norvegicus similar to RIKEN cDNA 1700052N19 (RGD1305235), mRNA [NM_001017447]	-1.12179	0.961411
A_42_P681251	NM_030844	Ica1	Rattus norvegicus islet cell autoantigen 1 (Ica1), mRNA [NM_030844]	1.04722	0.915748
A_42_P681441	XM_341958	Eps8l2_predicted	PREDICTED: Rattus norvegicus EPS8-like 2 (predicted) (Eps8l2_predicted), mRNA [XM_341958]	1.15471	1.11685
A_42_P681606	AW918626		AW918626 EST349930 Rat gene index, normalized rat, norvegicus, Bento Soares Rattus norvegicus cDNA clone RGIEV57 5' end, mRNA sequence [AW918626]	-1.09644	0.838162
A_42_P681694	NM_001008319	Maea	Rattus norvegicus macrophage erythroblast attacher (Maea), mRNA [NM_001008319]	1.08169	1.07314
A_42_P682216	NM_001007679	MGC95217	Rattus norvegicus similar to RIKEN cDNA 2310028N02 (MGC95217), mRNA [NM_001007679]	1.03129	0.995695
A_42_P682589	NM_024388	Nr4a1	Rattus norvegicus nuclear receptor subfamily 4, group A, member 1 (Nr4a1), mRNA [NM_024388]	-1.05981	0.972853
A_42_P683328	NM_173120	Ratsg2	Rattus norvegicus Ratsg2 (Ratsg2), mRNA [NM_173120]	-1.14077	0.981507
A_42_P683425	XM_230758	RGD1559748_predicted	PREDICTED: Rattus norvegicus similar to Palate lung and nasal carcinoma-like protein precursor (Tongue plunc-like protein) (TPL) (LOC311559), mRNA [XM_230758]	1.04069	0.838831
A_42_P683634	NM_012946	Sparcl1	Rattus norvegicus SPARC-like 1 (mast9, hevin) (Sparcl1), mRNA [NM_012946]	-1.02861	0.793315
A_42_P683837	NM_001012214	Serpinb6b	Rattus norvegicus serine (or cysteine) proteinase inhibitor, clade B, member 6b (Serpinb6b), mRNA [NM_001012214]	1.09873	0.965017
A_42_P683840	XM_342823	Ccl27_predicted	PREDICTED: Rattus norvegicus chemokine (C-C motif) ligand 27 (predicted) (Ccl27_predicted), mRNA [XM_342823]	-1.06201	0.881887
A_42_P683988	NM_001025406		Rattus norvegicus exosome component 9 (Exosc9), mRNA [NM_001025406]	1.03102	0.861881
A_42_P684264	XM_215530	RGD1561817_predicted	PREDICTED: Rattus norvegicus similar to Traf2 and NCK interacting kinase, splice variant 4 (LOC294917), mRNA [XM_215530]	1.04645	1.30287
A_42_P684295	NM_057121	Slc15a1	Rattus norvegicus solute carrier family 15 (oligopeptide transporter), member 1 (Slc15a1), mRNA [NM_057121]	-1.18326	0.957179
A_42_P684538	NM_138827	Slc2a1	Rattus norvegicus solute carrier family 2 (facilitated glucose transporter), member 1 (Slc2a1), mRNA [NM_138827]	-1.08991	0.927488
A_42_P684885	NM_133517	Atp12a	Rattus norvegicus ATPase, H+/K+ transporting, nongastric, alpha polypeptide (Atp12a), mRNA [NM_133517]	1.1015	1.07895
A_42_P685138	NM_153621	Dab1	Rattus norvegicus disabled homolog 1 (Drosophila) (Dab1), mRNA [NM_153621]	1.13847	0.923059
A_42_P685287	NM_021909	Fxyd5	Rattus norvegicus FXYD domain-containing ion transport regulator 5 (Fxyd5), mRNA [NM_021909]	1.18608	1.17332
A_42_P685320	XM_242562	RGD1566130_predicted	PREDICTED: Rattus norvegicus similar to mKIAA1940 protein (LOC312504), mRNA [XM_242562]	1.08111	1.19459
A_42_P685356	BG670434		BG670434 DRNBBB08 Rat DRG Library Rattus norvegicus cDNA clone DRNBBB08 5', mRNA sequence [BG670434]	-1.11507	1.01176
A_42_P685368	NM_001013109		Rattus norvegicus death-associated kinase 2 (Dapk2), mRNA [NM_001013109]	-1.06453	0.952892
A_42_P685404	NM_138511	Gpc2	Rattus norvegicus glypican 2 (cerebroglycan) (Gpc2), mRNA [NM_138511]	1.01716	0.860912
A_42_P685418	XM_215637	Rbm8_predicted	PREDICTED: Rattus norvegicus RNA binding motif protein 8 (predicted) (Rbm8_predicted), mRNA [XM_215637]	1.05746	0.979484
A_42_P685906	NM_139106	Atp5d	Rattus norvegicus ATP synthase, H+ transporting, mitochondrial F1 complex, delta subunit (Atp5d), mRNA [NM_139106]	1.10028	1.14527
A_42_P686078	AW143067		AW143067 EST293362 Normalized rat muscle, Bento Soares Rattus sp. cDNA clone RGIBC65 5' end, mRNA sequence [AW143067]	1.05108	1.09746
A_42_P686234	XM_221384	Muc4	PREDICTED: Rattus norvegicus similar to Heterodimeric complex composed of a mucin subunit, ASGP-1, which is predominantly O-glycosylated, and a cysteine-rich transmembrane subunit, ASGP-2, which is predominantly N-glycosylated (LOC303887), mRNA...	1.08948	1.17718
A_42_P686427	AW142560		AW142560 EST292812 Normalized rat embryo, Bento Soares Rattus sp. cDNA clone RGIAP52 5' end, mRNA sequence [AW142560]	1.15242	1.19089
A_42_P686567	TC555302		Unknown	1.05227	0.999363
A_42_P686680	XM_228806	RGD1563566_predicted	PREDICTED: Rattus norvegicus similar to Ubiquilin 2 (LOC317396), mRNA [XM_228806]	-1.07321	0.974967
A_42_P686756	BC087706		Rattus norvegicus cDNA clone IMAGE:7315883 [BC087706]	1.05966	1.09471
A_42_P686820	NM_001002023	Sgce	Rattus norvegicus sarcoglycan, epsilon (Sgce), mRNA [NM_001002023]	1.09928	0.854574
A_42_P686916	XM_217200	Tex9_predicted	PREDICTED: Rattus norvegicus testis expressed gene 9 (predicted) (Tex9_predicted), mRNA [XM_217200]	-1.13914	0.861599
A_42_P687133	NM_024140	Nrgn	Rattus norvegicus neurogranin (Nrgn), mRNA [NM_024140]	1.06562	0.91616
A_42_P687186	NM_012649	Sdc4	Rattus norvegicus syndecan 4 (Sdc4), mRNA [NM_012649]	-1.02347	0.858745
A_42_P687727	NM_130412	Sdf4	Rattus norvegicus stromal cell derived factor 4 (Sdf4), mRNA [NM_130412]	1.00895	1.08908
A_42_P687767	XM_216011	RGD1308635_predicted	PREDICTED: Rattus norvegicus similar to CG12379-PA (predicted) (LOC296587), mRNA [XM_216011]	1.0698	0.972541
A_42_P688367	XM_227694	RGD1311625_predicted	PREDICTED: Rattus norvegicus similar to KIAA1546 protein (predicted) (LOC310859), mRNA [XM_227694]	1.06804	1.21033
A_42_P688442	NM_031777	Usf1	Rattus norvegicus upstream transcription factor 1 (Usf1), mRNA [NM_031777]	-1.10162	1.12484
A_42_P688604	NM_031565	Ces1	Rattus norvegicus carboxylesterase 1 (Ces1), mRNA [NM_031565]	1.02091	0.883654
A_42_P688809	AY387486		Rattus norvegicus furosemide-sensitive KCl cotransporter 4 (Kcc4) mRNA, partial cds. [AY387486]	-1.21412	0.772655
A_42_P688815	AY429042	Slc12a7	Rattus norvegicus K-Cl cotransporter KCC4 mRNA, partial cds. [AY429042]	1.00303	1.0476
A_42_P688843	XM_214895	Polr2i_predicted	PREDICTED: Rattus norvegicus polymerase (RNA) II (DNA directed) polypeptide I (predicted) (Polr2i_predicted), mRNA [XM_214895]	1.00533	1.11516
A_42_P689013	NM_053800	Txn1	Rattus norvegicus thioredoxin 1 (Txn1), mRNA [NM_053800]	-1.00222	1.06536
A_42_P689631	XM_231650	Ephb6	PREDICTED: Rattus norvegicus Eph receptor B6 (predicted) (Ephb6_predicted), mRNA [XM_231650]	-1.13732	1.08316
A_42_P689755	NM_053306	Pak2	Rattus norvegicus p21 (CDKN1A)-activated kinase 2 (Pak2), mRNA [NM_053306]	1.00571	1.03632
A_42_P689873	NM_198754	Cklfsf8	Rattus norvegicus chemokine-like factor super family 8 (Cklfsf8), mRNA [NM_198754]	-1.17817	0.691321
A_42_P690223	XM_232671	Chd7_predicted	PREDICTED: Rattus norvegicus chromodomain helicase DNA binding protein 7 (predicted) (Chd7_predicted), mRNA [XM_232671]	-1.10187	0.829569
A_42_P690274	NM_053359	Atox1	Rattus norvegicus ATX1 (antioxidant protein 1) homolog 1 (yeast) (Atox1), mRNA [NM_053359]	1.09952	1.16186
A_42_P690349	XM_214777	Smoc2_predicted	PREDICTED: Rattus norvegicus SPARC related modular calcium binding 2 (predicted) (Smoc2_predicted), mRNA [XM_214777]	1.27977	1.06478
A_42_P690569	NM_031064	Ndufv2	Rattus norvegicus NADH dehydrogenase (ubiquinone) flavoprotein 2 (Ndufv2), nuclear gene encoding mitochondrial protein, mRNA [NM_031064]	1.02984	1.10384
A_42_P691339	ENSRNOT00000018076		Rattus norvegicus mRNA for sulfonylurea receptor, complete cds. [D83598]	-1.19158	0.967788
A_42_P691927	NM_133561	Brp44l	Rattus norvegicus brain protein 44-like (Brp44l), mRNA [NM_133561]	-1.03864	0.940852
A_42_P692008	XM_217059	Hoxc9_predicted	PREDICTED: Rattus norvegicus homeo box C9 (predicted) (Hoxc9_predicted), mRNA [XM_217059]	-1.09899	0.89173
A_42_P692054	NM_012988	Nfia	Rattus norvegicus nuclear factor I/A (Nfia), mRNA [NM_012988]	1.02089	0.975379
A_42_P692064	AW915467		AW915467 EST346771 Normalized rat embryo, Bento Soares Rattus sp. cDNA clone RGICV71 5' end, mRNA sequence [AW915467]	1.03024	0.963163
A_42_P692068	NM_001008355	RGD1311566	Rattus norvegicus similar to RIKEN cDNA 0610039A15 (RGD1311566), mRNA [NM_001008355]	1.01815	0.938912
A_42_P692306	NM_001008277	Tbl3	Rattus norvegicus transducin (beta)-like 3 (Tbl3), mRNA [NM_001008277]	-1.11183	1.02409
A_42_P692476	XM_216970	Slc39a4_predicted	PREDICTED: Rattus norvegicus solute carrier family 39 (zinc transporter), member 4 (predicted) (Slc39a4_predicted), mRNA [XM_216970]	-1.23637	0.750034
A_42_P692798	NM_022589	Tspan2	Rattus norvegicus tetraspan 2 (Tspan2), mRNA [NM_022589]	1.0109	0.912606
A_42_P693096	AI454457		AI454457 UI-R-C2p-qo-c-06-0-UI.s1 UI-R-C2p Rattus norvegicus cDNA clone UI-R-C2p-qo-c-06-0-UI 3', mRNA sequence [AI454457]	-1.04011	0.937023
A_42_P693191	NM_134384	Spas1	Rattus norvegicus spermatogenic specific-gene1 (Spas1), mRNA [NM_134384]	1.02812	1.23154
A_42_P693715	AI412866		AI412866 EST241166 Normalized rat brain, Bento Soares Rattus sp. cDNA clone RBRED76 3' end, mRNA sequence [AI412866]	-1.06869	0.930708
A_42_P693948	TC554792		Q7TQ12 (Q7TQ12) Aa1114, partial (11%) [TC554792]	1.05529	1.06667
A_42_P694161	NM_001014045		Rattus norvegicus similar to RIKEN cDNA 2700007P21 (RGD1311463), mRNA [NM_001014045]	1.02012	1.03954
A_42_P694171	NM_175707	Ppil3	Rattus norvegicus peptidylprolyl isomerase (cyclophilin)-like 3 (Ppil3), mRNA [NM_175707]	1.1727	1.17849
A_42_P694208	XM_216483	RGD1311126_predicted	PREDICTED: Rattus norvegicus similar to RIKEN cDNA 4922503N01 (predicted) (LOC298366), mRNA [XM_216483]	-1.00784	0.899636
A_42_P694679	XM_343629	Hdac4_predicted	PREDICTED: Rattus norvegicus histone deacetylase 4 (predicted) (Hdac4_predicted), mRNA [XM_343629]	-1.10527	0.781932
A_42_P695017	NM_001007758	Nufip1	Rattus norvegicus nuclear fragile X mental retardation protein interacting protein 1 (Nufip1), mRNA [NM_001007758]	1.12724	1.02395
A_42_P695042	NM_023981	Csf1	Rattus norvegicus colony stimulating factor 1 (macrophage) (Csf1), mRNA [NM_023981]	-1.05338	1.0217
A_42_P695401	NM_031530	Ccl2	Rattus norvegicus chemokine (C-C motif) ligand 2 (Ccl2), mRNA [NM_031530]	2.76799	3.22167
A_42_P695531	NM_031807	Tpbg	Rattus norvegicus trophoblast glycoprotein (Tpbg), mRNA [NM_031807]	1.01199	0.956424
A_42_P695669	XM_346932	RGD1564111_predicted	PREDICTED: Rattus norvegicus hypothetical LOC360987 (LOC360987), mRNA [XM_346932]	-1.07319	0.963916
A_42_P695770	XM_214288	RGD1565407_predicted	PREDICTED: Rattus norvegicus similar to RIKEN cDNA 9430098E02 (LOC290628), mRNA [XM_214288]	-1.18132	0.781208
A_42_P696084	NM_031022	Cspg4	Rattus norvegicus chondroitin sulfate proteoglycan 4 (Cspg4), mRNA [NM_031022]	1.08611	0.952673
A_42_P696282	XM_215110	RGD1311186_predicted	PREDICTED: Rattus norvegicus similar to RIKEN cDNA 1810014F10 gene (predicted) (LOC293587), mRNA [XM_215110]	-1.09439	0.931722
A_42_P696406	XM_213226	RGD1311166_predicted	PREDICTED: Rattus norvegicus similar to RIKEN cDNA 2810417J12 gene (predicted) (LOC287103), mRNA [XM_213226]	-1.12322	0.928391
A_42_P696561	AW918243		AW918243 EST349547 Rat gene index, normalized rat, norvegicus, Bento Soares Rattus norvegicus cDNA clone RGIEO40 5' end, mRNA sequence [AW918243]	-1.09847	0.895677
A_42_P696578	XM_227429	Scnm1_predicted	PREDICTED: Rattus norvegicus sodium channel modifier 1 (predicted) (Scnm1_predicted), mRNA [XM_227429]	1.0658	1.03393
A_42_P696769	AW144236		AW144236 EST294532 Normalized rat ovary, Bento Soares Rattus sp. cDNA clone RGICN59 5' end, mRNA sequence [AW144236]	1.02572	1.01649
A_42_P697274	AW920707		AW920707 EST352011 Rat gene index, normalized rat, norvegicus, Bento Soares Rattus norvegicus cDNA clone RGIHB33 5' end, mRNA sequence [AW920707]	-1.13947	0.782092
A_42_P698051	NM_001008356	Slc39a3	Rattus norvegicus solute carrier family 39 (zinc transporter), member 3 (Slc39a3), mRNA [NM_001008356]	1.11947	1.10019
A_42_P698188	XM_343402	Neo1	PREDICTED: Rattus norvegicus neogenin (Neo1), mRNA [XM_343402]	-1.03014	1.04036
A_42_P698240	NM_138863	Ltb4dh	Rattus norvegicus leukotriene B4 12-hydroxydehydrogenase (Ltb4dh), mRNA [NM_138863]	-1.03221	0.86569
A_42_P698310	NM_053988	Calb2	Rattus norvegicus calbindin 2 (Calb2), mRNA [NM_053988]	1.04802	0.830739
A_42_P698409	NM_019370	Enpp3	Rattus norvegicus ectonucleotide pyrophosphatase/phosphodiesterase 3 (Enpp3), mRNA [NM_019370]	1.06096	0.944253
A_42_P698815	NM_001013156		Rattus norvegicus zinc finger, CCHC domain containing 9 (Zcchc9), mRNA [NM_001013156]	-1.11986	0.81097
A_42_P698874	XM_234484	RGD1309059_predicted	PREDICTED: Rattus norvegicus similar to KIAA2010 protein (predicted) (LOC314388), mRNA [XM_234484]	-1.05863	1.01357
A_42_P698972	NM_033098	Tapbp	Rattus norvegicus TAP binding protein (Tapbp), mRNA [NM_033098]	1.11987	1.32473
A_42_P699162	NM_147177	Ruvbl1	Rattus norvegicus RuvB-like protein 1 (Ruvbl1), mRNA [NM_147177]	1.03804	1.04364
A_42_P699187	NM_030986	Ak2	Rattus norvegicus adenylate kinase 2 (Ak2), transcript variant 1, mRNA [NM_030986]	1.05738	1.03983
A_42_P699217	BF286001		BF286001 EST450592 Rat Gene Index, normalized rat, Rattus norvegicus cDNA Rattus norvegicus cDNA clone RGIFL54, mRNA sequence [BF286001]	-1.1218	0.942548
A_42_P699937	NM_001034134		Rattus norvegicus eukaryotic translation initiation factor 3, subunit 6 interacting protein (Eif3s6ip), mRNA [NM_001034134]	1.10613	1.04663
A_42_P700089	NM_001034157		Rattus norvegicus Bat4 gene (Bat4), mRNA [NM_001034157]	-1.05655	0.851945
A_42_P700674	XM_215761	LOC295810	PREDICTED: Rattus norvegicus similar to Actin, cytoplasmic 2 (Gamma-actin) (LOC295810), mRNA [XM_215761]	1.28131	1.13251
A_42_P700817	NM_080576	Apoa5	Rattus norvegicus apolipoprotein A-V (Apoa5), mRNA [NM_080576]	1.05199	1.17048
A_42_P700829	XM_215688	RGD1309084_predicted	PREDICTED: Rattus norvegicus similar to expressed sequence AA408582 (predicted) (LOC295419), mRNA [XM_215688]	-1.01306	0.957728
A_42_P700879	NM_001013957		Rattus norvegicus similar to Polyglutamine binding protein 1 (LOC302557), mRNA [NM_001013957]	1.08414	0.960794
A_42_P701169	XM_219556		Rattus norvegicus similar to RIKEN cDNA 1810059G22 (LOC309193), mRNA [XM_219556]	-1.00441	0.957073
A_42_P701582	NM_053293	Gstt1	Rattus norvegicus glutathione S-transferase theta 1 (Gstt1), mRNA [NM_053293]	-1.03286	1.12787
A_42_P701840	NM_001009642	Pop4	Rattus norvegicus processing of precursor 4, ribonuclease P/MRP family, (S. cerevisiae) (Pop4), mRNA [NM_001009642]	1.19489	1.25511
A_42_P701855	XM_230605	Slc4a11_predicted	PREDICTED: Rattus norvegicus solute carrier family 4, sodium bicarbonate transporter-like, member 11 (predicted) (Slc4a11_predicted), mRNA [XM_230605]	-1.00036	1.08224
A_42_P702005	XM_237905	Ufc1	Rattus norvegicus similar to RIKEN cDNA 1110021H02; EST AA062310 (LOC289220), mRNA [XM_237905]	1.08872	0.852729
A_42_P702258	NM_017227	Padi4	Rattus norvegicus peptidyl arginine deiminase, type IV (Padi4), mRNA [NM_017227]	1.25094	1.14777
A_42_P702550	NM_012661	Sts	Rattus norvegicus steroid sulfatase (Sts), mRNA [NM_012661]	-1.1224	0.918685
A_42_P702623	NM_001009656	RGD1310801	Rattus norvegicus similar to cDNA sequence BC021513 (RGD1310801), mRNA [NM_001009656]	1.02701	0.913233
A_42_P702691	XM_228301	RGD1311375_predicted	PREDICTED: Rattus norvegicus similar to RIKEN cDNA A530089I17 (predicted) (LOC309855), mRNA [XM_228301]	1.23166	1.34134
A_42_P702933	XM_213526	Fbf1_predicted	PREDICTED: Rattus norvegicus Fas (TNFRSF6) binding factor 1 (predicted) (Fbf1_predicted), mRNA [XM_213526]	1.17348	1.25805
A_42_P702941	XM_215776	Ndufs3_predicted	PREDICTED: Rattus norvegicus NADH dehydrogenase (ubiquinone) Fe-S protein 3 (predicted) (Ndufs3_predicted), mRNA [XM_215776]	-1.03433	1.07687
A_42_P703403	NM_031974	Clta	Rattus norvegicus clathrin, light polypeptide (Lca) (Clta), mRNA [NM_031974]	-1.0035	1.04399
A_42_P703602	NM_013183	Mep1b	Rattus norvegicus meprin 1 beta (Mep1b), mRNA [NM_013183]	1.14339	1.46127
A_42_P703647	XM_342955	Cda_predicted	PREDICTED: Rattus norvegicus cytidine deaminase (predicted) (Cda_predicted), mRNA [XM_342955]	-1.16166	1.20267
A_42_P703664	XM_215887	Npn3	Rattus norvegicus similar to RIKEN cDNA 1700127B04 (LOC296271), mRNA [XM_215887]	1.02098	1.05966
A_42_P703688	NM_172033	Plekhb1	Rattus norvegicus evectin-1 (Plekhb1), mRNA [NM_172033]	1.17886	0.989067
A_42_P703751	XM_213467	RGD1309441_predicted	PREDICTED: Rattus norvegicus similar to hypothetical protein FLJ30656 (predicted) (LOC287731), mRNA [XM_213467]	1.02467	1.01992
A_42_P704363	AI599292		AI599292 EST250995 Normalized rat embryo, Bento Soares Rattus sp. cDNA clone REMEQ39 3' end, mRNA sequence [AI599292]	1.06637	1.33025
A_42_P704370	NM_023972	Arl6ip5	Rattus norvegicus ADP-ribosylation factor-like 6 interacting protein 5 (Arl6ip5), mRNA [NM_023972]	1.09755	1.07293
A_42_P704383	NM_199270	Bre	Rattus norvegicus brain and reproductive organ-expressed protein (Bre), mRNA [NM_199270]	1.04633	1.14296
A_42_P704583	XM_215148		Rattus norvegicus similar to RIKEN cDNA 1810009A15 (LOC293720), mRNA [XM_215148]	1.07297	0.93923
A_42_P704824	NM_001009640	Cirh1a	Rattus norvegicus cirrhosis, autosomal recessive 1A (cirhin) (Cirh1a), mRNA [NM_001009640]	-1.03454	1.06796
A_42_P704967	NM_001034934		Rattus norvegicus AT rich interactive domain 5A (Mrf1 like) (Arid5a), mRNA [NM_001034934]	1.24655	1.11924
A_42_P705083	XM_341621	Il17b	PREDICTED: Rattus norvegicus interleukin 17B (Il17b), mRNA [XM_341621]	1.02578	1.06255
A_42_P705866	NM_001013971		Rattus norvegicus similar to C330016O16Rik protein (RGD1304861), mRNA [NM_001013971]	-1.1218	0.946798
A_42_P706831	XM_579917		PREDICTED: Rattus norvegicus LOC499125 (LOC499125), mRNA [XM_579917]	1.10933	1.05851
A_42_P707132	NM_031669	Prap1	Rattus norvegicus proline-rich acidic protein 1 (Prap1), mRNA [NM_031669]	1.01335	1.32466
A_42_P707230	NM_017132	Rcn2	Rattus norvegicus reticulocalbin 2 (Rcn2), mRNA [NM_017132]	1.18893	0.908391
A_42_P707617	NM_013053	Ywhaq	Rattus norvegicus tyrosine 3-monooxygenase/tryptophan 5-monooxygenase activation protein, theta polypeptide (Ywhaq), mRNA [NM_013053]	1.12213	1.12525
A_42_P707727	NM_022270	Slc22a4	Rattus norvegicus solute carrier family 22 (organic cation transporter), member 4 (Slc22a4), mRNA [NM_022270]	-1.01833	1.04774
A_42_P707872	NM_019362	Stk39	Rattus norvegicus serine/threonine kinase 39, STE20/SPS1 homolog (yeast) (Stk39), mRNA [NM_019362]	1.02442	0.759005
A_42_P707937	NM_080583	Ap2b1	Rattus norvegicus adaptor-related protein complex 2, beta 1 subunit (Ap2b1), mRNA [NM_080583]	1.0212	0.995136
A_42_P707970	NM_030861	Mgat1	Rattus norvegicus Alpha-1,3-mannosyl-glycoprotein 2-beta-N-acetylglucosaminyltransferase (Mgat1), mRNA [NM_030861]	1.03865	1.00421
A_42_P707992	XM_230297	RGD1560411_predicted	PREDICTED: Rattus norvegicus similar to Hypothetical protein 6720430O15 (LOC311210), mRNA [XM_230297]	-1.07783	0.937908
A_42_P708060	NM_030828	Gpc1	Rattus norvegicus glypican 1 (Gpc1), mRNA [NM_030828]	-1.0048	0.769462
A_42_P708181	XM_222157	Kntc1_predicted	PREDICTED: Rattus norvegicus kinetochore associated 1 (predicted) (Kntc1_predicted), mRNA [XM_222157]	1.02217	1.13883
A_42_P708541	XM_215833	Mrps5_predicted	PREDICTED: Rattus norvegicus mitochondrial ribosomal protein S5 (predicted) (Mrps5_predicted), mRNA [XM_215833]	1.02507	1.13265
A_42_P708569	XM_341867	Ube3a_predicted	PREDICTED: Rattus norvegicus ubiquitin protein ligase E3A (predicted) (Ube3a_predicted), mRNA [XM_341867]	-1.07927	0.810168
A_42_P708593	NM_031678	Per2	Rattus norvegicus period homolog 2 (Drosophila) (Per2), mRNA [NM_031678]	-1.11719	0.458546
A_42_P708614	XM_235518	Ndufa6_predicted	PREDICTED: Rattus norvegicus NADH dehydrogenase (ubiquinone) 1 alpha subcomplex, 6 (B14) (predicted) (Ndufa6_predicted), mRNA [XM_235518]	-1.0422	1.01408
A_42_P708819	NM_031133	Thpo	Rattus norvegicus thrombopoietin (Thpo), mRNA [NM_031133]	1.11984	1.38491
A_42_P708952	XM_216347	RGD1562249_predicted	PREDICTED: Rattus norvegicus similar to archease (LOC297885), mRNA [XM_216347]	1.07356	1.12609
A_42_P709692	NM_173322	Pnrc1	Rattus norvegicus proline rich 2 (Pnrc1), mRNA [NM_173322]	-1.04375	0.931086
A_42_P709819	AW921546		AW921546 EST352850 Rat gene index, normalized rat, norvegicus, Bento Soares Rattus norvegicus cDNA clone RGIIA63 5' end, mRNA sequence [AW921546]	1.11036	0.990369
A_42_P710166	XM_238162	Ppfia1_predicted	PREDICTED: Rattus norvegicus protein tyrosine phosphatase, receptor type, f polypeptide (PTPRF), interacting protein, alpha 1 (predicted) (Ppfia1_predicted), mRNA [XM_238162]	1.16267	1.15888
A_42_P710191	XM_225559	Taf3_predicted	PREDICTED: Rattus norvegicus TAF3 RNA polymerase II, TATA box binding protein (TBP)-associated factor (predicted) (Taf3_predicted), mRNA [XM_225559]	1.03917	0.917702
A_42_P710309	DV723243		RVL14989 Wackym-Soares normalized rat vestibular cDNA library Rattus norvegicus cDNA 5', mRNA sequence [DV723243]	1.01769	1.05925
A_42_P710324	XM_223837	Nkiras1_predicted	PREDICTED: Rattus norvegicus NFKB inhibitor interacting Ras-like protein 1 (predicted) (Nkiras1_predicted), mRNA [XM_223837]	1.05397	1.06755
A_42_P710659	NM_138915	Drd1ip	Rattus norvegicus dopamine receptor D1 interacting protein (Drd1ip), mRNA [NM_138915]	1.11453	1.26496
A_42_P710738	NM_031620	Phgdh	Rattus norvegicus 3-phosphoglycerate dehydrogenase (Phgdh), mRNA [NM_031620]	1.19917	1.11349
A_42_P710870	CB582287		AMGNNUC:URRG1-00088-B7-A urrg1 (14046) Rattus norvegicus cDNA clone urrg1-00088-b7 5', mRNA sequence [CB582287]	-1.22766	0.874544
A_42_P711464	NM_001024882		Rattus norvegicus similar to Nasopharyngeal epithelium specific protein 1 (MGC116217), mRNA [NM_001024882]	1.00109	1.04398
A_42_P711589	NM_022948	Sfxn3	Rattus norvegicus sideroflexin 3 (Sfxn3), mRNA [NM_022948]	-1.10722	0.723456
A_42_P711741	NM_001005903	Capzb	Rattus norvegicus F-actin capping protein beta subunit (Capzb), mRNA [NM_001005903]	1.06352	1.09203
A_42_P712718	NM_001004280	RGD1303272	Rattus norvegicus similar to RIKEN cDNA 2010311D03 (RGD1303272), mRNA [NM_001004280]	1.06371	1.19626
A_42_P712777	NM_053575	Cabin1	Rattus norvegicus calcineurin binding protein 1 (Cabin1), mRNA [NM_053575]	-1.02773	0.88114
A_42_P712801	NM_178106	Entpd3	Rattus norvegicus ectonucleoside triphosphate diphosphohydrolase 3 (Entpd3), mRNA [NM_178106]	1.08858	1.08058
A_42_P712949	XM_225178	Fbxo23	Rattus norvegicus similar to RIKEN cDNA 2210021G21 (LOC306771), mRNA [XM_225178]	1.10337	1.1636
A_42_P713089	XM_215733	Pkp4_predicted	PREDICTED: Rattus norvegicus plakophilin 4 (predicted) (Pkp4_predicted), mRNA [XM_215733]	1.10726	1.07893
A_42_P713629	NM_001014013		Rattus norvegicus similar to expressed sequence AA960436 (RGD1305215), mRNA [NM_001014013]	1.10001	1.08685
A_42_P713737	XM_213267	RGD1306126	PREDICTED: Rattus norvegicus similar to hypothetical protein MGC2494 (predicted) (LOC287150), mRNA [XM_213267]	-1.05511	0.911322
A_42_P713975	XM_575112		PREDICTED: Rattus norvegicus similar to RIKEN cDNA 2900010J23 (LOC499779), mRNA [XM_575112]	-1.04619	0.875088
A_42_P714075	NM_031723	Spc18	Rattus norvegicus signal peptidase complex 18kD (Spc18), mRNA [NM_031723]	1.00131	0.975972
A_42_P714166	NM_001017491		Rattus norvegicus similar to RIKEN cDNA E430019B13 (MGC108827), mRNA [NM_001017491]	1.19218	1.00502
A_42_P714245	NM_001003708	Trappc4	Rattus norvegicus trafficking protein particle complex 4 (Trappc4), mRNA [NM_001003708]	1.00703	0.985393
A_42_P714281	XM_213612	RGD1564582_predicted	PREDICTED: Rattus norvegicus hypothetical LOC288065 (LOC288065), mRNA [XM_213612]	1.00891	1.02247
A_42_P714804	NM_133548	Hdgfrp2	Rattus norvegicus hepatoma-derived growth factor, related protein 2 (Hdgfrp2), mRNA [NM_133548]	-1.05762	1.11049
A_42_P714875	XM_214859	Clptm1_predicted	PREDICTED: Rattus norvegicus cleft lip and palate associated transmembrane protein 1 (predicted) (Clptm1_predicted), mRNA [XM_214859]	1.16257	1.10059
A_42_P715019	XM_233144	RGD1311849_predicted	PREDICTED: Rattus norvegicus similar to mKIAA1797 protein (predicted) (LOC313346), mRNA [XM_233144]	1.06486	1.15493
A_42_P715210	XM_223174	RGD1564709_predicted	PREDICTED: Rattus norvegicus similar to ATP-binding cassette, sub-family G (WHITE), member 3 (LOC305142), mRNA [XM_223174]	-1.06042	1.04604
A_42_P715712	BI395758		BI395758 EST531629 Rat gene index, normalized rat, norvegicus Rattus norvegicus cDNA clone RGICN02 5' end, mRNA sequence [BI395758]	-1.16329	0.86479
A_42_P715836	NM_021676	Shank3	Rattus norvegicus SH3/ankyrin domain gene 3 (Shank3), mRNA [NM_021676]	-1.01747	1.02377
A_42_P716283	XM_233535	Zmym1_predicted	PREDICTED: Rattus norvegicus zinc finger, MYM domain containing 1 (predicted) (Zmym1_predicted), mRNA [XM_233535]	-1.02332	0.880404
A_42_P716310	XM_342385	RGD1307615_predicted	PREDICTED: Rattus norvegicus similar to hypothetical protein FLJ13045 (predicted) (LOC362084), mRNA [XM_342385]	-1.0267	0.833752
A_42_P716352	NM_031154	Gstm3	Rattus norvegicus glutathione S-transferase, mu type 3 (Gstm3), mRNA [NM_031154]	-1.20738	0.775366
A_42_P716553	XM_215193	Rhod_predicted	PREDICTED: Rattus norvegicus ras homolog gene family, member D (predicted) (Rhod_predicted), mRNA [XM_215193]	1.00498	0.988369
A_42_P716570	XM_575591	Tia1	PREDICTED: Rattus norvegicus cytotoxic granule-associated RNA binding protein 1 (predicted) (Tia1_predicted), mRNA [XM_575591]	-1.07094	0.858248
A_42_P716940	XM_213564	Top3b_predicted	PREDICTED: Rattus norvegicus topoisomerase (DNA) III beta (predicted) (Top3b_predicted), mRNA [XM_213564]	1.00046	0.913155
A_42_P717308	XM_223245	Thap6_predicted	PREDICTED: Rattus norvegicus THAP domain containing 6 (predicted) (Thap6_predicted), mRNA [XM_223245]	-1.28813	0.941419
A_42_P717621	XM_342020	RGD1304607_predicted	PREDICTED: Rattus norvegicus similar to thymus atrophy-related protein (predicted) (LOC361727), mRNA [XM_342020]	1.08056	1.0021
A_42_P717631	AI230097		AI230097 EST226792 Normalized rat embryo, Bento Soares Rattus sp. cDNA clone REMCR05 3' end, mRNA sequence [AI230097]	1.08509	1.06274
A_42_P717643	XM_217246	Nck1_predicted	PREDICTED: Rattus norvegicus non-catalytic region of tyrosine kinase adaptor protein 1 (predicted) (Nck1_predicted), mRNA [XM_217246]	1.03493	1.03997
A_42_P717912	NM_022616	2007-09-01	Rattus norvegicus septin 7 (Sept7), mRNA [NM_022616]	-1.00139	0.915345
A_42_P718022	NM_017185	Tnni2	Rattus norvegicus troponin 1, type 2 (Tnni2), mRNA [NM_017185]	1.16906	1.05711
A_42_P718324	XM_341264	LOC360990	PREDICTED: Rattus norvegicus similar to ubiquitin specific protease 34 (LOC360990), mRNA [XM_341264]	-1.14653	0.945796
A_42_P718331	NM_133522	Sstr3	Rattus norvegicus somatostatin receptor 3 (Sstr3), mRNA [NM_133522]	-1.23233	0.91081
A_42_P718390	NM_001033887		Rattus norvegicus similar to RIKEN cDNA 1190002C06 (MGC124825), mRNA [NM_001033887]	1.05232	0.980313
A_42_P718858	XM_222476	Rtbnd_predicted	PREDICTED: Rattus norvegicus retbindin (predicted) (Rtbnd_predicted), mRNA [XM_222476]	-1.00427	0.979229
A_42_P719101	NM_001024865		Rattus norvegicus mitochondrial ribosomal protein L40 (Mrpl40), mRNA [NM_001024865]	-1.15945	0.92586
A_42_P719131	TC542981		Unknown	1.06743	0.949671
A_42_P719221	XM_217838	Vip	PREDICTED: Rattus norvegicus vasoactive intestinal polypeptide (Vip), mRNA [XM_217838]	-1.28479	0.706315
A_42_P719350	XM_213533		Rattus norvegicus similar to hypothetical protein DKFZp434P0316 (LOC287842), mRNA [XM_213533]	1.12029	1.46495
A_42_P719478	XM_235023	RGD1560606_predicted	PREDICTED: Rattus norvegicus similar to down-regulated in metastasis (LOC314713), mRNA [XM_235023]	-1.08539	0.998995
A_42_P720077	NM_144739	Fmo5	Rattus norvegicus flavin containing monooxygenase 5 (Fmo5), mRNA [NM_144739]	1.21925	1.00284
A_42_P720964	XM_239336	LOC303515	PREDICTED: Rattus norvegicus similar to B230105J10 protein (LOC303515), mRNA [XM_239336]	-1.15978	1.02105
A_42_P721011	NM_017282	Psma5	Rattus norvegicus proteasome (prosome, macropain) subunit, alpha type 5 (Psma5), mRNA [NM_017282]	1.15885	1.24537
A_42_P721270	XM_213849	Nfix	PREDICTED: Rattus norvegicus nuclear factor I/X (Nfix), mRNA [XM_213849]	-1.03211	0.943405
A_42_P722299	XM_215704	RGD1566242_predicted	PREDICTED: Rattus norvegicus similar to RIKEN cDNA 1500009M05 (LOC295457), mRNA [XM_215704]	1.01686	1.04161
A_42_P722409	NM_001004252	Farslb	Rattus norvegicus phenylalanine-tRNA synthetase-like, beta subunit (Farslb), mRNA [NM_001004252]	1.06643	1.3259
A_42_P722644	XM_343330	RGD1565411_predicted	PREDICTED: Rattus norvegicus similar to 2610317D23Rik protein (LOC363000), mRNA [XM_343330]	-1.15528	0.856555
A_42_P722646	XM_343330	RGD1565411_predicted	PREDICTED: Rattus norvegicus similar to 2610317D23Rik protein (LOC363000), mRNA [XM_343330]	-1.08177	0.823448
A_42_P722761	XM_214940	Tbc1d17_predicted	PREDICTED: Rattus norvegicus TBC1 domain family, member 17 (predicted) (Tbc1d17_predicted), mRNA [XM_214940]	1.00325	0.889603
A_42_P722862	TC537913		AY043488 selenoprotein SelM {Mus musculus;} , complete [TC537913]	-1.15446	0.865648
A_42_P722870	AW141147		AW141147 EST291183 Normalized rat brain, Bento Soares Rattus sp. cDNA clone RGIBE08 5' end similar to C-1, putative transcription factor, mRNA sequence [AW141147]	1.01244	1.02775
A_42_P722989	XM_341448	Purg_predicted	Rattus norvegicus similar to Pur-gamma B-form (LOC361162), mRNA [XM_341448]	1.41997	1.31388
A_42_P723060	NM_001009666	Dnalc4	Rattus norvegicus dynein, axonemal, light chain 4 (Dnalc4), mRNA [NM_001009666]	-1.0127	1.03453
A_42_P723173	NM_012797	Id1	Rattus norvegicus Inhibitor of DNA binding 1, helix-loop-helix protein (splice variation) (Id1), mRNA [NM_012797]	-1.0103	0.910661
A_42_P723437	NM_001007661	MGC72984	Rattus norvegicus thymocyte protein thy28 (MGC72984), mRNA [NM_001007661]	1.06078	0.999212
A_42_P723851	NM_053456	Plcl1	Rattus norvegicus phospholipase C-like 1 (Plcl1), mRNA [NM_053456]	-1.24311	0.891588
A_42_P723936	XM_343839	Atp2b3	PREDICTED: Rattus norvegicus ATPase, Ca++ transporting, plasma membrane 3 (Atp2b3), mRNA [XM_343839]	1.0986	0.993415
A_42_P723967	NM_019364	Scfd1	Rattus norvegicus sec1 family domain containing 1 (Scfd1), mRNA [NM_019364]	1.23286	1.2141
A_42_P724142	XM_238166	Mphosph10_predicted	PREDICTED: Rattus norvegicus M-phase phosphoprotein 10 (U3 small nucleolar ribonucleoprotein) (predicted) (Mphosph10_predicted), mRNA [XM_238166]	1.08315	1.0366
A_42_P724535	NM_001007747	MGC94463	Rattus norvegicus O-linked mannose beta1,2-N-acetylglucosaminyltransferase (MGC94463), mRNA [NM_001007747]	-1.11433	0.870344
A_42_P724600	NM_001006976	Tars	Rattus norvegicus threonyl-tRNA synthetase (Tars), mRNA [NM_001006976]	1.30105	1.13323
A_42_P725303	NM_001033889		Rattus norvegicus component of oligomeric golgi complex 7 (Cog7), mRNA [NM_001033889]	1.11189	0.955411
A_42_P725318	NM_053891	Cdk5r1	Rattus norvegicus cyclin-dependent kinase 5, regulatory subunit 1 (p35) (Cdk5r1), mRNA [NM_053891]	1.12416	1.24308
A_42_P725471	NM_133545	Ptpn21	Rattus norvegicus protein tyrosine phosphatase 2E (Ptpn21), mRNA [NM_133545]	-1.04065	0.994948
A_42_P726091	XM_347000	RGD1563374_predicted	PREDICTED: Rattus norvegicus hypothetical LOC361786 (LOC361786), mRNA [XM_347000]	-1.03215	0.944732
A_42_P726132	XM_230497	RGD1305647_predicted	Rattus norvegicus similar to hypothetical protein FLJ23375 (LOC311350), mRNA [XM_230497]	1.03519	1.07733
A_42_P726363	NM_031536	Mcsp	Rattus norvegicus mitochondrial capsule selenoprotein (Mcsp), mRNA [NM_031536]	1.34498	1.18348
A_42_P726413	XM_232140	RGD1306746_predicted	Rattus norvegicus similar to Hypothetical protein MGC25529 (LOC312511), mRNA [XM_232140]	-1.04262	1.03923
A_42_P726573	NM_053838	Npr2	Rattus norvegicus natriuretic peptide receptor 2 (Npr2), mRNA [NM_053838]	1.23918	1.11314
A_42_P726743	AW916730		AW916730 EST348034 Rat gene index, normalized rat, norvegicus, Bento Soares Rattus norvegicus cDNA clone RGIDU07 5' end, mRNA sequence [AW916730]	-1.02967	0.902239
A_42_P726994	XM_573394		PREDICTED: Rattus norvegicus similar to SET domain-containing protein (LOC498178), mRNA [XM_573394]	1.03141	0.898612
A_42_P727022	XM_221213	Rab40b_predicted	PREDICTED: Rattus norvegicus Rab40b, member RAS oncogene family (predicted) (Rab40b_predicted), mRNA [XM_221213]	-1.28657	0.875305
A_42_P727191	NM_177425	Csrp2	Rattus norvegicus cysteine and glycine-rich protein 2 (Csrp2), mRNA [NM_177425]	1.06085	0.911395
A_42_P727231	NM_001014104		Rattus norvegicus similar to cDNA sequence BC019776 (LOC316842), mRNA [NM_001014104]	1.08913	1.15098
A_42_P727530	NM_153472	Mnat1	Rattus norvegicus menage a trois 1 (Mnat1), mRNA [NM_153472]	-1.03241	0.902362
A_42_P727584	NM_031622	Mapk6	Rattus norvegicus mitogen-activated protein kinase 6 (Mapk6), mRNA [NM_031622]	-1.09988	0.92739
A_42_P727711	CV118732		AGENCOURT_31540947 NIH_MGC_269 Rattus norvegicus cDNA clone IMAGE:7461523 5', mRNA sequence [CV118732]	1.10454	1.09617
A_42_P728032	AI600156		AI600156 EST251859 Normalized rat embryo, Bento Soares Rattus sp. cDNA clone REMDY45 3' end, mRNA sequence [AI600156]	1.00237	0.819901
A_42_P728063	AA875623		AA875623 UI-R-E0-ct-e-04-0-UI.s1 UI-R-E0 Rattus norvegicus cDNA clone UI-R-E0-ct-e-04-0-UI 3' similar to gi [AA875623]	1.04645	0.981611
A_42_P728204	NM_001034849		Rattus norvegicus GTPase, IMAP family member 1 (Gimap1), mRNA [NM_001034849]	-1.07847	1.09343
A_42_P728278	NM_001034136		Rattus norvegicus mitochondrial ribosomal protein L2 (Mrpl2), mRNA [NM_001034136]	-1.05024	1.03389
A_42_P728472	NM_001007600	Rps4x	Rattus norvegicus ribosomal protein S4, X-linked (Rps4x), mRNA [NM_001007600]	1.0078	1.00882
A_42_P728925	NM_207592	Gpi	Rattus norvegicus glucose phosphate isomerase (Gpi), mRNA [NM_207592]	-1.06253	1.0935
A_42_P729012	NM_001011962	Ceecam1	Rattus norvegicus cerebral endothelial cell adhesion molecule 1 (Ceecam1), mRNA [NM_001011962]	1.3102	1.15433
A_42_P729340	NM_138913	Oas1	Rattus norvegicus 2',5'-oligoadenylate synthetase 1, 40/46kDa (Oas1), mRNA [NM_138913]	1.13326	1.86468
A_42_P729482	AW916866		AW916866 EST348079 Rat gene index, normalized rat, norvegicus, Bento Soares Rattus norvegicus cDNA clone RGIDU64 5' end, mRNA sequence [AW916866]	1.07492	1.0494
A_42_P729496	NM_053669	Aps	Rattus norvegicus adaptor protein with pleckstrin homology and src homology 2 domains (Aps), mRNA [NM_053669]	-1.03679	0.976747
A_42_P729693	NM_022599	Synj2bp	Rattus norvegicus synaptojanin 2 binding protein (Synj2bp), mRNA [NM_022599]	-1.20875	0.922241
A_42_P729705	XM_214242	Sugt1	PREDICTED: Rattus norvegicus SGT1, suppressor of G2 allele of SKP1 (S. cerevisiae) (predicted) (Sugt1_predicted), mRNA [XM_214242]	1.04265	1.01835
A_42_P729743	NM_022005	Fxyd6	Rattus norvegicus FXYD domain-containing ion transport regulator 6 (Fxyd6), mRNA [NM_022005]	-1.01302	0.814486
A_42_P730411	NM_001012181	Elf2	Rattus norvegicus E74-like factor 2 (Elf2), transcript variant 2, mRNA [NM_001012181]	-1.02417	0.935974
A_42_P730505	XM_219685	Rce1	PREDICTED: Rattus norvegicus Ras and a-factor-converting enzyme 1 homolog (S. cerevisiae) (predicted) (Rce1_predicted), mRNA [XM_219685]	-1.00797	1.07771
A_42_P730636	TC555648		O62707 (O62707) Env protein, partial (8%) [TC555648]	1.03202	1.01922
A_42_P731541	XM_341314	Psmb5	PREDICTED: Rattus norvegicus proteasome (prosome, macropain) subunit, beta type 5 (Psmb5), mRNA [XM_341314]	1.04694	1.02875
A_42_P732126	XM_216755	Nek9_predicted	Rattus norvegicus similar to NimA-related protein kinase (LOC299204), mRNA [XM_216755]	1.00972	1.01927
A_42_P732189	NM_139114	Rpl15	Rattus norvegicus ribosomal protein L15 (Rpl15), mRNA [NM_139114]	1.04601	1.07684
A_42_P732259	NM_001024976		Rattus norvegicus similar to chromosome 6 open reading frame 188 (RGD1304835), mRNA [NM_001024976]	1.28035	1.64003
A_42_P732437	AW916336		AW916336 EST347627 Rat gene index, normalized rat, norvegicus, Bento Soares Rattus norvegicus cDNA clone RGIDN40 5' end, mRNA sequence [AW916336]	1.0229	0.964327
A_42_P733175	XM_238063	Ibrdc1_predicted	PREDICTED: Rattus norvegicus IBR domain containing 1 (predicted) (Ibrdc1_predicted), mRNA [XM_238063]	-1.00138	1.01815
A_42_P733209	NM_001012345	Dgat2	Rattus norvegicus diacylglycerol O-acyltransferase homolog 2 (mouse) (Dgat2), mRNA [NM_001012345]	-1.05345	1.36209
A_42_P733295	NM_001009455	Armc5	Rattus norvegicus armadillo repeat containing 5 (Armc5), mRNA [NM_001009455]	-1.1051	0.956996
A_42_P733671	NM_145681	Tnfsf10	Rattus norvegicus tumor necrosis factor (ligand) superfamily, member 10 (Tnfsf10), mRNA [NM_145681]	1.1368	1.45272
A_42_P733814	XM_342800	Tox_predicted	PREDICTED: Rattus norvegicus thymocyte selection-associated HMG box gene (predicted) (Tox_predicted), mRNA [XM_342800]	-1.10981	0.832615
A_42_P734094	NM_001002827	Notch4	Rattus norvegicus Notch homolog 4 (Notch4), mRNA [NM_001002827]	-1.05814	0.896736
A_42_P734384	XM_341495	RGD1306617_predicted	PREDICTED: Rattus norvegicus similar to Serine palmitoyltransferase 1 (predicted) (LOC361213), mRNA [XM_341495]	-1.01198	0.949743
A_42_P734395	XM_228308	Scml4_predicted	Rattus norvegicus similar to hypothetical protein 9330161D17; sex comb on midleg-like (LOC309859), mRNA [XM_228308]	1.09915	1.02757
A_42_P734649	NM_001013969		Rattus norvegicus similar to DNA segment, Chr 11, ERATO Doi 18, expressed (RGD1309472), mRNA [NM_001013969]	1.14507	1.22655
A_42_P734688	XM_341208	Tec	PREDICTED: Rattus norvegicus tec protein tyrosine kinase (Tec), mRNA [XM_341208]	1.14033	1.07827
A_42_P734842	CX569261		RVL191 Wackym-Soares normalized rat vestibular cDNA library Rattus norvegicus cDNA 5', mRNA sequence [CX569261]	-1.07026	0.896529
A_42_P734868	NM_031652	Kcnab3	Rattus norvegicus potassium voltage gated channel, shaker related subfamily, beta member 3 (Kcnab3), mRNA [NM_031652]	-1.04381	1.1085
A_42_P735218	XM_221050	Falz_predicted	PREDICTED: Rattus norvegicus fetal Alzheimer antigen (predicted) (Falz_predicted), mRNA [XM_221050]	-1.00982	0.980347
A_42_P735353	NM_053757		Rattus norvegicus small inducible cytokine subfamily E, member 1 (Scye1), mRNA [NM_053757]	1.12969	1.0694
A_42_P735417	NM_175756	Fcgr2b	Rattus norvegicus Fc receptor, IgG, low affinity IIb (Fcgr2b), mRNA [NM_175756]	1.27576	1.25955
A_42_P735544	NM_031631	Vapa	Rattus norvegicus vesicle-associated membrane protein, associated protein a (Vapa), mRNA [NM_031631]	1.10368	1.08969
A_42_P736315	XM_341005	RGD1306974_predicted	PREDICTED: Rattus norvegicus similar to 5830458K16Rik protein (predicted) (LOC360733), mRNA [XM_341005]	1.19557	1.73459
A_42_P736349	NM_001013131		Rattus norvegicus tetratricopeptide repeat domain 5 (Ttc5), mRNA [NM_001013131]	1.00357	0.996376
A_42_P736390	AW143333		AW143333 EST293629 Normalized rat brain, Bento Soares Rattus sp. cDNA clone RGIBK72 5' end, mRNA sequence [AW143333]	-1.28805	0.761116
A_42_P736573	AI031053		AI031053 UI-R-C0-jp-f-11-0-UI.s1 UI-R-C0 Rattus norvegicus cDNA clone UI-R-C0-jp-f-11-0-UI 3', mRNA sequence [AI031053]	-1.05032	1.05839
A_42_P736812	NM_134449	Prkcdbp	Rattus norvegicus protein kinase C, delta binding protein (Prkcdbp), mRNA [NM_134449]	1.08244	0.942144
A_42_P736889	XM_228841	RGD1562109_predicted	PREDICTED: Rattus norvegicus similar to KIAA0522 protein (LOC317433), mRNA [XM_228841]	-1.0909	0.87831
A_42_P736967	NM_001039339		Rattus norvegicus zinc finger, DHHC domain containing 18 (Zdhhc18), mRNA [NM_001039339]	-1.00125	1.21175
A_42_P737265	XM_235439	RGD1311188_predicted	PREDICTED: Rattus norvegicus similar to 1500031N24Rik protein (predicted) (LOC315088), mRNA [XM_235439]	1.03607	0.929668
A_42_P737278	AA859843		AA859843 UI-R-E0-cc-h-04-0-UI.s1 UI-R-E0 Rattus norvegicus cDNA clone UI-R-E0-cc-h-04-0-UI 3' similar to gb [AA859843]	-1.01217	0.892122
A_42_P737455	AI071866		AI071866 UI-R-C2-nh-g-09-0-UI.s1 UI-R-C2 Rattus norvegicus cDNA clone UI-R-C2-nh-g-09-0-UI 3', mRNA sequence [AI071866]	-1.04817	0.989822
A_42_P737542	XM_575208		PREDICTED: Rattus norvegicus similar to hypothetical protein FLJ38426 (LOC499866), mRNA [XM_575208]	1.09051	1.09073
A_42_P737844	XM_341259	RGD1307414_predicted	PREDICTED: Rattus norvegicus similar to RIKEN cDNA 1110067D22 (predicted) (LOC360983), mRNA [XM_341259]	1.0699	1.11063
A_42_P738277	NM_053806	Kcnk6	Rattus norvegicus potassium channel, subfamily K, member 6 (Kcnk6), mRNA [NM_053806]	-1.03927	0.950894
A_42_P738337	NM_012575	Grin2c	Rattus norvegicus glutamate receptor, ionotropic, NMDA2C (Grin2c), mRNA [NM_012575]	1.01968	1.26764
A_42_P738520	NM_001007746	MGC94199	Rattus norvegicus similar to RIKEN cDNA 2610301B20; EST AI428449 (MGC94199), mRNA [NM_001007746]	1.11612	1.05871
A_42_P738549	NM_031670	Napsa	Rattus norvegicus napsin A aspartic peptidase (Napsa), mRNA [NM_031670]	1.06319	1.21754
A_42_P738726	XM_218514	RGD1308334_predicted	PREDICTED: Rattus norvegicus similar to hypothetical protein FLJ32949 (predicted) (LOC308519), mRNA [XM_218514]	1.07026	1.01256
A_42_P739322	NM_053347	Nde1	Rattus norvegicus nuclear distribution gene E homolog 1 (A nidulans) (Nde1), mRNA [NM_053347]	1.1926	1.15548
A_42_P739344	BF559919		BF559919 UI-R-C1-lm-g-06-0-UI.r1 UI-R-C1 Rattus norvegicus cDNA clone UI-R-C1-lm-g-06-0-UI 5', mRNA sequence [BF559919]	1.1081	1.033
A_42_P739488	BF556222		BF556222 UI-R-A1-ed-h-04-0-UI.r1 UI-R-A1 Rattus norvegicus cDNA clone UI-R-A1-ed-h-04-0-UI 5', mRNA sequence [BF556222]	-1.03824	1.08734
A_42_P739721	XM_216035	LOC296637	PREDICTED: Rattus norvegicus similar to RIKEN cDNA 5830434P21 (LOC296637), mRNA [XM_216035]	-1.19765	1.02835
A_42_P739860	NM_133578	Dusp5	Rattus norvegicus dual specificity phosphatase 5 (Dusp5), mRNA [NM_133578]	1.21571	1.219
A_42_P740161	NM_001007610	MGC94565	Rattus norvegicus similar to hypothetical protein MGC28622 (MGC94565), mRNA [NM_001007610]	-1.00859	1.13865
A_42_P740209	NM_012601	Mpg	Rattus norvegicus N-methylpurine-DNA glycosylase (Mpg), mRNA [NM_012601]	-1.00249	1.04483
A_42_P740386	NM_001012110	Zfp513	Rattus norvegicus zinc finger protein 513 (Zfp513), mRNA [NM_001012110]	1.09512	1.08641
A_42_P741027	NM_021835	Jun	Rattus norvegicus Jun oncogene (Jun), mRNA [NM_021835]	-1.21684	0.86637
A_42_P741034	XM_236533	RGD1566282_predicted	PREDICTED: Rattus norvegicus similar to RIKEN cDNA D330045A20 (LOC315911), mRNA [XM_236533]	-1.2863	0.826123
A_42_P741139	NM_030990	Plp	Rattus norvegicus proteolipid protein (Plp), mRNA [NM_030990]	-1.04537	1.02032
A_42_P742797	XM_216801	Brf1_predicted	Rattus norvegicus similar to Transcription factor IIIB 90 kDa subunit (TFIIIB90) (hTFIIIB90) (B-related factor 1) (hBRF) (TATA box-binding protein-associated factor, RNA polymerase III, subunit 2) (TAF3B2) (LOC299347), mRNA [XM_216801]	1.04773	0.929334
A_42_P743301	NM_017278	Psma1	Rattus norvegicus proteasome (prosome, macropain) subunit, alpha type 1 (Psma1), mRNA [NM_017278]	1.11484	1.11645
A_42_P743310	NM_134365	Atp5f1	Rattus norvegicus ATP synthase, H+ transporting, mitochondrial F0 complex, subunit b, isoform 1 (Atp5f1), mRNA [NM_134365]	-1.08757	1.0364
A_42_P743350	BF556101		BF556101 UI-R-A1-ef-g-06-0-UI.r1 UI-R-A1 Rattus norvegicus cDNA clone UI-R-A1-ef-g-06-0-UI 5', mRNA sequence [BF556101]	-1.00293	1.05664
A_42_P743495	NM_147146	Rwdd1	Rattus norvegicus RWD domain containing 1 (Rwdd1), mRNA [NM_147146]	1.02214	1.00797
A_42_P743682	NM_133599	Lgals2	Rattus norvegicus lectin, galactoside-binding, soluble 2 (Lgals2), mRNA [NM_133599]	1.22716	1.39888
A_42_P743825	NM_001011894	Psme3	Rattus norvegicus proteaseome (prosome, macropain) 28 subunit, 3 (Psme3), mRNA [NM_001011894]	1.12021	1.0377
A_42_P744033	BC083868		Rattus norvegicus similar to BB128963 protein, mRNA (cDNA clone IMAGE:7128283), partial cds [BC083868]	1.10096	1.03357
A_42_P744047	J00757	Cga	Rattus norvegicus glycoprotein hormone alpha subunit precursor mRNA, complete cds. [J00757]	1.02005	1.10412
A_42_P744464	XM_340740	RGD1565449_predicted	PREDICTED: Rattus norvegicus similar to Parn protein (LOC360464), mRNA [XM_340740]	1.03727	0.93769
A_42_P744495	NM_017125	Cd63	Rattus norvegicus CD63 antigen (Cd63), mRNA [NM_017125]	1.15927	0.990523
A_42_P744999	AW918472		AW918472 EST349776 Rat gene index, normalized rat, norvegicus, Bento Soares Rattus norvegicus cDNA clone RGIES75 5' end, mRNA sequence [AW918472]	-1.06824	0.82734
A_42_P745356	AI454332		AI454332 UI-R-E0-ci-d-10-0-UI.s1 UI-R-E0 Rattus norvegicus cDNA clone UI-R-E0-ci-d-10-0-UI 3', mRNA sequence [AI454332]	1.04725	0.854575
A_42_P745623	XM_340943	RGD1563123_predicted	PREDICTED: Rattus norvegicus similar to SEC14-like 1 (LOC360668), mRNA [XM_340943]	-1.02474	0.773734
A_42_P745802	BI395664		BI395664 EST531535 Rat gene index, normalized rat, norvegicus Rattus norvegicus cDNA clone RGIBT95 5' end, mRNA sequence [BI395664]	1.06214	0.978872
A_42_P745958	NM_031351	Atrn	Rattus norvegicus attractin (Atrn), mRNA [NM_031351]	1.02307	0.949631
A_42_P746089	AW915598		AW915598 EST346902 Normalized rat embryo, Bento Soares Rattus sp. cDNA clone RGICY20 5' end, mRNA sequence [AW915598]	1.12924	1.08819
A_42_P746109	XM_213725	Asmtl_predicted	PREDICTED: Rattus norvegicus acetylserotonin O-methyltransferase-like (predicted) (Asmtl_predicted), mRNA [XM_213725]	-1.00833	0.914772
A_42_P746212	XM_216190	RGD1560795_predicted	PREDICTED: Rattus norvegicus similar to Sepiapterin reductase (SPR) (LOC297402), mRNA [XM_216190]	-1.10502	1.11585
A_42_P746214	XM_342714	Spr	PREDICTED: Rattus norvegicus sepiapterin reductase (Spr), mRNA [XM_342714]	1.00832	1.0144
A_42_P746851	AW916157		AW916157 EST347461 Rat gene index, normalized rat, norvegicus, Bento Soares Rattus norvegicus cDNA clone RGIDI75 5' end, mRNA sequence [AW916157]	-1.05769	0.842367
A_42_P747311	NM_057204	Ptpn23	Rattus norvegicus protein tyrosine phosphatase, non-receptor type 23 (Ptpn23), mRNA [NM_057204]	-1.05872	0.925639
A_42_P747877	NM_172029	Eif2b1	Rattus norvegicus eukaryotic translation initiation factor 2B, subunit 1 alpha (Eif2b1), mRNA [NM_172029]	-1.00056	1.1313
A_42_P748135	XM_216586	RGD1564662_predicted	PREDICTED: Rattus norvegicus similar to Msx-2 interacting nuclear target protein (LOC298604), mRNA [XM_216586]	1.19356	0.913584
A_42_P748540	NM_001033079		Rattus norvegicus solute carrier family 6 (neurotransmitter transporter), member 17 (Slc6a17), mRNA [NM_001033079]	-1.04766	1.01744
A_42_P748948	NM_012565	Gck	Rattus norvegicus glucokinase (Gck), mRNA [NM_012565]	1.1491	1.32867
A_42_P748981	XM_232345	Grcc2f_predicted	Rattus norvegicus similar to C2F (LOC312706), mRNA [XM_232345]	1.12784	1.34149
A_42_P749449	XM_235709	Hem1_predicted	PREDICTED: Rattus norvegicus hematopoietic protein 1 (predicted) (Hem1_predicted), mRNA [XM_235709]	1.06412	1.14706
A_42_P749550	BG667451		BG667451 DRACOE08 Rat DRG Library Rattus norvegicus cDNA clone DRACOE08 5', mRNA sequence [BG667451]	1.07631	1.10664
A_42_P749820	NM_138889	Cdh13	Rattus norvegicus cadherin 13 (Cdh13), mRNA [NM_138889]	-1.1414	0.786586
A_42_P749968	XM_213430	RGD1306862_predicted	PREDICTED: Rattus norvegicus similar to RIKEN cDNA 1200011M11 (predicted) (LOC287596), mRNA [XM_213430]	1.0611	1.06572
A_42_P750340	XM_215129	RGD1563319_predicted	PREDICTED: Rattus norvegicus similar to RIKEN cDNA 6330512M04 gene (LOC293632), mRNA [XM_215129]	-1.19171	0.888362
A_42_P750351	TC538087		Q6M7Z1 (Q6M7Z1) Succinate dehydrogenase A , partial (3%) [TC538087]	-1.1391	0.916284
A_42_P750634	XM_341921		Rattus norvegicus similar to RIKEN cDNA C030034J04 (LOC361642), mRNA [XM_341921]	-1.02802	0.776621
A_42_P750683	NM_031327	Cyr61	Rattus norvegicus cysteine rich protein 61 (Cyr61), mRNA [NM_031327]	1.07102	1.10017
A_42_P751001	NM_001025624		Rattus norvegicus high mobility group nucleosomal binding domain 2 (Hmgn2), mRNA [NM_001025624]	1.05489	0.997453
A_42_P751152	XM_215269	Ndufb8_predicted	PREDICTED: Rattus norvegicus NADH dehydrogenase (ubiquinone) 1 beta subcomplex 8 (predicted) (Ndufb8_predicted), mRNA [XM_215269]	1.00179	1.05458
A_42_P751368	XM_217550	RGD1304704	PREDICTED: Rattus norvegicus similar to Hypothetical protein CGI-99 (predicted) (RGD1304704_predicted), mRNA [XM_217550]	1.22065	1.13918
A_42_P751562	NM_001037355		Rattus norvegicus similar to DKFZP586A0522 protein (RGD1308407), mRNA [NM_001037355]	-1.2013	0.91753
A_42_P751720	XM_235687	Kb40	PREDICTED: Rattus norvegicus similar to keratin Kb40 (LOC315324), mRNA [XM_235687]	-1.02213	1.01668
A_42_P751756	XM_216728	RGD1308917_predicted	PREDICTED: Rattus norvegicus similar to RIKEN cDNA 1200003C05 (predicted) (LOC299127), mRNA [XM_216728]	-1.05884	1.04155
A_42_P751983	XM_218502	Uble1b	PREDICTED: Rattus norvegicus ubiquitin-like 1 (sentrin) activating enzyme E1B (predicted) (Uble1b_predicted), mRNA [XM_218502]	1.12019	1.08111
A_42_P752134	NM_053483	Kpna2	Rattus norvegicus karyopherin (importin) alpha 2 (Kpna2), mRNA [NM_053483]	1.04441	1.11626
A_42_P752336	NM_017029	Nef3	Rattus norvegicus neurofilament 3, medium (Nef3), mRNA [NM_017029]	1.04128	1.21765
A_42_P752416	XM_228196	Ptk9l_predicted	PREDICTED: Rattus norvegicus protein tyrosine kinase 9-like (A6-related protein) (predicted) (Ptk9l_predicted), mRNA [XM_228196]	1.10896	1.15999
A_42_P752796	XM_225729	Me2_predicted	PREDICTED: Rattus norvegicus malic enzyme 2, NAD(+)-dependent, mitochondrial (predicted) (Me2_predicted), mRNA [XM_225729]	1.05353	1.21954
A_42_P752901	XM_575149		PREDICTED: Rattus norvegicus similar to 60S ribosomal protein L7a (LOC499809), mRNA [XM_575149]	1.05352	0.882292
A_42_P753215	NM_032071	Synj2	Rattus norvegicus synaptojanin 2 (Synj2), mRNA [NM_032071]	-1.16508	0.801907
A_42_P753262	AI236123		AI236123 EST232685 Normalized rat ovary, Bento Soares Rattus sp. cDNA clone ROVDB68 3' end, mRNA sequence [AI236123]	-1.09674	0.948962
A_42_P753270	XM_214805	Znf444_predicted	PREDICTED: Rattus norvegicus zinc finger protein 444 (predicted) (Znf444_predicted), mRNA [XM_214805]	1.01921	0.944634
A_42_P753429	NM_013033	Slc5a1	Rattus norvegicus solute carrier family 5 (sodium/glucose cotransporter), member 1 (Slc5a1), mRNA [NM_013033]	-1.33917	0.928538
A_42_P753675	XM_340775	Arhgdig_predicted	PREDICTED: Rattus norvegicus Rho GDP dissociation inhibitor (GDI) gamma (predicted) (Arhgdig_predicted), mRNA [XM_340775]	-1.0421	1.04146
A_42_P753803	NM_022588	Mta1	Rattus norvegicus metastasis associated 1 (Mta1), mRNA [NM_022588]	-1.04344	0.861752
A_42_P753820	NM_001013184		Rattus norvegicus high mobility group nucleosomal binding domain 1 (Hmgn1), mRNA [NM_001013184]	1.03921	1.04239
A_42_P754122	L03557	Hoxa4	Rat (clone RAHB2 9/15) hox1.4 protein (hox1.4) mRNA, 3' end. [L03557]	1.03471	0.881387
A_42_P754715	NM_031746	Slc13a2	Rattus norvegicus solute carrier family 13 (sodium-dependent dicarboxylate transporter), member 2 (Slc13a2), mRNA [NM_031746]	-1.07681	0.926164
A_42_P754888	NM_053744	Dlk1	Rattus norvegicus delta-like 1 homolog (Drosophila) (Dlk1), mRNA [NM_053744]	1.26649	1.56286
A_42_P755052	AF003187	Zfp91	Rattus norvegicus cocaine attenuated zinc-finger protein mRNA, partial cds. [AF003187]	-1.04465	0.957748
A_42_P755087	NM_001008305	RGD1304686	Rattus norvegicus similar to 2010003J03Rik protein (RGD1304686), mRNA [NM_001008305]	1.13058	1.20648
A_42_P755115	NM_138979	bsnd	Rattus norvegicus Bartter syndrome, infantile, with sensorineural deafness (Barttin) (bsnd), mRNA [NM_138979]	-1.18595	0.974529
A_42_P755133	XM_238544	RGD1563773_predicted	PREDICTED: Rattus norvegicus similar to ubiquitin associated protein (LOC300788), mRNA [XM_238544]	1.08601	1.23546
A_42_P755326	NM_001004263	Itgb6	Rattus norvegicus integrin, beta 6 (Itgb6), mRNA [NM_001004263]	1.11108	1.13163
A_42_P755399	XM_214529	RGD1309111_predicted	PREDICTED: Rattus norvegicus similar to RIKEN cDNA 4933427L07 (predicted) (LOC291433), mRNA [XM_214529]	-1.08159	1.04131
A_42_P755414	AW918668		AW918668 EST349972 Rat gene index, normalized rat, norvegicus, Bento Soares Rattus norvegicus cDNA clone RGIEW27 5' end, mRNA sequence [AW918668]	1.16381	1.10646
A_42_P755445	NM_001024993		Rattus norvegicus similar to RIKEN cDNA 6330509G02 (RGD1304726), mRNA [NM_001024993]	-1.01083	0.919238
A_42_P755546	NM_001017489		Rattus norvegicus similar to ligatin (LOC498225), mRNA [NM_001017489]	1.02069	1.04689
A_42_P755831	NM_152935	Tomm20	Rattus norvegicus translocase of outer mitochondrial membrane 20 homolog (yeast) (Tomm20), mRNA [NM_152935]	1.18145	1.21737
A_42_P755878	NM_001025279		Rattus norvegicus similar to RIKEN cDNA 2700029E10 (RGD1306561), mRNA [NM_001025279]	-1.06668	0.954048
A_42_P755887	NM_133552	Wbscr14	Rattus norvegicus Williams-Beuren syndrome chromosome region 14 homolog (human) (Wbscr14), mRNA [NM_133552]	-1.02996	1.06556
A_42_P755992	XM_221297		PREDICTED: Rattus norvegicus presenilin associated, rhomboid-like (predicted) (Psarl_predicted), mRNA [XM_221297]	1.04945	0.993393
A_42_P756077	NM_001017376		Rattus norvegicus phytanoyl-CoA hydroxylase interacting protein (Phyhip), mRNA [NM_001017376]	-1.02817	0.875281
A_42_P756334	NM_017239	Myh6	Rattus norvegicus myosin heavy chain, polypeptide 6 (Myh6), mRNA [NM_017239]	-1.37624	0.594196
A_42_P756393	AW920459		AW920459 EST351763 Rat gene index, normalized rat, norvegicus, Bento Soares Rattus norvegicus cDNA clone RGIGW54 5' end, mRNA sequence [AW920459]	1.0461	0.983517
A_42_P756652	NM_133525	RGD620382	Rattus norvegicus Nucleoside 2-deoxyribosyltransferase domain containing protein RGD620382 (RGD620382), mRNA [NM_133525]	1.11785	1.17866
A_42_P756696	XM_220269	Cpeb4_predicted	PREDICTED: Rattus norvegicus cytoplasmic polyadenylation element binding protein 4 (predicted) (Cpeb4_predicted), mRNA [XM_220269]	1.26667	1.289
A_42_P756876	NM_019332	Padi1	Rattus norvegicus peptidyl arginine deiminase, type I (Padi1), mRNA [NM_019332]	1.04301	1.10025
A_42_P757258	XM_220055	Mphosph1_predicted	PREDICTED: Rattus norvegicus M-phase phosphoprotein 1 (predicted) (Mphosph1_predicted), mRNA [XM_220055]	-1.06433	1.13571
A_42_P757370	NM_017171	Prkce	Rattus norvegicus protein kinase C, epsilon (Prkce), mRNA [NM_017171]	-1.40372	0.799767
A_42_P757500	NM_031046	Itpr2	Rattus norvegicus inositol 1,4,5-triphosphate receptor 2 (Itpr2), mRNA [NM_031046]	1.12824	1.1753
A_42_P758052	NM_001031645		Rattus norvegicus acid phosphatase 6, lysophosphatidic (Acp6), mRNA [NM_001031645]	-1.0663	0.882575
A_42_P758200	NM_138613	Znf179	Rattus norvegicus zinc finger protein 179 (Znf179), mRNA [NM_138613]	1.02702	0.937304
A_42_P758222	NM_017134	Arg1	Rattus norvegicus arginase 1 (Arg1), mRNA [NM_017134]	1.10199	1.23209
A_42_P759043	XM_215266	RGD1311783_predicted	PREDICTED: Rattus norvegicus similar to RIKEN cDNA 2010012O05 (predicted) (LOC294012), mRNA [XM_215266]	-1.20535	1.03028
A_42_P759184	XM_341386	LOC361100	PREDICTED: Rattus norvegicus similar to DNA topoisomerase (ATP-hydrolysing) (LOC361100), mRNA [XM_341386]	-1.02251	0.849095
A_42_P759192	NM_001017494		Rattus norvegicus similar to Golgin 45 (Basic leucine zipper nuclear factor 1) (LOC498266), mRNA [NM_001017494]	-1.07851	1.00169
A_42_P759427	XM_218432	Strn4_predicted	PREDICTED: Rattus norvegicus striatin, calmodulin binding protein 4 (predicted) (Strn4_predicted), mRNA [XM_218432]	-1.06012	0.966767
A_42_P759524	NM_022957	Serpina5	Rattus norvegicus serine (or cysteine) peptidase inhibitor, clade A, member 5 (Serpina5), mRNA [NM_022957]	1.02653	0.977759
A_42_P759822	XM_237254		Rattus norvegicus similar to RIKEN cDNA 2900016D05 (LOC316506), mRNA [XM_237254]	-1.00307	0.94732
A_42_P759993	NM_031634	Mefv	Rattus norvegicus Mediterranean fever (Mefv), mRNA [NM_031634]	1.05284	1.01785
A_42_P760101	NM_001013050		Rattus norvegicus polymerase (DNA directed), delta 2, regulatory subunit (Pold2), mRNA [NM_001013050]	1.26513	1.1179
A_42_P760177	XM_342906	LOC362587	PREDICTED: Rattus norvegicus similar to microfilament and actin filament cross-linker protein isoform a (LOC362587), mRNA [XM_342906]	-1.03575	0.87098
A_42_P760354	NM_019202	Pla2g2c	Rattus norvegicus phospholipase A2, group 2C (Pla2g2c), mRNA [NM_019202]	-1.08546	0.899545
A_42_P761159	XM_214003	Mrps18c_predicted	PREDICTED: Rattus norvegicus mitochondrial ribosomal protein S18C (predicted) (Mrps18c_predicted), mRNA [XM_214003]	1.08125	1.12056
A_42_P761225	XM_216960	RGD1307892_predicted	PREDICTED: Rattus norvegicus similar to Ars component B (predicted) (LOC300017), mRNA [XM_216960]	-1.13928	1.12624
A_42_P761277	NM_001008297	RGD1305689	Rattus norvegicus similar to DNA segment, Chr 14, ERATO Doi 449, expressed (RGD1305689), mRNA [NM_001008297]	1.16506	1.21699
A_42_P761436	NM_153294	LOC259224	Rattus norvegicus prepro-Neuropeptide W polypeptide (LOC259224), mRNA [NM_153294]	1.17546	1.2871
A_42_P761516	XM_225008	Myst3	PREDICTED: Rattus norvegicus MYST histone acetyltransferase (monocytic leukemia) 3 (predicted) (Myst3_predicted), mRNA [XM_225008]	-1.10963	0.89331
A_42_P762248	BF566582		BF566582 UI-R-BO0-ago-c-02-0-UI.r1 UI-R-BO0 Rattus norvegicus cDNA clone UI-R-BO0-ago-c-02-0-UI 5', mRNA sequence [BF566582]	1.10229	1.20596
A_42_P762618	NM_053425	Ccs	Rattus norvegicus copper chaperone for superoxide dismutase (Ccs), mRNA [NM_053425]	1.08743	0.963969
A_42_P762814	NM_031318	Tctex1	Rattus norvegicus t-complex testis expressed 1 (Tctex1), mRNA [NM_031318]	1.122	1.11476
A_42_P762829	NM_013154	Cebpd	Rattus norvegicus CCAAT/enhancer binding protein (C/EBP), delta (Cebpd), mRNA [NM_013154]	1.33023	1.50608
A_42_P762905	NM_022529	Mrpl23	Rattus norvegicus mitochondrial ribosomal protein L23 (Mrpl23), mRNA [NM_022529]	1.10514	1.10044
A_42_P762924	XM_236362	Herc1_predicted	PREDICTED: Rattus norvegicus hect (homologous to the E6-AP (UBE3A) carboxyl terminus) domain and RCC1 (CHC1)-like domain (RLD) 1 (predicted) (Herc1_predicted), mRNA [XM_236362]	-1.16919	0.73501
A_42_P763077	NM_012909	Aqp2	Rattus norvegicus aquaporin 2 (Aqp2), mRNA [NM_012909]	1.03495	1.01052
A_42_P763157	NM_134369	Cyp2t1	Rattus norvegicus cytochrome P450 monooxygenase CYP2T1 (Cyp2t1), mRNA [NM_134369]	1.26915	1.33144
A_42_P763224	XM_219490	RGD1561432_predicted	PREDICTED: Rattus norvegicus similar to potential ligand-binding protein (LOC309100), mRNA [XM_219490]	-1.15713	0.8358
A_42_P763424	AY064511	Ua20	Rattus norvegicus putative UA20 protein (Ua20) mRNA, complete cds. [AY064511]	-1.16212	0.797532
A_42_P764359	NM_145086	Pairbp1	Rattus norvegicus PAI-1 mRNA-binding protein (Pairbp1), mRNA [NM_145086]	1.18943	1.1754
A_42_P764466	XM_215247	Arhgap18_predicted	PREDICTED: Rattus norvegicus Rho GTPase activating protein 18 (predicted) (Arhgap18_predicted), mRNA [XM_215247]	-1.24269	0.899342
A_42_P764985	NM_133402	Nap1l3	Rattus norvegicus nucleosome assembly protein 1-like 3 (Nap1l3), mRNA [NM_133402]	-1.2164	1.00238
A_42_P765031	XM_346083	ORF19	PREDICTED: Rattus norvegicus open reading frame 19 (predicted) (ORF19_predicted), mRNA [XM_346083]	-1.06691	1.15319
A_42_P765066	NM_021588	Mb	Rattus norvegicus myoglobin (Mb), mRNA [NM_021588]	1.08526	1.05544
A_42_P765298	NM_212494	Cuta	Rattus norvegicus divalent cation tolerant protein CUTA (Cuta), mRNA [NM_212494]	1.208	1.10458
A_42_P765356	XM_214509	Sephs1	PREDICTED: Rattus norvegicus selenophosphate synthetase 1 (predicted) (Sephs1_predicted), mRNA [XM_214509]	1.14542	1.18469
A_42_P765499	XM_215537	RGD1560393_predicted	PREDICTED: Rattus norvegicus similar to armadillo repeat-containing protein (LOC294948), mRNA [XM_215537]	1.12397	1.25257
A_42_P765648	NM_172065	Prpg2	Rattus norvegicus proline-rich proteoglycan 2 (Prpg2), mRNA [NM_172065]	1.05134	1.06803
A_42_P765830	XM_215544	Ndufb5_predicted	PREDICTED: Rattus norvegicus NADH dehydrogenase (ubiquinone) 1 beta subcomplex, 5 (predicted) (Ndufb5_predicted), mRNA [XM_215544]	-1.00348	1.23353
A_42_P766027	XM_218195	U2af2	PREDICTED: Rattus norvegicus U2 small nuclear ribonucleoprotein auxiliary factor (U2AF) 2 (predicted) (U2af2_predicted), mRNA [XM_218195]	1.02478	1.25555
A_42_P766275	NM_194353	Set	Rattus norvegicus SET translocation (Set), mRNA [NM_194353]	1.33293	1.10772
A_42_P766292	NM_001007700	M6pr	Rattus norvegicus cation-dependent mannose-6-phosphate receptor (M6pr), mRNA [NM_001007700]	1.35026	1.27793
A_42_P766909	NM_130403	Ppp1r14a	Rattus norvegicus protein phosphatase 1, regulatory (inhibitor) subunit 14A (Ppp1r14a), mRNA [NM_130403]	-1.05763	0.873532
A_42_P767077	NM_021654	Gja4	Rattus norvegicus gap junction membrane channel protein alpha 4 (Gja4), mRNA [NM_021654]	-1.06277	0.978034
A_42_P767403	XM_220612	Zbtb4_predicted	PREDICTED: Rattus norvegicus zinc finger and BTB domain containing 4 (predicted) (Zbtb4_predicted), mRNA [XM_220612]	-1.10208	0.920162
A_42_P767467	BF556870		BF556870 UI-R-E1-gm-h-08-0-UI.r1 UI-R-E1 Rattus norvegicus cDNA clone UI-R-E1-gm-h-08-0-UI 5', mRNA sequence [BF556870]	-1.17386	0.818386
A_42_P767684	XM_217284	Trex1	PREDICTED: Rattus norvegicus three prime repair exonuclease 1 (predicted) (Trex1_predicted), mRNA [XM_217284]	-1.04397	0.933369
A_42_P767698	NM_001008721	Ebna1bp2	Rattus norvegicus EBNA1 binding protein 2 (Ebna1bp2), mRNA [NM_001008721]	1.14308	1.17414
A_42_P767737	AY724480		Rattus norvegicus clone UI-R-FJ0-cpu-m-15-0-UI unknown mRNA [AY724480]	1.12578	1.06185
A_42_P768024	XM_344964	Spn	PREDICTED: Rattus norvegicus sialophorin (Spn), mRNA [XM_344964]	-1.05309	1.23798
A_42_P768530	NM_080690	Caskin1	Rattus norvegicus cask-interacting protein 1 (Caskin1), mRNA [NM_080690]	-1.1915	0.956069
A_42_P768563	XM_216080		Rattus norvegicus similar to RIKEN cDNA A330021E22 (LOC296825), mRNA [XM_216080]	1.12255	1.07181
A_42_P768766	NM_053448	Hdac3	Rattus norvegicus histone deacetylase 3 (Hdac3), mRNA [NM_053448]	-1.1542	1.03553
A_42_P768776	XM_341666	Zfp330_predicted	PREDICTED: Rattus norvegicus zinc finger protein 330 (predicted) (Zfp330_predicted), mRNA [XM_341666]	-1.02101	0.954872
A_42_P768799	NM_031774	Rabac1	Rattus norvegicus Rab acceptor 1 (prenylated) (Rabac1), mRNA [NM_031774]	1.01629	0.903439
A_42_P769180	XM_231925	Hint1_predicted	PREDICTED: Rattus norvegicus histidine triad nucleotide binding protein 1 (predicted) (Hint1_predicted), mRNA [XM_231925]	1.0068	0.990925
A_42_P769290	AW532904		AW532904 UI-R-BU0-ang-e-06-0-UI.s1 UI-R-BU0 Rattus norvegicus cDNA clone UI-R-BU0-ang-e-06-0-UI 3', mRNA sequence [AW532904]	1.04436	0.946874
A_42_P769597	XM_214869	RGD1308128_predicted	Rattus norvegicus similar to hypothetical protein FLJ20084 (LOC292687), mRNA [XM_214869]	-1.01819	0.88476
A_42_P769766	XM_216747	RGD1310899_predicted	PREDICTED: Rattus norvegicus similar to CGI-35 protein (predicted) (LOC299198), mRNA [XM_216747]	1.11498	0.991524
A_42_P769921	AW917548		AW917548 EST348852 Rat gene index, normalized rat, norvegicus, Bento Soares Rattus norvegicus cDNA clone RGIEF18 5' end, mRNA sequence [AW917548]	-1.0112	1.06868
A_42_P769969	XM_577003		PREDICTED: Rattus norvegicus similar to Nucleosome binding protein 1 (LOC501603), mRNA [XM_577003]	1.11015	1.09327
A_42_P770055	AI535554		AI535554 UI-R-C3-ta-e-12-0-UI.s1 UI-R-C3 Rattus norvegicus cDNA clone UI-R-C3-ta-e-12-0-UI 3', mRNA sequence [AI535554]	1.06835	1.06953
A_42_P770171	NM_001008367	RGD1309062	Rattus norvegicus similar to RIKEN cDNA 0610042E07 (RGD1309062), mRNA [NM_001008367]	1.00044	1.19894
A_42_P770330	TC560498		ENL2_ARATH (Q9T076) Early nodulin-like protein 2 precursor (Phytocyanin-like protein), partial (7%) [TC560498]	1.09579	1.02522
A_42_P770458	NM_134414	Sec5l1	Rattus norvegicus Rsec5 protein (Sec5l1), mRNA [NM_134414]	-1.01342	0.992921
A_42_P770556	NM_033096	Ppm1b	Rattus norvegicus protein phosphatase 1B, magnesium dependent, beta isoform (Ppm1b), mRNA [NM_033096]	-1.05843	0.990155
A_42_P771158	AW917508		AW917508 EST348812 Rat gene index, normalized rat, norvegicus, Bento Soares Rattus norvegicus cDNA clone RGIEE70 5' end, mRNA sequence [AW917508]	1.03952	0.969333
A_42_P771346	NM_022441	Acvrl1	Rattus norvegicus activin A receptor type II-like 1 (Acvrl1), mRNA [NM_022441]	-1.01351	1.01639
A_42_P771373	NM_012614	Npy	Rattus norvegicus neuropeptide Y (Npy), mRNA [NM_012614]	1.14789	1.06174
A_42_P771848	NM_001008324	Eif4b	Rattus norvegicus eukaryotic translation initiation factor 4B (Eif4b), mRNA [NM_001008324]	1.01375	0.922322
A_42_P772136	TC555131		P70361 (P70361) Tera, partial (64%) [TC555131]	1.10167	0.949375
A_42_P772256	NM_001001504	Gtf2ird1	Rattus norvegicus general transcription factor II I repeat domain-containing 1 (Gtf2ird1), mRNA [NM_001001504]	1.0935	0.907434
A_42_P772356	XM_214053	Dhx15_predicted	PREDICTED: Rattus norvegicus DEAH (Asp-Glu-Ala-His) box polypeptide 15 (predicted) (Dhx15_predicted), mRNA [XM_214053]	1.13213	1.00003
A_42_P772697	XM_342921	RGD1561833_predicted	PREDICTED: Rattus norvegicus similar to RIKEN cDNA 9330177P20 (LOC362602), mRNA [XM_342921]	-1.04445	0.763172
A_42_P772821	NM_001004224	MGC94221	Rattus norvegicus similar to B-cell receptor-associated protein 31 (MGC94221), mRNA [NM_001004224]	1.03691	1.11657
A_42_P772878	NM_001011936	Bag3	Rattus norvegicus Bcl2-associated athanogene 3 (Bag3), mRNA [NM_001011936]	-1.11543	0.928495
A_42_P772965	XM_214535	Aldh7a1	PREDICTED: Rattus norvegicus aldehyde dehydrogenase family 7, member A1 (predicted) (Aldh7a1_predicted), mRNA [XM_214535]	1.10003	1.0138
A_42_P773604	NM_031578	Tesk1	Rattus norvegicus testis specific protein kinase 1 (Tesk1), mRNA [NM_031578]	-1.03544	1.00146
A_42_P773606	XM_214867	RGD1562091_predicted	PREDICTED: Rattus norvegicus similar to expressed sequence C79127 (LOC292690), mRNA [XM_214867]	-1.0346	1.06565
A_42_P773636	NM_001009623	Tnfsf13	Rattus norvegicus tumor necrosis factor (ligand) superfamily, member 13 (Tnfsf13), mRNA [NM_001009623]	1.0337	1.18123
A_42_P773816	NM_017079	Cd1d1	Rattus norvegicus CD1d1 antigen (Cd1d1), mRNA [NM_017079]	-1.21223	0.796068
A_42_P774021	XM_340887	Copz2_predicted	PREDICTED: Rattus norvegicus coatomer protein complex, subunit zeta 2 (predicted) (Copz2_predicted), mRNA [XM_340887]	1.12384	0.961789
A_42_P774045	NM_001034916		Rattus norvegicus ribosomal protein L8 (Rpl8), mRNA [NM_001034916]	1.09089	1.04487
A_42_P774181	XM_343480	Gnat1_predicted	PREDICTED: Rattus norvegicus guanine nucleotide binding protein, alpha transducing 1 (predicted) (Gnat1_predicted), mRNA [XM_343480]	1.15491	1.10195
A_42_P774439	BG663067		BG663067 DRA07G07 Rat DRG Library Rattus norvegicus cDNA clone DRA07G07 5', mRNA sequence [BG663067]	1.38736	1.30239
A_42_P774468	NM_001007703	MGC94339	Rattus norvegicus similar to BC002216 protein (MGC94339), mRNA [NM_001007703]	1.0685	1.0703
A_42_P774527	NM_134332	Gzmc	Rattus norvegicus granzyme C (Gzmc), mRNA [NM_134332]	-1.0693	1.22291
A_42_P774878	NM_053637	Stxbp3	Rattus norvegicus syntaxin binding protein 3 (Stxbp3), mRNA [NM_053637]	1.00058	1.00122
A_42_P774912	NM_016995	C4bpb	Rattus norvegicus complement component 4 binding protein, beta (C4bpb), mRNA [NM_016995]	-1.19616	1.00421
A_42_P775217	NM_001001969	Ly6g6c	Rattus norvegicus lymphocyte antigen 6 complex, locus G6C (Ly6g6c), mRNA [NM_001001969]	1.14827	1.19597
A_42_P775256	NM_017129	Ctf1	Rattus norvegicus cardiotrophin 1 (Ctf1), mRNA [NM_017129]	-1.15947	0.876971
A_42_P775268	NM_001006974	MGC94720	Rattus norvegicus similar to hypothetical protein MGC2574 (MGC94720), mRNA [NM_001006974]	1.15159	1.16185
A_42_P775698	NM_024363	Hrmt1l2	Rattus norvegicus heterogeneous nuclear ribonucleoproteins methyltransferase-like 2 (S. cerevisiae) (Hrmt1l2), mRNA [NM_024363]	1.29872	1.17593
A_42_P776300	BF556698		BF556698 UI-R-C0-gz-c-02-0-UI.r1 UI-R-C0 Rattus norvegicus cDNA clone UI-R-C0-gz-c-02-0-UI 5', mRNA sequence [BF556698]	-1.05893	0.962837
A_42_P776359	NM_001015013		Rattus norvegicus mammary tumor virus receptor 2 (Mtvr2), mRNA [NM_001015013]	-1.00021	0.959064
A_42_P777045	NM_001037195		Rattus norvegicus Ras homolog gene family, member G (Rhog), mRNA [NM_001037195]	1.04807	1.12681
A_42_P777177	BF542992		BF542992 UI-R-Y0-abl-e-11-0-UI.r1 UI-R-Y0 Rattus norvegicus cDNA clone UI-R-Y0-abl-e-11-0-UI 5', mRNA sequence [BF542992]	-1.04208	0.8737
A_42_P777285	AI013497		AI013497 EST208172 Normalized rat spleen, Bento Soares Rattus sp. cDNA clone RSPBM30 3' end, mRNA sequence [AI013497]	1.09962	0.981886
A_42_P777761	NM_001011893	Pnutl2	Rattus norvegicus peanut-like 2 (Drosophila) (Pnutl2), mRNA [NM_001011893]	-1.01713	1.20729
A_42_P778115	XM_215132	Phlda2_predicted	PREDICTED: Rattus norvegicus pleckstrin homology-like domain, family A, member 2 (predicted) (Phlda2_predicted), mRNA [XM_215132]	1.48978	1.56203
A_42_P778184	NM_001037351		Rattus norvegicus troponin C2, fast (Tnnc2), mRNA [NM_001037351]	-1.17571	0.773595
A_42_P778437	NM_001004235	Mrpl37	Rattus norvegicus mitochondrial ribosomal protein L37 (Mrpl37), mRNA [NM_001004235]	1.04549	1.04212
A_42_P779260	BF555550		BF555550 UI-R-A1-dq-c-02-0-UI.r1 UI-R-A1 Rattus norvegicus cDNA clone UI-R-A1-dq-c-02-0-UI 5', mRNA sequence [BF555550]	1.05976	0.907627
A_42_P779933	NM_017117	Capn3	Rattus norvegicus calpain 3 (Capn3), mRNA [NM_017117]	-1.03001	0.908847
A_42_P780039	NM_021589	Ntrk1	Rattus norvegicus neurotrophic tyrosine kinase, receptor, type 1 (Ntrk1), mRNA [NM_021589]	-1.11715	1.17304
A_42_P780097	NM_001008280	RGD1305092	Rattus norvegicus similar to ribosome-binding protein p34 - rat (RGD1305092), mRNA [NM_001008280]	1.43006	1.38201
A_42_P780389	NM_001025417		Rattus norvegicus actin-like 7b (Actl7b), mRNA [NM_001025417]	1.0237	1.09963
A_42_P780613	NM_181370	Hs3st2	Rattus norvegicus heparan sulfate (glucosamine) 3-O-sulfotransferase 2 (Hs3st2), mRNA [NM_181370]	1.05361	1.05102
A_42_P780715	XM_223541	Letm1	Rattus norvegicus similar to leucine zipper-EF-hand containing transmembrane protein 1 (LOC305457), mRNA [XM_223541]	-1.04208	1.00534
A_42_P780882	XM_215174	Esrra	Rattus norvegicus similar to Steroid hormone receptor ERR1 (Estrogen-related receptor, alpha) (ERR-alpha) (Estrogen receptor-like 1) (LOC293701), mRNA [XM_215174]	-1.00556	0.903704
A_42_P780932	NM_031348	Fcna	Rattus norvegicus ficolin A (Fcna), mRNA [NM_031348]	1.17795	1.14844
A_42_P780943	NM_001011906	Acbd6	Rattus norvegicus acyl-Coenzyme A binding domain containing 6 (Acbd6), mRNA [NM_001011906]	-1.07499	0.964737
A_42_P780997	NM_139099	Atp5e	Rattus norvegicus ATP synthase, H+ transporting, mitochondrial F1 complex, epsilon subunit (Atp5e), mRNA [NM_139099]	-1.03609	1.02458
A_42_P781006	NM_017348	Slc6a8	Rattus norvegicus choline transporter (Slc6a8), mRNA [NM_017348]	-1.11167	0.904924
A_42_P781116	NM_001014092		Rattus norvegicus similar to i-45 protein (49.8 kD) (4H318) (RGD1311259), mRNA [NM_001014092]	1.03707	1.11831
A_42_P781594	XM_346914	LOC360760	PREDICTED: Rattus norvegicus similar to OTTHUMP00000042400 (LOC360760), mRNA [XM_346914]	1.04396	1.02093
A_42_P781659	XM_214954	Reps1_predicted	PREDICTED: Rattus norvegicus RalBP1 associated Eps domain containing protein (predicted) (Reps1_predicted), mRNA [XM_214954]	-1.00093	0.97441
A_42_P781735	NM_053319	Dnclc1	Rattus norvegicus dynein, cytoplasmic, light chain 1 (Dnclc1), mRNA [NM_053319]	1.15146	0.959917
A_42_P781919	NM_019262	C1qb	Rattus norvegicus complement component 1, q subcomponent, beta polypeptide (C1qb), mRNA [NM_019262]	1.00066	0.972682
A_42_P782405	AA859831		AA859831 UI-R-E0-cc-g-03-0-UI.s1 UI-R-E0 Rattus norvegicus cDNA clone UI-R-E0-cc-g-03-0-UI 3' similar to gb [AA859831]	-1.05751	0.852498
A_42_P782490	XM_226464	RGD1560268_predicted	PREDICTED: Rattus norvegicus similar to AT motif-binding factor (LOC307829), mRNA [XM_226464]	-1.07866	0.843348
A_42_P783025	AW915739		AW915739 EST347043 Rat gene index, normalized rat, norvegicus, Bento Soares Rattus norvegicus cDNA clone RGIDA12 5' end, mRNA sequence [AW915739]	-1.0441	0.892924
A_42_P783113	XM_215044	Ndufab1_predicted	PREDICTED: Rattus norvegicus NADH dehydrogenase (ubiquinone) 1, alpha/beta subcomplex, 1 (predicted) (Ndufab1_predicted), mRNA [XM_215044]	1.02632	1.12724
A_42_P783205	NM_147145	Dclre1c	Rattus norvegicus DNA cross-link repair 1C, PSO2 homolog (S. cerevisiae) (Dclre1c), mRNA [NM_147145]	1.02212	1.10216
A_42_P783292	NM_017182	H2afy	Rattus norvegicus H2A histone family, member Y (H2afy), mRNA [NM_017182]	1.04101	1.0815
A_42_P783301	XM_235707	Itga5_mapped	PREDICTED: Rattus norvegicus integrin alpha 5 (Itga5), mRNA [XM_235707]	1.0118	1.05496
A_42_P783318	XM_213407	RGD1559818_predicted	PREDICTED: Rattus norvegicus similar to novel protein (LOC287550), mRNA [XM_213407]	1.07862	0.970306
A_42_P784063	NM_199370	Krt2-8	Rattus norvegicus keratin complex 2, basic, gene 8 (Krt2-8), mRNA [NM_199370]	1.05217	0.996764
A_42_P784252	NM_133557	Cda08	Rattus norvegicus T-cell immunomodulatory protein (Cda08), mRNA [NM_133557]	-1.05547	0.852034
A_42_P784541	XM_340739	Mpv17l_predicted	PREDICTED: Rattus norvegicus Mpv17 transgene, kidney disease mutant-like (predicted) (Mpv17l_predicted), mRNA [XM_340739]	-1.10375	0.766701
A_42_P784614	NM_031721	Prss11	Rattus norvegicus protease, serine, 11 (Igf binding) (Prss11), mRNA [NM_031721]	1.00558	1.10049
A_42_P784931	XM_221640	RGD1306097_predicted	PREDICTED: Rattus norvegicus similar to KIAA0933 protein (predicted) (LOC304077), mRNA [XM_221640]	-1.02372	1.00429
A_42_P785075	XM_235051	Actr6_predicted	PREDICTED: Rattus norvegicus ARP6 actin-related protein 6 homolog (yeast) (predicted) (Actr6_predicted), mRNA [XM_235051]	1.09249	1.12243
A_42_P785221	XM_215359	Spdef_predicted	Rattus norvegicus similar to Prostate specific transcription factor ets (LOC294293), mRNA [XM_215359]	1.04742	0.847016
A_42_P785419	NM_199501	Cdk2	Rattus norvegicus cyclin dependent kinase 2 (Cdk2), mRNA [NM_199501]	1.18001	1.0225
A_42_P785428	NM_199501	Cdk2	Rattus norvegicus cyclin dependent kinase 2 (Cdk2), mRNA [NM_199501]	1.11609	0.981625
A_42_P785632	NM_001004198	Tbp	Rattus norvegicus TATA box binding protein (Tbp), mRNA [NM_001004198]	-1.04386	0.925109
A_42_P785861	NM_001009422	MGC105691	Rattus norvegicus NIPSNAP-related protein (MGC105691), mRNA [NM_001009422]	1.15175	1.18113
A_42_P785926	XM_340874	Mrps23_predicted	PREDICTED: Rattus norvegicus mitochondrial ribosomal protein S23 (predicted) (Mrps23_predicted), mRNA [XM_340874]	-1.11962	0.986027
A_42_P786010	NM_145674	Ggta1	Rattus norvegicus glycoprotein galactosyltransferase alpha 1, 3 (Ggta1), mRNA [NM_145674]	-1.37042	1.09956
A_42_P786011	NM_145674	Ggta1	Rattus norvegicus glycoprotein galactosyltransferase alpha 1, 3 (Ggta1), mRNA [NM_145674]	1.08338	1.14273
A_42_P786109	AW144489		AW144489 EST294866 Normalized rat placenta, Bento Soares Rattus sp. cDNA clone RGIAJ29 5' end, mRNA sequence [AW144489]	-1.1363	0.838495
A_42_P786933	NM_012983	Myo1d	Rattus norvegicus myosin ID (Myo1d), mRNA [NM_012983]	-1.02811	1.08374
A_42_P787181	NM_001012745		Rattus norvegicus zinc finger protein 422 (predicted) (Zfp422_predicted), mRNA [NM_001012745]	-1.02278	0.913247
A_42_P787743	NM_001014159		Rattus norvegicus similar to RIKEN cDNA 3100004P22 (RGD1306184), mRNA [NM_001014159]	-1.03386	1.03055
A_42_P788030	X80029		R.norvegicus Hem-2 mRNA. [X80029]	1.10411	1.06318
A_42_P788080	BF545150		BF545150 UI-R-C2p-rv-g-01-0-UI.r1 UI-R-C2p Rattus norvegicus cDNA clone UI-R-C2p-rv-g-01-0-UI 5', mRNA sequence [BF545150]	-1.17012	0.909142
A_42_P788087	XM_346274	RGD1566287_predicted	PREDICTED: Rattus norvegicus similar to DXImx39e protein (LOC367743), mRNA [XM_346274]	-1.03235	1.11179
A_42_P788302	NM_001002803	Btnl3	Rattus norvegicus butyrophilin-like 3 (Btnl3), mRNA [NM_001002803]	-1.07305	0.962306
A_42_P788428	XM_237316		Rattus norvegicus similar to serologically defined colon cancer antigen 16 (LOC316544), mRNA [XM_237316]	1.16784	1.13527
A_42_P788541	XM_217061	Pfdn5_predicted	PREDICTED: Rattus norvegicus prefoldin 5 (predicted) (Pfdn5_predicted), mRNA [XM_217061]	1.02495	0.964662
A_42_P788740	XM_215013	Folr2_predicted	PREDICTED: Rattus norvegicus folate receptor 2 (fetal) (predicted) (Folr2_predicted), mRNA [XM_215013]	1.0248	0.954137
A_42_P788749	XM_342015	Mta2	PREDICTED: Rattus norvegicus metastasis-associated gene family, member 2 (predicted) (Mta2_predicted), mRNA [XM_342015]	-1.08285	0.921134
A_42_P788760	XM_343088	Wdr21_predicted	PREDICTED: Rattus norvegicus WD repeat domain 21 (predicted) (Wdr21_predicted), mRNA [XM_343088]	-1.03298	0.858911
A_42_P788810	AW918709		AW918709 EST350013 Rat gene index, normalized rat, norvegicus, Bento Soares Rattus norvegicus cDNA clone RGIEW88 5' end, mRNA sequence [AW918709]	1.03836	0.947473
A_42_P789204	XM_215057	RGD1564579_predicted	PREDICTED: Rattus norvegicus similar to yippee-like 3 (LOC293491), mRNA [XM_215057]	-1.13066	0.938635
A_42_P789482	AW916760		AW916760 EST348168 Rat gene index, normalized rat, norvegicus, Bento Soares Rattus norvegicus cDNA clone RGIDV90 5' end, mRNA sequence [AW916760]	1.06098	0.882557
A_42_P789584	XM_341971	Suv420h1_predicted	PREDICTED: Rattus norvegicus suppressor of variegation 4-20 homolog 1 (Drosophila) (predicted) (Suv420h1_predicted), mRNA [XM_341971]	1.08412	1.11409
A_42_P789727	NM_022504	Rpl36	Rattus norvegicus ribosomal protein L36 (Rpl36), mRNA [NM_022504]	1.0142	0.993116
A_42_P790241	XM_214491	Mrpl32_predicted	PREDICTED: Rattus norvegicus mitochondrial ribosomal protein L32 (predicted) (Mrpl32_predicted), mRNA [XM_214491]	1.05513	0.967176
A_42_P791512	NM_013143	Mep1a	Rattus norvegicus meprin 1 alpha (Mep1a), mRNA [NM_013143]	-1.0942	0.875247
A_42_P791677	NM_017123	Areg	Rattus norvegicus amphiregulin (Areg), mRNA [NM_017123]	1.21956	1.01816
A_42_P791872	XM_216056	Tomm7_predicted	Rattus norvegicus similar to RIKEN cDNA 1110020J08 (LOC296749), mRNA [XM_216056]	1.07449	1.08005
A_42_P792348	BF556841		BF556841 UI-R-E1-fo-c-08-0-UI.r1 UI-R-E1 Rattus norvegicus cDNA clone UI-R-E1-fo-c-08-0-UI 5', mRNA sequence [BF556841]	-1.05569	0.953738
A_42_P792497	NM_023025	Cyp2j4	Rattus norvegicus cytochrome P450, family 2, subfamily J, polypeptide 4 (Cyp2j4), mRNA [NM_023025]	-1.16336	0.672252
A_42_P792649	NM_001008329	RGD1311745	Rattus norvegicus similar to RIKEN cDNA 1110059G10 (RGD1311745), mRNA [NM_001008329]	1.12111	1.02305
A_42_P792728	NM_173330	Hit39	Rattus norvegicus zinc finger protein HIT-39 (Hit39), mRNA [NM_173330]	-1.35627	0.795618
A_42_P792817	M30596	Me1	RATMAL3F Rat cytosolic malic enzyme mRNA, 3' flank [M30596]	1.06746	1.19941
A_42_P792945	NM_053962	Sds	Rattus norvegicus serine dehydratase (Sds), mRNA [NM_053962]	1.17483	1.06399
A_42_P792971	NM_001037203		Rattus norvegicus chemokine (C-C motif) ligand 25 (Ccl25), mRNA [NM_001037203]	-1.09524	0.904904
A_42_P793008	NM_130432	Rps13	Rattus norvegicus ribosomal protein S13 (Rps13), mRNA [NM_130432]	1.0748	1.03419
A_42_P793598	NM_194354	LOC378467	Rattus norvegicus promethin (LOC378467), mRNA [NM_194354]	-1.0281	0.731324
A_42_P793687	AW915194		AW915194 EST346498 Normalized rat embryo, Bento Soares Rattus sp. cDNA clone RGICM30 5' end, mRNA sequence [AW915194]	-1.08463	0.907814
A_42_P793693	XM_232783	RGD1559904_predicted	PREDICTED: Rattus norvegicus similar to mKIAA1429 protein (LOC313061), mRNA [XM_232783]	1.06786	1.02919
A_42_P793772	XM_233157	RGD1304814_predicted	PREDICTED: Rattus norvegicus similar to Hypothetical protein KIAA1354 (predicted) (LOC313348), mRNA [XM_233157]	-1.16127	0.757952
A_42_P793807	NM_139101	LOC245960	Rattus norvegicus potassium channel regulator 1 (LOC245960), mRNA [NM_139101]	1.2006	1.08115
A_42_P794130	NM_171993	Cdc20	Rattus norvegicus cell division cycle 20 homolog (S. cerevisiae) (Cdc20), mRNA [NM_171993]	1.01149	1.05706
A_42_P794149	AA848230		AA848230 EST190990 Normalized rat heart, Bento Soares Rattus sp. cDNA clone RHEAC26 5' end, mRNA sequence [AA848230]	-1.22643	0.793109
A_42_P794172	XM_344409	Rnf31_predicted	PREDICTED: Rattus norvegicus ring finger protein 31 (predicted) (Rnf31_predicted), mRNA [XM_344409]	-1.18212	0.813626
A_42_P794613	NM_031062	Mvd	Rattus norvegicus mevalonate (diphospho) decarboxylase (Mvd), mRNA [NM_031062]	1.26941	1.94068
A_42_P794901	NM_013052	Ywhah	Rattus norvegicus tyrosine 3-monooxygenase/tryptophan 5-monooxygenase activation protein, eta polypeptide (Ywhah), mRNA [NM_013052]	1.21313	1.1029
A_42_P795269	AW143025		AW143025 EST293320 Normalized rat muscle, Bento Soares Rattus sp. cDNA clone RGIBB83 5' end, mRNA sequence [AW143025]	-1.00148	0.917777
A_42_P795294	NM_053459	Rab27b	Rattus norvegicus RAB27B, member RAS oncogene family (Rab27b), mRNA [NM_053459]	-1.07665	0.997443
A_42_P795688	NM_001014191		Rattus norvegicus similar to hypothetical protein D4Ertd89e (RGD1305703), mRNA [NM_001014191]	-1.13775	0.914346
A_42_P796041	XM_342745	AZF1	PREDICTED: Rattus norvegicus zinc finger protein 1 (AZF1), mRNA [XM_342745]	-1.05402	0.908154
A_42_P796502	NM_017235	Hsd17b7	Rattus norvegicus hydroxysteroid (17-beta) dehydrogenase 7 (Hsd17b7), mRNA [NM_017235]	1.01807	1.23184
A_42_P796827	NM_001005535	MGC93714	Rattus norvegicus similar to RIKEN cDNA 1210002B07 (MGC93714), mRNA [NM_001005535]	-1.09798	0.864556
A_42_P796938	XM_238362	Hdac11_predicted	PREDICTED: Rattus norvegicus histone deacetylase 11 (predicted) (Hdac11_predicted), mRNA [XM_238362]	-1.03273	1.10521
A_42_P797206	XM_342555	Cpne1_predicted	PREDICTED: Rattus norvegicus copine I (predicted) (Cpne1_predicted), mRNA [XM_342555]	1.13083	1.0903
A_42_P797295	XM_230861	Sulf2	PREDICTED: Rattus norvegicus sulfatase 2 (predicted) (Sulf2_predicted), mRNA [XM_230861]	-1.0488	1.24623
A_42_P797381	NM_032056	Tap2	Rattus norvegicus transporter 2, ATP-binding cassette, sub-family B (MDR/TAP) (Tap2), mRNA [NM_032056]	1.07923	1.34364
A_42_P797420	NM_001012165	Noc4	Rattus norvegicus neighbor of Cox4 (Noc4), mRNA [NM_001012165]	1.0379	1.02307
A_42_P797466	XM_342384	RGD1560470_predicted	PREDICTED: Rattus norvegicus similar to Gene model 996 (LOC362083), mRNA [XM_342384]	1.08396	0.986421
A_42_P797558	NM_021699	Mark2	Rattus norvegicus serine/threonine kinase (Mark2), mRNA [NM_021699]	1.09065	1.13043
A_42_P797638	XM_341839	RGD1306411_predicted	PREDICTED: Rattus norvegicus similar to LIM domains containing 1; DNA segment, Chr 9, ERATO Doi 192, expressed (predicted) (LOC361552), mRNA [XM_341839]	-1.0339	0.945087
A_42_P797805	NM_017224	Slc22a6	Rattus norvegicus solute carrier family 22 (organic anion transporter), member 6 (Slc22a6), mRNA [NM_017224]	-1.13325	0.721822
A_42_P797910	NM_001025734		Rattus norvegicus similar to Tada3l protein (LOC362414), mRNA [NM_001025734]	1.05378	1.02533
A_42_P797965	XM_341902	RGD1306959_predicted	PREDICTED: Rattus norvegicus similar to C11orf17 protein (predicted) (LOC361624), mRNA [XM_341902]	-1.16299	0.957462
A_42_P798049	XM_342279	Scamp3	PREDICTED: Rattus norvegicus secretory carrier membrane protein 3 (Scamp3), mRNA [XM_342279]	1.0858	1.10166
A_42_P799113	NM_139104	Egfl7	Rattus norvegicus EGF-like domain 7 (Egfl7), mRNA [NM_139104]	-1.03699	0.84519
A_42_P799159	XM_216752		Rattus norvegicus similar to hypothetical protein DC50 (LOC299212), mRNA [XM_216752]	1.10283	1.17859
A_42_P799390	NM_001033757		Rattus norvegicus cyclin-dependent kinase inhibitor 1C (P57) (Cdkn1c), transcript variant 1, mRNA [NM_001033757]	-1.03708	0.788533
A_42_P799494	XM_346206	LOC367550	PREDICTED: Rattus norvegicus similar to HIV-1 tat interactive protein 2, homolog (LOC367550), mRNA [XM_346206]	1.0459	0.986633
A_42_P799947	TC522521		Q80UY8 (Q80UY8) Sfrs14 protein (Fragment), partial (20%) [TC522521]	-1.09275	0.870197
A_42_P800008	NM_017049	Slc4a3	Rattus norvegicus solute carrier family 4, member 3 (Slc4a3), mRNA [NM_017049]	1.07336	0.949836
A_42_P800048	NM_207610	Ube4a	Rattus norvegicus ubiquitin conjugation factor E4 A (Ube4a), mRNA [NM_207610]	-1.10349	0.92831
A_42_P800163	XM_577114		PREDICTED: Rattus norvegicus similar to 60S ribosomal protein L23a (LOC501709), mRNA [XM_577114]	1.03032	0.993965
A_42_P800656	NM_001013179		Rattus norvegicus hairy and enhancer of split 6 (Drosophila) (Hes6), mRNA [NM_001013179]	-1.1008	0.972291
A_42_P800669	BF289687		BF289687 EST454278 Rat Gene Index, normalized rat, Rattus norvegicus cDNA Rattus norvegicus cDNA clone RGIHJ84, mRNA sequence [BF289687]	-1.06966	0.942661
A_42_P800852	XM_230007	RGD1565257_predicted	PREDICTED: Rattus norvegicus similar to zinc finger protein 650 (LOC311115), mRNA [XM_230007]	-1.0135	0.898131
A_42_P800916	NM_022403	Tdo2	Rattus norvegicus tryptophan 2,3-dioxygenase (Tdo2), mRNA [NM_022403]	-1.24755	1.00812
A_42_P800949	NM_031787	Hipk3	Rattus norvegicus homeodomain interacting protein kinase 3 (Hipk3), mRNA [NM_031787]	-1.00275	1.25848
A_42_P800988	NM_053321	Ptafr	Rattus norvegicus platelet-activating factor receptor (Ptafr), mRNA [NM_053321]	1.08408	1.20321
A_42_P801027	TC562846		Unknown	-1.18388	0.818808
A_42_P801379	NM_199114	Fgfrl1	Rattus norvegicus fibroblast growth factor receptor-like 1 (Fgfrl1), mRNA [NM_199114]	1.06674	0.923708
A_42_P801580	XM_215769	Mtch2_predicted	PREDICTED: Rattus norvegicus mitochondrial carrier homolog 2 (C. elegans) (predicted) (Mtch2_predicted), mRNA [XM_215769]	1.10533	1.08388
A_42_P801679	NM_012938	Ctse	Rattus norvegicus cathepsin E (Ctse), mRNA [NM_012938]	1.048	0.83364
A_42_P801831	XM_243637	Fbln1_predicted	PREDICTED: Rattus norvegicus fibulin 1 (predicted) (Fbln1_predicted), mRNA [XM_243637]	-1.16452	0.958512
A_42_P802424	NM_013051	Scgb1a1	Rattus norvegicus secretoglobin, family 1A, member 1 (uteroglobin) (Scgb1a1), mRNA [NM_013051]	1.0877	1.14489
A_42_P802520	NM_172063	Pex14	Rattus norvegicus peroxisomal biogenesis factor 14 (Pex14), mRNA [NM_172063]	-1.08635	0.971407
A_42_P802538	XM_342099	RGD1306917_predicted	PREDICTED: Rattus norvegicus similar to RIKEN cDNA 2900010M23 (predicted) (LOC361805), mRNA [XM_342099]	1.2006	1.16556
A_42_P802550	NM_017365	Pdlim1	Rattus norvegicus PDZ and LIM domain 1 (elfin) (Pdlim1), mRNA [NM_017365]	1.11466	0.995798
A_42_P802591	XM_234328	Mpp5_predicted	PREDICTED: Rattus norvegicus membrane protein, palmitoylated 5 (MAGUK p55 subfamily member 5) (predicted) (Mpp5_predicted), mRNA [XM_234328]	1.08795	0.99653
A_42_P803137	NM_199087	Spint2	Rattus norvegicus serine protease inhibitor, Kunitz type 2 (Spint2), mRNA [NM_199087]	1.01483	0.99316
A_42_P803153	XM_215041	Rpl27a_predicted	PREDICTED: Rattus norvegicus ribosomal protein L27a (predicted) (Rpl27a_predicted), mRNA [XM_215041]	1.00822	0.989041
A_42_P803406	XM_220939	RGD1565783_predicted	PREDICTED: Rattus norvegicus similar to amino-acid N-acetyltransferase (LOC303563), mRNA [XM_220939]	1.01069	1.12488
A_42_P803590	XM_213976	LOC289378	PREDICTED: Rattus norvegicus similar to membrane targeting translocation system protein like (2A562) (LOC289378), mRNA [XM_213976]	-1.08505	0.973735
A_42_P803673	NM_001003706	LOC360228	Rattus norvegicus WDNM1 homolog (LOC360228), mRNA [NM_001003706]	1.55583	1.71017
A_42_P803726	NM_001007695	Tcp11	Rattus norvegicus t-complex 11 (Tcp11), mRNA [NM_001007695]	1.04151	1.02844
A_42_P804387	NM_021759	C4.4a	Rattus norvegicus GPI-anchored metastasis-associated protein homolog (C4.4a), mRNA [NM_021759]	1.03728	1.02011
A_42_P805088	XM_574181		PREDICTED: Rattus norvegicus similar to H2A histone family, member V isoform 1 (LOC498894), mRNA [XM_574181]	-1.09582	0.886531
A_42_P805179	BF290374		BF290374 EST454965 Rat Gene Index, normalized rat, Rattus norvegicus cDNA Rattus norvegicus cDNA clone RGIHV35 5' sequence, mRNA sequence [BF290374]	1.13872	1.11896
A_42_P805200	AW535447		AW535447 UI-R-BS0-aof-c-06-0-UI.s1 UI-R-BS0 Rattus norvegicus cDNA clone UI-R-BS0-aof-c-06-0-UI 3', mRNA sequence [AW535447]	-1.1671	0.917879
A_42_P805300	NM_030826	Gpx1	Rattus norvegicus glutathione peroxidase 1 (Gpx1), mRNA [NM_030826]	-1.02078	0.963134
A_42_P805864	XM_216118		Rattus norvegicus hypothetical LOC296982 (LOC296982), mRNA [XM_216118]	-1.04183	0.87741
A_42_P806077	AW532188		AW532188 UI-R-C4-alj-d-08-0-UI.s1 UI-R-C4 Rattus norvegicus cDNA clone UI-R-C4-alj-d-08-0-UI 3', mRNA sequence [AW532188]	-1.07716	1.01056
A_42_P806126	XM_214868	RGD1311009_predicted	PREDICTED: Rattus norvegicus similar to RIKEN cDNA 2810405O22 (predicted) (LOC292751), mRNA [XM_214868]	1.11317	1.08176
A_42_P806264	NM_001025745		Rattus norvegicus similar to RIKEN cDNA 1110060O18 (RGD1306260), mRNA [NM_001025745]	-1.00582	0.944755
A_42_P806395	NM_001008332	Col4a4	Rattus norvegicus procollagen, type IV, alpha 4 (Col4a4), mRNA [NM_001008332]	1.04273	1.1345
A_42_P806593	XM_230491	RGD1563720_predicted	Rattus norvegicus similar to FLJ00088 protein (LOC311345), mRNA [XM_230491]	-1.123	0.930046
A_42_P806859	AI229721		AI229721 EST226416 Normalized rat embryo, Bento Soares Rattus sp. cDNA clone REMCL08 3' end, mRNA sequence [AI229721]	-1.07697	0.795109
A_42_P806899	XM_343919	Jmjd3_predicted	PREDICTED: Rattus norvegicus jumonji domain containing 3 (predicted) (Jmjd3_predicted), mRNA [XM_343919]	-1.08484	0.994896
A_42_P807697	NM_212525	Tyrobp	Rattus norvegicus Tyro protein tyrosine kinase binding protein (Tyrobp), mRNA [NM_212525]	1.25644	1.64666
A_42_P807798	XM_217259	RGD1308293_predicted	PREDICTED: Rattus norvegicus similar to RIKEN cDNA 2310008M14 (predicted) (LOC300989), mRNA [XM_217259]	-1.01538	1.04752
A_42_P807866	NM_017062	Ril	Rattus norvegicus reversion induced LIM gene (Ril), mRNA [NM_017062]	1.1433	0.888712
A_42_P808008	XM_214074	Myl7_predicted	PREDICTED: Rattus norvegicus myosin, light polypeptide 7, regulatory (predicted) (Myl7_predicted), mRNA [XM_214074]	-1.05306	0.95936
A_42_P808294	NM_001013204		Rattus norvegicus cyclin D-type binding-protein 1 (Ccndbp1), mRNA [NM_001013204]	-1.07763	0.981356
A_42_P808426	NM_030833	Ifitm2	Rattus norvegicus interferon induced transmembrane protein 2 (1-8D) (Ifitm2), mRNA [NM_030833]	1.07857	1.21938
A_42_P808456	XM_213964	Disp1_predicted	PREDICTED: Rattus norvegicus dispatched homolog 1 (Drosophila) (predicted) (Disp1_predicted), mRNA [XM_213964]	-1.10417	0.837771
A_42_P808973	NM_030862	Mlp	Rattus norvegicus MARCKS-like protein (Mlp), mRNA [NM_030862]	-1.1299	0.964074
A_42_P809733	XM_347094	RGD1309410_predicted	PREDICTED: Rattus norvegicus LOC363020 (predicted) (LOC363020), mRNA [XM_347094]	1.08435	1.01208
A_42_P809869	NM_012808	Tst	Rattus norvegicus thiosulfate sulfurtransferase (Tst), mRNA [NM_012808]	1.00878	1.09152
A_42_P809953	NM_019357	Vil2	Rattus norvegicus villin 2 (Vil2), mRNA [NM_019357]	1.0266	0.875126
A_42_P810287	NM_001004107	Tacc1a	Rattus norvegicus transforming, acidic coiled-coil containing protein 1a (Tacc1a), mRNA [NM_001004107]	-1.18424	0.921272
A_42_P810313	XM_342910	Mtf1_predicted	PREDICTED: Rattus norvegicus metal response element binding transcription factor 1 (predicted) (Mtf1_predicted), mRNA [XM_342910]	1.0399	1.11615
A_42_P810408	NM_001014040		Rattus norvegicus similar to RIKEN cDNA 2610024N01 (RGD1308283), mRNA [NM_001014040]	1.18528	1.10109
A_42_P810736	NM_031340	Timeless	Rattus norvegicus timeless homolog (Drosophila) (Timeless), mRNA [NM_031340]	1.2124	1.17495
A_42_P811423	AI599192		AI599192 EST250895 Normalized rat embryo, Bento Soares Rattus sp. cDNA clone REMET65 3' end, mRNA sequence [AI599192]	1.1105	0.820884
A_42_P811559	NM_019259	C1qbp	Rattus norvegicus complement component 1, q subcomponent binding protein (C1qbp), mRNA [NM_019259]	1.19215	1.3142
A_42_P812008	NM_053611	Nupr1	Rattus norvegicus nuclear protein 1 (Nupr1), mRNA [NM_053611]	-1.0903	0.864383
A_42_P812263	NM_001007667	Sat_mapped	Rattus norvegicus spermidine/spermine N1-acetyl transferase (mapped) (Sat_mapped), mRNA [NM_001007667]	1.07753	1.12947
A_42_P812805	XM_214777	Smoc2_predicted	PREDICTED: Rattus norvegicus SPARC related modular calcium binding 2 (predicted) (Smoc2_predicted), mRNA [XM_214777]	1.12974	0.93068
A_42_P813095	XM_218185	RGD1306945_predicted	PREDICTED: Rattus norvegicus similar to malignant cell expression-enhanced gene/tumor progression-enhanc (predicted) (LOC308309), mRNA [XM_218185]	-1.07839	1.04173
A_42_P813263	XM_213833	Bloc1s1_predicted	PREDICTED: Rattus norvegicus biogenesis of lysosome-related organelles complex-1, subunit 1 (predicted) (Bloc1s1_predicted), mRNA [XM_213833]	-1.03129	1.09671
A_42_P813325	XM_217570	Atrx	PREDICTED: Rattus norvegicus alpha thalassemia/mental retardation syndrome X-linked homolog (human) (Atrx), mRNA [XM_217570]	-1.14021	0.805384
A_42_P813567	NM_031841	Scd2	Rattus norvegicus stearoyl-Coenzyme A desaturase 2 (Scd2), mRNA [NM_031841]	1.43228	1.28475
A_42_P813840	XM_232355	Tapbpl_predicted	PREDICTED: Rattus norvegicus TAP binding protein-like (predicted) (Tapbpl_predicted), mRNA [XM_232355]	-1.02996	0.956788
A_42_P813893	XM_577689		PREDICTED: Rattus norvegicus similar to general transcription factor IIH, polypeptide 5 (LOC502227), mRNA [XM_577689]	-1.08479	1.02907
A_42_P813898	XM_221273	Dgcr8_predicted	Rattus norvegicus similar to DGCR8 protein (DiGeorge syndrome critical region 8) (LOC287954), mRNA [XM_221273]	1.21756	1.10821
A_42_P813939	AW142857		AW142857 EST293111 Normalized rat embryo, Bento Soares Rattus sp. cDNA clone RGIAX06 5' end, mRNA sequence [AW142857]	-1.09022	0.801317
A_42_P813975	NM_175764	Jmjd1a	Rattus norvegicus jumonji domain containing 1A (Jmjd1a), mRNA [NM_175764]	-1.08155	0.827278
A_42_P814081	XM_342894	Med8_predicted	PREDICTED: Rattus norvegicus mediator of RNA polymerase II transcription, subunit 8 homolog (yeast) (predicted) (Med8_predicted), mRNA [XM_342894]	1.00178	0.989352
A_42_P814107	NM_001024750		Rattus norvegicus polymerase (DNA-directed), delta 3, accessory subunit (Pold3), mRNA [NM_001024750]	-1.11632	1.0858
A_42_P814235	NM_057124	P2ry6	Rattus norvegicus pyrimidinergic receptor P2Y, G-protein coupled, 6 (P2ry6), mRNA [NM_057124]	1.21937	0.936324
A_42_P814410	NM_212500	Gnl1	Rattus norvegicus guanine nucleotide binding protein-like 1 (Gnl1), mRNA [NM_212500]	-1.05352	1.15496
A_42_P814479	NM_153318	Cyp4f6	Rattus norvegicus cytochrome P450 4F6 (Cyp4f6), mRNA [NM_153318]	1.07873	1.00067
A_42_P814765	NM_001013071		Rattus norvegicus transmembrane 7 superfamily member 2 (Tm7sf2), mRNA [NM_001013071]	1.18052	1.21535
A_42_P815235	XM_214662	RGD1306157_predicted	PREDICTED: Rattus norvegicus similar to CG9882-PA (predicted) (LOC291947), mRNA [XM_214662]	-1.10682	0.885198
A_42_P815372	XM_342528	Snrpb2_predicted	PREDICTED: Rattus norvegicus U2 small nuclear ribonucleoprotein B (predicted) (Snrpb2_predicted), mRNA [XM_342528]	-1.01036	1.02343
A_42_P815446	XM_232195	Zfyve20_predicted	PREDICTED: Rattus norvegicus zinc finger, FYVE domain containing 20 (predicted) (Zfyve20_predicted), mRNA [XM_232195]	-1.12928	0.809729
A_42_P815485	NM_001013908		Rattus norvegicus similar to RIKEN cDNA 2410002O22 gene (RGD1306583), mRNA [NM_001013908]	-1.12842	0.946712
A_42_P815499	BM392235		BM392235 UI-R-DO1-ckp-f-19-0-UI.s1 UI-R-DO1 Rattus norvegicus cDNA clone UI-R-DO1-ckp-f-19-0-UI 3', mRNA sequence [BM392235]	1.07698	1.13712
A_42_P815566	XM_220093	Crsp3	Rattus norvegicus similar to Cofactor required for Sp1 transcriptional activation subunit 3 (Transcriptional co-activator CRSP130) (Vitamin D3 receptor-interacting protein complex 130 kDa component) (DRIP130) (Activator-recruited cofactor 130 kDa...	1.21082	1.08302
A_42_P815698	NM_001037360		Rattus norvegicus similar to RIKEN cDNA 2410003C20 (LOC497967), mRNA [NM_001037360]	1.00386	0.773171
A_42_P815727	NM_198785	Usp48	Rattus norvegicus ubiquitin specific protease 48 (Usp48), mRNA [NM_198785]	-1.0174	0.885026
A_42_P815827	NM_001013933		Rattus norvegicus similar to ubiquitin-conjugating enzyme HR6A (LOC298317), mRNA [NM_001013933]	-1.03889	0.921926
A_42_P816020	NM_017207	Trpv2	Rattus norvegicus transient receptor potential cation channel, subfamily V, member 2 (Trpv2), mRNA [NM_017207]	1.12543	1.1125
A_42_P816479	NM_022278	Glrx1	Rattus norvegicus glutaredoxin 1 (thioltransferase) (Glrx1), mRNA [NM_022278]	1.15596	1.35611
A_42_P816740	XM_343045	Sh3yl1_predicted	PREDICTED: Rattus norvegicus Sh3 domain YSC-like 1 (predicted) (Sh3yl1_predicted), mRNA [XM_343045]	-1.07902	0.995883
A_42_P816767	XM_231803	Nt5c3_predicted	PREDICTED: Rattus norvegicus 5'-nucleotidase, cytosolic III (predicted) (Nt5c3_predicted), mRNA [XM_231803]	1.00073	0.958264
A_42_P817086	NM_012648	Scnn1b	Rattus norvegicus sodium channel, nonvoltage-gated 1 beta (Scnn1b), mRNA [NM_012648]	1.02295	1.27053
A_42_P817228	NM_001004260	Slc22a18	Rattus norvegicus tumor suppressing subtransferable candidate 5 (Slc22a18), mRNA [NM_001004260]	1.00415	1.15604
A_42_P817417	NM_017076	PVR	Rattus norvegicus poliovirus receptor (PVR), mRNA [NM_017076]	1.43187	1.28643
A_42_P817668	XM_343561	Rnf149	PREDICTED: Rattus norvegicus ring finger protein 149 (predicted) (Rnf149_predicted), mRNA [XM_343561]	1.04119	0.978799
A_42_P818323	NM_053398		Rattus norvegicus glial cell line derived neurotrophic factor family receptor alpha 3 (Gfra3), mRNA [NM_053398]	1.17232	1.31082
A_42_P818546	ENSRNOT00000021935		Q6P9Q4 (Q6P9Q4) Formin homology 2 domain containing 1, partial (6%) [TC567129]	1.00599	0.959039
A_42_P818819	NM_017177	Chkb	Rattus norvegicus choline kinase beta (Chkb), mRNA [NM_017177]	-1.08238	0.819254
A_42_P819052	XM_219895	RGD1305246	Rattus norvegicus similar to Cgi67 serine protease precursor (LOC309399), mRNA [XM_219895]	-1.01652	0.996301
A_42_P819194	NM_053591	Dpep1	Rattus norvegicus dipeptidase 1 (renal) (Dpep1), mRNA [NM_053591]	-1.19596	1.09301
A_42_P819377	NM_001008302	MGC105508	Rattus norvegicus similar to chromosome 6 open reading frame 83; similar to RIKEN cDNA 5630401J11 (MGC105508), mRNA [NM_001008302]	1.16757	1.12634
A_42_P819842	XM_215413	RGD1305587_predicted	PREDICTED: Rattus norvegicus similar to RIKEN cDNA 2010107G23 (predicted) (LOC294499), mRNA [XM_215413]	-1.08385	1.06307
A_42_P819964	NM_012812	Cox6a2	Rattus norvegicus cytochrome c oxidase, subunit VIa, polypeptide 2 (Cox6a2), mRNA [NM_012812]	1.09536	1.00576
A_42_P820023	NM_080477	Pfkfb2	Rattus norvegicus 6-phosphofructo-2-kinase/fructose-2,6-biphosphatase 2 (Pfkfb2), transcript variant 3, mRNA [NM_080477]	-1.00732	1.02491
A_42_P820650	AW918031		AW918031 EST349335 Rat gene index, normalized rat, norvegicus, Bento Soares Rattus norvegicus cDNA clone RGIEL41 5' end, mRNA sequence [AW918031]	1.17399	0.950787
A_42_P820657	NM_053953	Il1r2	Rattus norvegicus interleukin 1 receptor, type II (Il1r2), mRNA [NM_053953]	-1.18969	0.837228
A_42_P820829	NM_001014090		Rattus norvegicus similar to RIKEN cDNA D130038B21 (RGD1305890), mRNA [NM_001014090]	-1.11055	1.13857
A_42_P820847	NM_001014077		Rattus norvegicus similar to RIKEN cDNA 1200003C23 (RGD1306232), mRNA [NM_001014077]	-1.23451	0.758382
A_42_P821549	BI395616		BI395616 EST531487 Rat gene index, normalized rat, norvegicus Rattus norvegicus cDNA clone RGIBT33 5' end, mRNA sequence [BI395616]	-1.07077	0.866522
A_42_P821898	XM_342870	RGD1561825_predicted	PREDICTED: Rattus norvegicus similar to CDNA sequence BC020077 (LOC362549), mRNA [XM_342870]	-1.37279	0.878964
A_42_P822048	XM_573990		PREDICTED: Rattus norvegicus sideroflexin 1 (predicted) (Sfxn1_predicted), mRNA [XM_573990]	1.24201	0.986979
A_42_P822588	NM_031010	Alox15	Rattus norvegicus arachidonate 12-lipoxygenase (Alox15), mRNA [NM_031010]	-1.09388	0.860581
A_42_P822638	NM_031345	Dsipi	Rattus norvegicus delta sleep inducing peptide, immunoreactor (Dsipi), mRNA [NM_031345]	-1.08556	0.805171
A_42_P822726	XM_573653	Myo1g	PREDICTED: Rattus norvegicus myosin IG (predicted) (Myo1g_predicted), mRNA [XM_573653]	1.08932	1.14011
A_42_P822764	TC521012		Unknown	1.0275	1.10745
A_42_P823306	NM_053411	Snx1	Rattus norvegicus sorting nexin 1 (Snx1), mRNA [NM_053411]	-1.04744	1.0165
A_42_P823351	NM_001033067		Rattus norvegicus similar to cDNA sequence BC018222 (RGD1305586), mRNA [NM_001033067]	-1.01593	0.982147
A_42_P823679	NM_138883	Atp5o	Rattus norvegicus ATP synthase, H+ transporting, mitochondrial F1 complex, O subunit (Atp5o), mRNA [NM_138883]	1.00777	1.12018
A_42_P823706	AW143868		AW143868 EST294164 Normalized rat embryo, Bento Soares Rattus sp. cDNA clone RGICB84 5' end, mRNA sequence [AW143868]	-1.09068	0.89534
A_42_P823777	TC521554		Q6G8N7 (Q6G8N7) Formamidopyrimidine-DNA glycosylase, partial (6%) [TC521554]	1.07914	1.01025
A_42_P823894	NM_053887	Map3k1	Rattus norvegicus mitogen activated protein kinase kinase kinase 1 (Map3k1), mRNA [NM_053887]	-1.03701	1.0687
A_42_P824178	NM_017307	Slc25a1	Rattus norvegicus solute carrier family 25, member 1 (Slc25a1), nuclear gene encoding mitochondrial protein, mRNA [NM_017307]	-1.1447	1.08095
A_42_P824217	XM_342348	Dapp1_predicted	PREDICTED: Rattus norvegicus dual adaptor for phosphotyrosine and 3-phosphoinositides 1 (predicted) (Dapp1_predicted), mRNA [XM_342348]	1.00484	1.03539
A_42_P824657	XM_214678	RGD1307357_predicted	PREDICTED: Rattus norvegicus similar to hypothetical protein DKFZp434A1319 (predicted) (LOC291975), mRNA [XM_214678]	-1.20737	0.896053
A_42_P825626	NM_138860	Opn4	Rattus norvegicus opsin 4 (melanopsin) (Opn4), mRNA [NM_138860]	-1.15294	0.958245
A_42_P825947	NM_001038994		Rattus norvegicus similar to RIKEN cDNA 2410005K17 (RGD1311232), transcript variant 1, mRNA [NM_001038994]	1.03656	1.12022
A_42_P826171	XM_222046		Rattus norvegicus similar to RIKEN cDNA 2010011D20 (LOC304359), mRNA [XM_222046]	-1.07077	0.894096
A_42_P826202	NM_153732	Zfp597	Rattus norvegicus zinc finger protein 597 (Zfp597), mRNA [NM_153732]	1.02167	0.995705
A_42_P826221	U52103	Dpysl4	Rattus norvegicus rCRMP-3 mRNA, partial cds. [U52103]	-1.40478	0.603537
A_42_P826853	XM_213211	Tnfrsf17_predicted	PREDICTED: Rattus norvegicus tumor necrosis factor receptor superfamily, member 17 (predicted) (Tnfrsf17_predicted), mRNA [XM_213211]	-1.19086	1.07277
A_42_P827057	NM_001017450		Rattus norvegicus IGFBP-2-Binding Protein, IIp45 (LOC298643), mRNA [NM_001017450]	-1.18291	0.84009
A_42_P827124	XM_345814	Snrpf_predicted	PREDICTED: Rattus norvegicus small nuclear ribonucleoprotein polypeptide F (predicted) (Snrpf_predicted), mRNA [XM_345814]	1.17473	1.08997
A_42_P827359	XM_215922	Mybl2_predicted	PREDICTED: Rattus norvegicus myeloblastosis oncogene-like 2 (predicted) (Mybl2_predicted), mRNA [XM_215922]	1.13198	1.16951
A_42_P827480	XM_577781		PREDICTED: Rattus norvegicus similar to Amyloid beta (A4) precursor-like protein 1 (LOC502317), mRNA [XM_577781]	1.01834	0.904313
A_42_P827677	NM_001024783		Rattus norvegicus cysteine-rich with EGF-like domains 1 (Creld1), mRNA [NM_001024783]	1.0883	0.951964
A_42_P828102	NM_212532	Ddah2	Rattus norvegicus dimethylarginine dimethylaminohydrolase 2 (Ddah2), mRNA [NM_212532]	-1.14152	0.706496
A_42_P828242	NM_173328	Gpr48	Rattus norvegicus G protein-coupled receptor 48 (Gpr48), mRNA [NM_173328]	-1.12089	0.898912
A_42_P828695	XM_215486	RGD1307506_predicted	PREDICTED: Rattus norvegicus similar to RIKEN cDNA 2310016C16 (predicted) (LOC294744), mRNA [XM_215486]	1.01561	1.04624
A_42_P828898	XM_219958	RGD1305793	PREDICTED: Rattus norvegicus similar to hypothetical protein FLJ20154 (predicted) (RGD1305793_predicted), mRNA [XM_219958]	-1.00955	1.05193
A_42_P828934	NM_001011951	Sf3b4	Rattus norvegicus splicing factor 3b, subunit 4 (Sf3b4), mRNA [NM_001011951]	-1.02863	1.05135
A_42_P829031	NM_001006954	Naglu	Rattus norvegicus alpha-N-acetylglucosaminidase (Naglu), mRNA [NM_001006954]	-1.15426	0.855836
A_42_P829301	NM_175758	Slc1a5	Rattus norvegicus sodium-dependent neutral amino acid transporter ASCT2 (Slc1a5), mRNA [NM_175758]	1.30183	0.95988
A_42_P829349	XM_223785	Comtd1_predicted	PREDICTED: Rattus norvegicus catechol-O-methyltransferase domain containing 1 (predicted) (Comtd1_predicted), mRNA [XM_223785]	-1.10057	0.951824
A_42_P829570	XM_220931	Rad52b_predicted	PREDICTED: Rattus norvegicus RAD52 homolog B (S. cerevisiae) (predicted) (Rad52b_predicted), mRNA [XM_220931]	-1.01899	1.10041
A_42_P829863	NM_001008282	Galk1	Rattus norvegicus galactokinase 1 (Galk1), mRNA [NM_001008282]	1.1643	0.973811
A_42_P830214	XM_215485	RGD1305492_predicted	PREDICTED: Rattus norvegicus similar to RIKEN cDNA 1700034P14 (predicted) (LOC294734), mRNA [XM_215485]	-1.06607	0.95617
A_42_P830311	XM_213659	RGD1310648_predicted	PREDICTED: Rattus norvegicus similar to Fat cell-specific low molecular weight protein (Fat tissue-specific low MW protein) (predicted) (LOC288271), mRNA [XM_213659]	-1.04465	1.09854
A_42_P830641	XM_231752	RGD1306209	PREDICTED: Rattus norvegicus similar to hypothetical protein FLJ31413 (predicted) (RGD1306209_predicted), mRNA [XM_231752]	1.05602	0.988459
A_42_P830713	XM_236438	RGD1564964_predicted	PREDICTED: Rattus norvegicus similar to WD repeat domain 11 protein (LOC315843), mRNA [XM_236438]	1.01871	0.904221
A_42_P831092	XM_347166	Baz1b	PREDICTED: Rattus norvegicus similar to Williams-Beuren syndrome deletion transcript 9 homolog (LOC368002), mRNA [XM_347166]	-1.22224	1.10933
A_42_P831499	NM_012842	Egf	Rattus norvegicus epidermal growth factor (Egf), mRNA [NM_012842]	-1.04255	0.907769
A_42_P831504	AI103276		AI103276 EST212565 Normalized rat embryo, Bento Soares Rattus sp. cDNA clone REMBZ55 3' end, mRNA sequence [AI103276]	-1.02177	0.92102
A_42_P831552	XM_341328	RGD1309934_predicted	PREDICTED: Rattus norvegicus similar to Smhs2 homolog (predicted) (LOC361048), mRNA [XM_341328]	-1.03824	1.01223
A_42_P832028	NM_001006978	Sec13l1	Rattus norvegicus SEC13-like 1 (Sec13l1), mRNA [NM_001006978]	1.18055	1.31534
A_42_P832417	NM_012686	Vsnl1	Rattus norvegicus visinin-like 1 (Vsnl1), mRNA [NM_012686]	1.02089	1.21846
A_42_P832637	NM_001012017	Dirc2	Rattus norvegicus disrupted in renal carcinoma 2 (Dirc2), mRNA [NM_001012017]	-1.10948	0.966152
A_42_P832728	XM_230714	Cst7_predicted	PREDICTED: Rattus norvegicus cystatin F (leukocystatin) (predicted) (Cst7_predicted), mRNA [XM_230714]	1.08668	0.985179
A_42_P832832	NM_012530	Ckm	Rattus norvegicus creatine kinase, muscle (Ckm), mRNA [NM_012530]	-1.0588	0.897303
A_42_P832915	NM_178101	Plod3	Rattus norvegicus procollagen-lysine, 2-oxoglutarate 5-dioxygenase 3 (Plod3), mRNA [NM_178101]	-1.0235	1.10296
A_42_P833106	XM_343471	RGD1561889_predicted	PREDICTED: Rattus norvegicus similar to steroid receptor-interacting SNF2 domain protein (LOC363135), mRNA [XM_343471]	1.13341	1.03289
A_42_P833212	NM_001006957	Wbscr1	Rattus norvegicus eukaryotic translation initiation factor 4H (Wbscr1), mRNA [NM_001006957]	1.10275	0.984767
A_42_P833332	NM_019129	Ins1	Rattus norvegicus insulin 1 (Ins1), mRNA [NM_019129]	-1.06184	0.838831
A_42_P833613	NM_053735	Pi4k2a	Rattus norvegicus phosphatidylinositol 4-kinase type 2 alpha (Pi4k2a), mRNA [NM_053735]	1.26251	1.03685
A_42_P834147	NM_001037795		Rattus norvegicus similar to RIKEN cDNA 1110001J03 (MGC112899), mRNA [NM_001037795]	-1.08403	0.987179
A_42_P834176	NM_022546	Dapk3	Rattus norvegicus death-associated protein kinase 3 (Dapk3), mRNA [NM_022546]	1.0381	0.970607
A_42_P834588	NM_173340	Rpl13a	Rattus norvegicus ribosomal protein L13A (Rpl13a), mRNA [NM_173340]	-1.01259	0.920456
A_42_P835247	NM_001004083	Egln2	Rattus norvegicus EGL nine homolog 2 (C. elegans) (Egln2), mRNA [NM_001004083]	-1.05885	0.876832
A_42_P835252	AF150102	Timm9	Rattus norvegicus small zinc finger-like protein (TIM9a) mRNA, partial cds. [AF150102]	1.13999	1.00656
A_42_P835665	NM_148892	Ostf1	Rattus norvegicus osteoclast stimulating factor 1 (Ostf1), mRNA [NM_148892]	1.01532	1.06516
A_42_P835787	XM_341026	Zfp358_predicted	PREDICTED: Rattus norvegicus zinc finger protein 358 (predicted) (Zfp358_predicted), mRNA [XM_341026]	1.29945	1.33496
A_42_P836063	XM_235782	Kbtbd3_predicted	PREDICTED: Rattus norvegicus kelch repeat and BTB (POZ) domain containing 3 (predicted) (Kbtbd3_predicted), mRNA [XM_235782]	-1.10116	0.902339
A_42_P836392	NM_134383	Elovl6	Rattus norvegicus ELOVL family member 6, elongation of long chain fatty acids (yeast) (Elovl6), mRNA [NM_134383]	1.13382	1.06006
A_42_P836863	XM_236687	Osr1_predicted	PREDICTED: Rattus norvegicus oxidative-stress responsive 1 (predicted) (Osr1_predicted), mRNA [XM_236687]	-1.12517	1.10971
A_42_P836880	NM_175762	Ldlr	Rattus norvegicus low density lipoprotein receptor (Ldlr), mRNA [NM_175762]	-1.01369	0.955726
A_42_P836948	XM_343360	RGD1308026_predicted	PREDICTED: Rattus norvegicus similar to 2310047B19Rik protein (predicted) (LOC363029), mRNA [XM_343360]	1.11705	1.13941
A_42_P837214	NM_012861	Mgmt	Rattus norvegicus O-6-methylguanine-DNA methyltransferase (Mgmt), mRNA [NM_012861]	-1.02591	0.849021
A_42_P837288	NM_031095	Renbp	Rattus norvegicus renin binding protein (Renbp), mRNA [NM_031095]	-1.00381	1.05329
A_42_P837441	TC556984		Unknown	-1.0734	0.850667
A_42_P837568	NM_017345	L1cam	Rattus norvegicus L1 cell adhesion molecule (L1cam), mRNA [NM_017345]	-1.08852	0.870283
A_42_P837576	AA900054		AA900054 UI-R-E0-da-e-08-0-UI.s1 UI-R-E0 Rattus norvegicus cDNA clone UI-R-E0-da-e-08-0-UI 3' similar to gi [AA900054]	1.03038	1.05797
A_42_P837865	XM_216878	Nedd1_predicted	PREDICTED: Rattus norvegicus neural precursor cell expressed, developmentally down-regulated gene 1 (predicted) (Nedd1_predicted), mRNA [XM_216878]	1.05707	1.08903
A_42_P838051	XM_216446	RGD1304821_predicted	PREDICTED: Rattus norvegicus similar to RIKEN cDNA 2010001O09 (predicted) (LOC298282), mRNA [XM_216446]	1.16101	1.18779
A_42_P838326	XM_213762	Mrps17_predicted	PREDICTED: Rattus norvegicus mitochondrial ribosomal protein S17 (predicted) (Mrps17_predicted), mRNA [XM_213762]	1.08104	1.01437
A_42_P838347	NM_053351	Cacng2	Rattus norvegicus calcium channel, voltage-dependent, gamma subunit 2 (Cacng2), mRNA [NM_053351]	-1.07086	1.03156
A_42_P839033	XM_213532	RGD1311298_predicted	PREDICTED: Rattus norvegicus similar to RIKEN cDNA D030012E24 gene (predicted) (LOC287840), mRNA [XM_213532]	1.04149	1.05101
A_42_P839036	XM_213532	RGD1311298_predicted	PREDICTED: Rattus norvegicus similar to RIKEN cDNA D030012E24 gene (predicted) (LOC287840), mRNA [XM_213532]	-1.07242	0.931178
A_42_P839121	NM_053596	Ece1	Rattus norvegicus endothelin converting enzyme 1 (Ece1), mRNA [NM_053596]	-1.11325	0.85849
A_42_P840087	NM_001009696	RGD1307008	Rattus norvegicus similar to RIKEN cDNA 4833420K19 (RGD1307008), mRNA [NM_001009696]	1.11257	1.10014
A_42_P840094	NM_012653	Slc9a2	Rattus norvegicus solute carrier family 9, member 2 (Slc9a2), mRNA [NM_012653]	-1.18576	0.806829
A_42_P840460	NM_001008285	RGD1310729	Rattus norvegicus hypothetical LOC288111 (RGD1310729), mRNA [NM_001008285]	1.13724	0.980074
A_42_P840729	AW917747		AW917747 EST349051 Rat gene index, normalized rat, norvegicus, Bento Soares Rattus norvegicus cDNA clone RGIEH50 5' end, mRNA sequence [AW917747]	-1.0132	1.33671
A_42_P840836	NM_017354	Hnt	Rattus norvegicus neurotrimin (Hnt), mRNA [NM_017354]	-1.03995	0.918429
A_42_P840867	AW917507		AW917507 EST348811 Rat gene index, normalized rat, norvegicus, Bento Soares Rattus norvegicus cDNA clone RGIEE69 5' end, mRNA sequence [AW917507]	-1.0072	1.01197
A_42_P841516	NM_013223	Eif2ak1	Rattus norvegicus eukaryotic translation initiation factor 2 alpha kinase 1 (Eif2ak1), mRNA [NM_013223]	-1.21093	0.923342
A_42_P841620	XM_341772	Lilrb3	Rattus norvegicus similar to PIRB1 (LOC361493), mRNA [XM_341772]	-1.01799	1.09885
A_42_P841704	XM_223527	Sh3tc1_predicted	PREDICTED: Rattus norvegicus SH3 domain and tetratricopeptide repeats 1 (predicted) (Sh3tc1_predicted), mRNA [XM_223527]	-1.13783	0.976654
A_42_P841714	XM_221895	RGD1309707_predicted	Rattus norvegicus similar to RIKEN cDNA 4930431E10 (LOC288469), mRNA [XM_221895]	-1.1162	0.961173
A_42_P841860	NM_133556	Atp5g2	Rattus norvegicus ATP synthase, H+ transporting, mitochondrial F0 complex, subunit c (subunit 9), isoform 2 (Atp5g2), mRNA [NM_133556]	1.0794	1.08741
A_42_P841987	NM_022186	Nrbf2	Rattus norvegicus nuclear receptor binding factor 2 (Nrbf2), mRNA [NM_022186]	-1.10932	1.01104
A_42_P841993	NM_001025725		Rattus norvegicus HIRA interacting protein 3 (Hirip3), mRNA [NM_001025725]	1.14199	1.07763
A_42_P842057	XM_214043	Hip2_predicted	PREDICTED: Rattus norvegicus huntingtin interacting protein 2 (predicted) (Hip2_predicted), mRNA [XM_214043]	-1.01502	0.918471
A_42_P842367	NM_001008519	Lrpprc	Rattus norvegicus leucine-rich PPR-motif containing (Lrpprc), mRNA [NM_001008519]	1.15976	1.03609
A_42_P842513	NM_031077	Pctk1	Rattus norvegicus PCTAIRE-motif protein kinase 1 (Pctk1), transcript variant 2, mRNA [NM_031077]	-1.11771	0.82076
A_42_P842580	XM_224728	RGD1566239_predicted	PREDICTED: Rattus norvegicus similar to RIKEN cDNA 2810428I15 (LOC306348), mRNA [XM_224728]	1.1607	1.12025
A_42_P842842	AW144301		AW144301 EST294597 Normalized rat ovary, Bento Soares Rattus sp. cDNA clone RGICP62 5' end, mRNA sequence [AW144301]	-1.1748	0.791129
A_42_P842946	NM_001025732		Rattus norvegicus nucleolar protein 5A (Nol5a), mRNA [NM_001025732]	1.30559	1.07151
A_42_P843366	NM_022681	Adnp	Rattus norvegicus activity-dependent neuroprotective protein (Adnp), mRNA [NM_022681]	-1.05906	0.931141
A_42_P843394	NM_019237	Pcolce	Rattus norvegicus procollagen C-proteinase enhancer protein (Pcolce), mRNA [NM_019237]	1.0098	0.908848
A_42_P843424	NM_012859	Lipe	Rattus norvegicus lipase, hormone sensitive (Lipe), mRNA [NM_012859]	1.04494	1.26961
A_42_P843592	TC539833		Unknown	1.12118	1.03532
A_43_P10006	XM_239239	Map2k3	PREDICTED: Rattus norvegicus mitogen activated protein kinase kinase 3 (predicted) (Map2k3_predicted), mRNA [XM_239239]	-1.01418	0.847634
A_43_P10008	XM_214790	RGD1562920_predicted	PREDICTED: Rattus norvegicus similar to Aig1 protein (LOC292486), mRNA [XM_214790]	-1.00023	1.16412
A_43_P10009	TC519510		Unknown	-1.04343	0.808546
A_43_P10011	XM_238393	RGD1307395	Rattus norvegicus similar to SR rich protein (LOC297942), mRNA [XM_238393]	-1.03524	0.781379
A_43_P10016	TC552854		Unknown	1.06588	1.19451
A_43_P10019	NM_001004225	C21orf33	Rattus norvegicus homolog of zebrafish ES1 (C21orf33), mRNA [NM_001004225]	-1.03158	0.95705
A_43_P10020	NM_012771	Lyz	Rattus norvegicus lysozyme (Lyz), mRNA [NM_012771]	1.316	1.39406
A_43_P10032	XM_220175	Ubn1_predicted	PREDICTED: Rattus norvegicus ubinuclein 1 (predicted) (Ubn1_predicted), mRNA [XM_220175]	-1.01568	0.894356
A_43_P10033	XM_217334	Apobec2_predicted	PREDICTED: Rattus norvegicus apolipoprotein B editing complex 2 (predicted) (Apobec2_predicted), mRNA [XM_217334]	1.17671	1.48306
A_43_P10034	NM_053928	Ube2n	Rattus norvegicus ubiquitin-conjugating enzyme E2N (Ube2n), mRNA [NM_053928]	1.14214	1.14637
A_43_P10036	TC537173		Q6TUE7 (Q6TUE7) LRRGT00097, partial (5%) [TC537173]	-1.06201	0.986022
A_43_P10039	XM_575783		PREDICTED: Rattus norvegicus similar to CG12279-PA (LOC500420), mRNA [XM_575783]	1.11165	1.11312
A_43_P10040	AW921534		AW921534 EST352838 Rat gene index, normalized rat, norvegicus, Bento Soares Rattus norvegicus cDNA clone RGIIA49 5' end, mRNA sequence [AW921534]	1.10989	1.2017
A_43_P10049	NM_001017444		Rattus norvegicus similar to RIKEN cDNA 2410018G23 (RGD1306769), mRNA [NM_001017444]	1.09774	1.06226
A_43_P10050	NM_017160	Rps6	Rattus norvegicus ribosomal protein S6 (Rps6), mRNA [NM_017160]	1.02771	0.94807
A_43_P10051	NM_001009478	Saa4	Rattus norvegicus serum amyloid A 4 (Saa4), mRNA [NM_001009478]	-1.12425	0.93583
A_43_P10052	XM_232220	Rybp_predicted	PREDICTED: Rattus norvegicus RING1 and YY1 binding protein (predicted) (Rybp_predicted), mRNA [XM_232220]	-1.11905	0.845206
A_43_P10054	XM_216477	Osbpl9_predicted	Rattus norvegicus similar to oxysterol-binding protein-like protein 9 isoform f; oxysterol-binding protein-related protein 9; OSBP-related protein 9 (LOC298369), mRNA [XM_216477]	-1.09179	1.01635
A_43_P10069	TC537997		Q7M3X1 (Q7M3X1) Circumsporozoite protein (Fragments), partial (26%) [TC537997]	-1.1864	0.89821
A_43_P10072	NM_213564	Zbtb9	Rattus norvegicus zinc finger and BTB domain containing 9 (Zbtb9), mRNA [NM_213564]	-1.06003	0.890425
A_43_P10073	NM_001007642	MGC93920	Rattus norvegicus similar to RIKEN cDNA 1700048E23 (MGC93920), mRNA [NM_001007642]	-1.12233	0.960099
A_43_P10076	NM_031665	Stx6	Rattus norvegicus syntaxin 6 (Stx6), mRNA [NM_031665]	1.08877	0.984853
A_43_P10081	XM_227000	RGD1311104_predicted	PREDICTED: Rattus norvegicus similar to arylacetamide deacetylase (esterase) (predicted) (LOC294930), mRNA [XM_227000]	-1.05679	1.07491
A_43_P10085	TC537861		Q80U03 (Q80U03) MKIAA0439 protein (Fragment), partial (5%) [TC537861]	-1.0935	0.866805
A_43_P10088	NM_001013234		Rattus norvegicus ribonuclease H2, large subunit (Rnaseh2a), mRNA [NM_001013234]	-1.0553	0.895159
A_43_P10089	TC520910		RS8_XANAC (Q8PNR3) 30S ribosomal protein S8, partial (10%) [TC520910]	1.00715	0.901761
A_43_P10098	NM_031770	Gnb5	Rattus norvegicus guanine nucleotide binding protein, beta 5 (Gnb5), mRNA [NM_031770]	-1.16651	0.841915
A_43_P10101	TC556091		Unknown	1.13642	0.903224
A_43_P10107	TC523775		HSA253078 immunoglobulin heavy chain {Homo sapiens;} , partial (16%) [TC523775]	-1.06501	0.964986
A_43_P10118	AA956227		AA956227 UI-R-E1-fi-d-08-0-UI.s1 UI-R-E1 Rattus norvegicus cDNA clone UI-R-E1-fi-d-08-0-UI 3', mRNA sequence [AA956227]	-1.07557	0.934878
A_43_P10124	XM_343574		PREDICTED: Rattus norvegicus amyotrophic lateral sclerosis 2 (juvenile) (predicted) (Als2_predicted), mRNA [XM_343574]	-1.00754	0.997619
A_43_P10125	AW142713		AW142713 EST292965 Normalized rat embryo, Bento Soares Rattus sp. cDNA clone RGIAT16 5' end, mRNA sequence [AW142713]	1.04903	0.971746
A_43_P10127	NM_001004251	MGC94335	Rattus norvegicus similar to hypothetical protein FLJ22555 (MGC94335), mRNA [NM_001004251]	1.01148	1.03564
A_43_P10130	CB606181		CB606181 AMGNNUC:NRWA1-00002-C11-A W white adipose tiss (10479) Rattus norvegicus cDNA clone nrwa1-00002-c11 5', mRNA sequence [CB606181]	1.01178	1.13181
A_43_P10133	TC518177		Q91VM4 (Q91VM4) BC011467 protein (Fragment), partial (49%) [TC518177]	1.10155	0.900052
A_43_P10136	NM_001014121		Rattus norvegicus similar to X83328 protein (RGD1304846), mRNA [NM_001014121]	1.02022	1.0191
A_43_P10139	CB547604		CB547604 AMGNNUC:NRHY5-00340-B4-A W Rat hypothalamus (10471) Rattus norvegicus cDNA clone nrhy5-00340-b4 5', mRNA sequence [CB547604]	-1.10944	0.843612
A_43_P10142	TC557979		FRG1_DROME (Q9VWA8) FRG1 protein homolog, partial (5%) [TC557979]	1.04038	0.901159
A_43_P10157	BF545837		BF545837 UI-R-BT0-qd-f-10-0-UI.r1 UI-R-BT0 Rattus norvegicus cDNA clone UI-R-BT0-qd-f-10-0-UI 5', mRNA sequence [BF545837]	1.19845	1.21243
A_43_P10161	XM_213920	Kifap3_predicted	Rattus norvegicus similar to KAP3A (LOC289168), mRNA [XM_213920]	1.02863	0.984375
A_43_P10163	NM_001013170		Rattus norvegicus tryptophanyl-tRNA synthetase (Wars), mRNA [NM_001013170]	1.1468	1.30432
A_43_P10191	XM_217235	Rnf7_predicted	PREDICTED: Rattus norvegicus ring finger protein 7 (predicted) (Rnf7_predicted), mRNA [XM_217235]	1.05682	0.994099
A_43_P10200	XM_226722	Slc30a5_predicted	PREDICTED: Rattus norvegicus solute carrier family 30 (zinc transporter), member 5 (predicted) (Slc30a5_predicted), mRNA [XM_226722]	-1.07095	0.879058
A_43_P10207	CB547605		CB547605 AMGNNUC:NRHY5-00261-F5-A W Rat hypothalamus (10471) Rattus norvegicus cDNA clone nrhy5-00261-f5 5', mRNA sequence [CB547605]	1.0273	1.07068
A_43_P10209	XM_341642	Dok4_predicted	PREDICTED: Rattus norvegicus docking protein 4 (predicted) (Dok4_predicted), mRNA [XM_341642]	1.06747	0.944214
A_43_P10213	BG668816		BG668816 DRNBRH10 Rat DRG Library Rattus norvegicus cDNA clone DRNBRH10 5', mRNA sequence [BG668816]	1.02241	0.923089
A_43_P10222	NM_001007748	MGC93786	Rattus norvegicus similar to cDNA sequence BC024093 (MGC93786), mRNA [NM_001007748]	1.16745	1.06522
A_43_P10223	CB579054		CB579054 AMGNNUC:NRDG1-00129-D9-A nrdg1 (10855) Rattus norvegicus cDNA clone nrdg1-00129-d9 5', mRNA sequence [CB579054]	1.05203	1.05588
A_43_P10225	BF557572		BF557572 UI-R-E1-gh-e-12-0-UI.r1 UI-R-E1 Rattus norvegicus cDNA clone UI-R-E1-gh-e-12-0-UI 5', mRNA sequence [BF557572]	-1.03126	0.778204
A_43_P10226	XM_236333	RGD1309466_predicted	PREDICTED: Rattus norvegicus similar to hypothetical protein FLJ20156 (predicted) (LOC300763), mRNA [XM_236333]	1.00899	0.989325
A_43_P10227	AW917579		AW917579 EST348883 Rat gene index, normalized rat, norvegicus, Bento Soares Rattus norvegicus cDNA clone RGIEF55 5' end, mRNA sequence [AW917579]	1.05719	0.921044
A_43_P10233	XM_216030	Vav2_predicted	PREDICTED: Rattus norvegicus Vav2 oncogene (predicted) (Vav2_predicted), mRNA [XM_216030]	-1.08736	0.96557
A_43_P10235	XM_236599	RGD1310477_predicted	PREDICTED: Rattus norvegicus similar to RIKEN cDNA 1200015K23 (predicted) (LOC315949), mRNA [XM_236599]	-1.00998	1.16704
A_43_P10237	XM_227169	RGD1564207_predicted	PREDICTED: Rattus norvegicus similar to SET domain-containing protein (LOC310436), mRNA [XM_227169]	-1.09711	1.05797
A_43_P10241	CB606336		CB606336 AMGNNUC:SRPG1-00001-E7-Z srpg1 (10201) Rattus norvegicus cDNA clone srpg1-00001-e7, mRNA sequence [CB606336]	1.08551	1.2524
A_43_P10248	NM_001014117		Rattus norvegicus similar to hypothetical protein MGC10067 (RGD1310386), mRNA [NM_001014117]	-1.0536	0.920633
A_43_P10249	NM_001013905		Rattus norvegicus similar to CG13901-PA (RGD1307648), mRNA [NM_001013905]	1.03511	1.29019
A_43_P10252	NM_001011990	Eif3s6	Rattus norvegicus eukaryotic translation initiation factor 3, subunit 6 (Eif3s6), mRNA [NM_001011990]	-1.01373	0.983146
[truncated: 22,398 more rows]
